# Supplementary material for: Facilitating the dry reforming of methane with interfacial synergistic catalysis in an Ir@CeO2−x catalyst
Source: Nat Commun. 2024 May 4;15:3765. doi: 10.1038/s41467-024-48122-6 (PMC11069590; doi:10.1038/s41467-024-48122-6)
Supplement: Supplementary file 3 — Source Data [file 41467_2024_48122_MOESM3_ESM.zip]

Archive with 5 entries (5 files):
- Fig. 1(c,i).xlsx
- Fig. 2(a,b,c,d,e,f).xlsx
- Fig. 3(a,b,c,d,e,f,g,h,i).xlsx
- Fig. 4(a,b,c,d,e,f).xlsx
- Fig. 5(a,b,c,d,e,f,g,h,i).xlsx
