# Supplementary material for: Facilitating the dry reforming of methane with interfacial synergistic catalysis in an Ir@CeO2−x catalyst
Source: Nat Commun. 2024 May 4;15:3765. doi: 10.1038/s41467-024-48122-6 (PMC11069590; doi:10.1038/s41467-024-48122-6)
Supplement: Supplementary file 3 — Source Data [file 41467_2024_48122_MOESM3_ESM.zip › Fig. 1(c,i).xlsx]

## Sheet: Fig. 1c
Samples	Particle size (nm)	y Error bar ±
0.2% Ir/CeO2-x	1.01	0.01
0.6% Ir/CeO2-x	1.02	0.015
0.6% Ir/Al2O3	1.3	0.02
2.0% Ir/CeO2-x	1.49	0.02
3.0% Ir/CeO2-x	1.61	0.03

## Sheet: Fig. 1i
	O	Ce	Ir
Distance (nm)	Intensity (a.u.)
0	3	3	0
0.0309	1	2	0
0.0619	0	0	0
0.0928	0	2	0
0.1238	1	4	0
0.1547	5	3	0
0.1856	7	9	0
0.2166	7	10	0
0.2475	4	9	0
0.2784	3	2	0
0.3094	4	0	0
0.3403	3	0	0
0.3713	3	3	0
0.4022	0	3	0
0.4331	0	4	0
0.4641	0	7	0
0.495	0	8	0
0.5259	1	7	0
0.5569	4	2	0
0.5878	6	0	3
0.6188	8	0	7
0.6497	5	0	7
0.6806	3	1	2
0.7116	5	2	4
0.7425	2	4	3
0.7734	5	6	7
0.8044	5	17	11
0.8353	4	33	14
0.8663	4	40	6
0.8972	5	38	7
0.9281	10	21	18
0.9591	12	13	24
0.99	10	9	25
1.0209	5	9	32
1.0519	5	13	51
1.0828	11	12	54
1.1138	17	16	50
1.1447	18	21	46
1.1756	12	24	55
1.2066	11	22	70
1.2375	15	19	74
1.2684	14	19	63
1.2994	19	22	74
1.3303	22	33	106
1.3613	22	37	135
1.3922	20	46	151
1.4231	17	40	123
1.4541	14	35	102
1.485	22	24	98
1.5159	28	30	122
1.5469	31	30	137
1.5778	21	24	138
1.6088	17	26	116
1.6397	21	33	97
1.6706	26	47	96
1.7016	24	53	107
1.7325	24	38	136
1.7634	30	31	142
1.7944	32	32	129
1.8253	24	47	111
1.8563	33	48	92
1.8872	53	49	86
1.9181	51	53	59
1.9491	44	46	69
1.98	34	39	65
2.0109	37	47	72
2.0419	39	53	45
2.0728	38	57	39
2.1037	33	52	23
2.1347	29	38	21
2.1656	39	38	10
2.1966	63	41	4
2.2275	68	50	2
2.2584	64	48	2
2.2894	56	42	7
2.3203	67	41	10
2.3513	56	62	17
2.3822	42	81	13
2.4131	46	82	6
2.4441	65	78	3
2.475	71	67	5
2.5059	68	49	6
2.5369	64	57	5
2.5678	59	64	7
2.5988	67	65	15
2.6297	72	64	14
2.6606	68	84	7
2.6916	73	74	2
2.7225	73	60	7
2.7534	63	63	7
2.7844	53	74	6
2.8153	51	83	10
2.8462	55	79	11
2.8772	57	79	7
2.9081	68	91	3
2.9391	62	101	5
2.97	60	80	4
3.0009	57	68	4
3.0319	47	74	4
3.0628	39	83	2
3.0938	60	97	6
3.1247	84	101	10
3.1556	91	83	13
3.1866	64	77	12
3.2175	52	91	10
3.2484	66	96	15
3.2794	69	80	10
3.3103	62	89	10
3.3413	58	106	5
3.3722	57	114	8
3.4031	55	103	9
3.4341	51	85	10
3.465	55	77	4
3.4959	58	95	2
3.5269	44	100	2
3.5578	44	89	0
3.5888	51	79	1
3.6197	50	88	4
3.6506	48	88	7
3.6816	52	90	7
3.7125	49	90	6
3.7434	67	74	6
3.7744	72	72	9
3.8053	66	63	8
3.8362	54	81	7
3.8672	51	93	2
3.8981	61	93	0
3.9291	75	72	2
3.96	65	77	4
3.9909	46	66	5
4.0219	39	61	5
4.0528	51	56	3
4.0838	50	61	1
4.1147	53	66	0
4.1456	52	69	2
4.1766	68	84	9
4.2075	63	119	19
4.2384	79	114	20
4.2694	88	105	12
4.3003	73	85	8
4.3312	61	89	7
4.3622	56	75	6
4.3931	63	79	3
4.4241	68	70	1
4.455	58	65	4
4.4859	54	72	3
4.5169	51	66	9
4.5478	73	65	14
4.5788	84	58	16
4.6097	88	67	8
4.6406	66	65	3
4.6716	72	73	8
4.7025	90	74	10
4.7334	92	83	7
4.7644	84	97	3
4.7953	67	97	3
4.8263	66	92	3
4.8572	69	76	0
4.8881	69	69	0
4.9191	58	62	0
4.95	50	58	7
4.9809	54	56	9
5.0119	61	64	8
5.0428	69	56	3
5.0738	53	72	6
5.1047	52	77	8
5.1356	52	84	8
5.1666	58	82	6
5.1975	55	72	5
5.2284	50	62	9
5.2594	61	69	8
5.2903	51	60	6
5.3213	49	59	4
5.3522	38	70	5
5.3831	57	84	4
5.4141	63	84	9
5.445	68	80	5
5.4759	58	84	6
5.5069	56	80	4
5.5378	58	78	2
5.5688	47	75	1
5.5997	37	58	0
5.6306	44	67	0
5.6616	48	65	0
5.6925	50	80	0
5.7234	55	96	0
5.7544	55	93	2
5.7853	58	72	2
5.8163	67	52	3
5.8472	64	64	6
5.8781	57	90	12
5.9091	52	97	14
5.94	49	75	10
5.9709	43	60	11
6.0019	35	68	10
6.0328	49	76	8
6.0637	64	65	1
6.0947	51	53	0
6.1256	32	71	0
6.1566	26	69	0
6.1875	44	62	0
6.2184	52	46	0
6.2494	45	47	0
6.2803	42	41	0
6.3113	41	41	2
6.3422	44	42	2
6.3731	45	40	2
6.4041	40	37	1
6.435	39	35	0
6.4659	33	41	0
6.4969	30	45	1
6.5278	25	48	5
6.5588	32	35	5
6.5897	30	26	1
6.6206	33	23	0
6.6516	23	27	1
6.6825	15	30	3
6.7134	8	28	3
6.7444	13	21	1
6.7753	13	11	0
6.8063	8	6	0
6.8372	4	2	0
6.8681	8	5	3
6.8991	5	9	3
6.93	5	10	1
