# Supplementary material for: Facilitating the dry reforming of methane with interfacial synergistic catalysis in an Ir@CeO2−x catalyst
Source: Nat Commun. 2024 May 4;15:3765. doi: 10.1038/s41467-024-48122-6 (PMC11069590; doi:10.1038/s41467-024-48122-6)
Supplement: Supplementary file 3 — Source Data [file 41467_2024_48122_MOESM3_ESM.zip › Fig. 2(a,b,c,d,e,f).xlsx]

## Sheet: Fig. 2a
0.6%Ir/Al2O3						0.2% Ir/CeO2-x								0.6% Ir/CeO2-x								2.0% Ir/CeO2-x								3.0% Ir/CeO2-x
B.E. (eV)	Intensity (a.u.)	Intensity (a.u.)	Intensity (a.u.)	Intensity (a.u.)	Intensity (a.u.)	B.E. (eV)	Intensity (a.u.)	Intensity (a.u.)	Intensity (a.u.)	Intensity (a.u.)	Intensity (a.u.)	Intensity (a.u.)	Intensity (a.u.)	B.E. (eV)	Intensity (a.u.)	Intensity (a.u.)	Intensity (a.u.)	Intensity (a.u.)	Intensity (a.u.)	Intensity (a.u.)	Intensity (a.u.)	B.E. (eV)	Intensity (a.u.)	Intensity (a.u.)	Intensity (a.u.)	Intensity (a.u.)	Intensity (a.u.)	Intensity (a.u.)	Intensity (a.u.)	B.E. (eV)	Intensity (a.u.)	Intensity (a.u.)	Intensity (a.u.)	Intensity (a.u.)	Intensity (a.u.)	Intensity (a.u.)	Intensity (a.u.)
68	1669.57	1676.25	1669.57	1671.01	1674.82	67.768	811.44	815.227	811.44	812.187	811.766	813.003	812.591	68	1025.03	1026.84	1025.03	1026.29	1025.41	1025.03	1025.2	68	1174.76	1178	1174.76	1176.99	1175.03	1175.49	1174.77	68.082	1193.01	1203.9	1193.01	1194.08	1194.85	1197.02	1196.99
67.9	1633.61	1675.14	1668.15	1669.63	1673.67	67.668	868.326	815.791	811.822	812.59	812.159	813.463	813.045	67.9	1001.96	1026.58	1024.64	1025.94	1025.03	1024.64	1024.89	67.9	1161.88	1176.7	1173.36	1175.65	1173.64	1174.12	1173.36	67.982	1193.01	1203.68	1192.29	1193.39	1194.19	1196.48	1196.5
67.8	1632.54	1674.07	1666.74	1668.25	1672.55	67.568	850.08	816.37	812.205	812.995	812.553	813.929	813.507	67.8	1026.11	1026.35	1024.25	1025.58	1024.65	1024.25	1024.62	67.8	1153.83	1175.41	1171.95	1174.31	1172.24	1172.76	1171.96	67.882	1190.33	1203.5	1191.57	1192.7	1193.53	1195.96	1196.02
67.7	1586.39	1673.03	1665.32	1666.88	1671.47	67.468	856.52	816.964	812.587	813.401	812.947	814.401	813.976	67.7	1044.35	1026.18	1023.86	1025.23	1024.28	1023.86	1024.39	67.7	1105	1174.13	1170.55	1172.97	1170.84	1171.39	1170.56	67.782	1203.21	1203.36	1190.85	1192.01	1192.87	1195.46	1195.57
67.6	1636.3	1672.05	1663.9	1665.51	1670.44	67.368	849.543	817.576	812.97	813.808	813.342	814.881	814.455	67.6	1069.04	1026.08	1023.47	1024.87	1023.9	1023.47	1024.24	67.6	1167.79	1172.87	1169.14	1171.64	1169.45	1170.03	1169.17	67.682	1195.69	1203.26	1190.13	1191.33	1192.22	1194.97	1195.15
67.5	1684.6	1671.13	1662.49	1664.13	1669.48	67.268	859.203	818.208	813.352	814.216	813.737	815.368	814.943	67.5	1034.69	1026.08	1023.07	1024.52	1023.52	1023.07	1024.18	67.5	1164.57	1171.63	1167.73	1170.31	1168.05	1168.67	1167.8	67.582	1217.7	1203.21	1189.41	1190.64	1191.57	1194.5	1194.75
67.4	1687.28	1670.29	1661.07	1662.77	1668.59	67.168	866.18	818.862	813.735	814.625	814.134	815.865	815.444	67.4	1008.4	1026.2	1022.68	1024.17	1023.14	1022.68	1024.25	67.4	1182.28	1170.42	1166.33	1168.98	1166.66	1167.32	1166.45	67.482	1186.57	1203.22	1188.69	1189.96	1190.92	1194.04	1194.38
67.3	1685.13	1669.54	1659.65	1661.4	1667.79	67.068	854.91	819.544	814.118	815.035	814.531	816.371	815.96	67.3	990.149	1026.49	1022.29	1023.83	1022.77	1022.29	1024.48	67.3	1209.65	1169.26	1164.92	1167.65	1165.26	1165.97	1165.14	67.382	1212.33	1203.29	1187.97	1189.28	1190.28	1193.61	1194.05
67.2	1720.02	1668.92	1658.24	1660.04	1667.12	66.968	848.47	820.257	814.5	815.447	814.928	816.888	816.494	67.2	1044.89	1026.99	1021.9	1023.48	1022.39	1021.9	1024.92	67.2	1171.54	1168.18	1163.51	1166.33	1163.87	1164.62	1163.89	67.282	1234.33	1203.43	1187.26	1188.6	1189.64	1193.2	1193.76
67.1	1672.79	1668.45	1656.82	1658.67	1666.6	66.868	844.176	821.009	814.883	815.86	815.327	817.417	817.052	67.1	1052.94	1027.76	1021.51	1023.14	1022.02	1021.51	1025.62	67.1	1180.13	1167.21	1162.11	1165.02	1162.48	1163.29	1162.75	67.182	1239.7	1203.65	1186.54	1187.92	1189.01	1192.82	1193.52
67	1684.6	1668.16	1655.4	1657.31	1666.25	66.768	816.806	821.811	815.265	816.275	815.727	817.961	817.645	67	1056.16	1028.86	1021.12	1022.8	1021.64	1021.12	1026.65	67	1157.59	1166.42	1160.7	1163.71	1161.09	1161.95	1161.78	67.082	1244.53	1203.96	1185.82	1187.24	1188.38	1192.47	1193.33
66.9	1639.52	1668.11	1653.98	1655.96	1666.14	66.668	845.786	822.681	815.648	816.691	816.127	818.519	818.287	66.9	1021.81	1030.37	1020.72	1022.46	1021.27	1020.72	1028.08	66.9	1215.01	1165.89	1159.3	1162.4	1159.69	1160.63	1161.06	66.982	1179.06	1204.37	1185.1	1186.57	1187.75	1192.15	1193.2
66.8	1663.13	1668.33	1652.57	1654.6	1666.3	66.568	833.443	823.646	816.03	817.109	816.529	819.096	819.005	66.8	1044.89	1032.35	1020.33	1022.13	1020.9	1020.33	1029.99	66.8	1182.81	1165.74	1157.89	1161.1	1158.3	1159.31	1160.7	66.882	1172.08	1204.91	1184.38	1185.9	1187.13	1191.87	1193.15
66.7	1663.13	1668.89	1651.15	1653.25	1666.79	66.468	880.669	824.75	816.413	817.528	816.932	819.692	819.837	66.7	1049.72	1034.92	1019.94	1021.79	1020.53	1019.94	1032.47	66.7	1204.28	1166.13	1156.48	1159.8	1156.91	1158	1160.87	66.782	1217.16	1205.58	1183.66	1185.23	1186.52	1191.62	1193.19
66.6	1640.05	1669.85	1649.73	1651.9	1667.68	66.368	844.713	826.057	816.796	817.95	817.336	820.311	820.847	66.6	1102.31	1038.14	1019.55	1021.46	1020.16	1019.55	1035.61	66.6	1203.74	1167.27	1155.08	1158.51	1155.53	1156.7	1161.76	66.682	1183.35	1206.42	1182.94	1184.56	1185.91	1191.43	1193.35
66.5	1656.15	1671.29	1648.32	1650.56	1669.04	66.268	855.983	827.663	817.178	818.374	817.741	820.957	822.126	66.5	1088.36	1042.12	1019.16	1021.14	1019.79	1019.16	1039.5	66.5	1195.16	1169.4	1153.67	1157.22	1154.14	1155.42	1163.64	66.582	1195.16	1207.45	1182.22	1183.9	1185.31	1191.29	1193.63
66.4	1678.16	1673.28	1646.9	1649.22	1670.96	66.168	838.273	829.705	817.561	818.8	818.148	821.632	823.808	66.4	1062.06	1046.94	1018.76	1020.82	1019.43	1018.76	1044.22	66.4	1235.41	1172.84	1152.27	1155.95	1152.75	1154.15	1166.79	66.482	1196.23	1208.72	1181.5	1183.23	1184.71	1191.2	1194.08
66.3	1678.16	1675.93	1645.48	1647.88	1673.53	66.068	838.273	832.368	817.943	819.228	818.556	822.343	826.072	66.3	1063.14	1052.65	1018.37	1020.5	1019.06	1018.37	1049.84	66.3	1191.94	1177.92	1150.86	1154.67	1151.37	1152.91	1171.55	66.382	1176.91	1210.27	1180.78	1182.58	1184.12	1191.19	1194.73
66.2	1665.28	1679.33	1644.07	1646.55	1676.85	65.968	850.616	835.891	818.326	819.659	818.966	823.094	829.15	66.2	1008.93	1059.33	1017.98	1020.18	1018.7	1017.98	1056.41	66.2	1210.72	1185	1149.45	1153.41	1149.98	1151.7	1178.26	66.282	1180.67	1212.16	1180.07	1181.92	1183.55	1191.26	1195.63
66.1	1633.08	1683.57	1642.65	1645.22	1681	65.868	831.833	840.563	818.708	820.093	819.378	823.892	833.326	66.1	1066.89	1066.99	1017.59	1019.87	1018.34	1017.6	1063.96	66.1	1257.41	1194.43	1148.05	1152.16	1148.6	1150.56	1187.25	66.182	1227.36	1214.46	1179.35	1181.27	1182.98	1191.41	1196.84
66	1658.84	1688.77	1641.23	1643.9	1686.11	65.768	880.669	846.711	819.091	820.529	819.792	824.746	838.916	66	1093.19	1075.63	1017.2	1019.56	1017.98	1017.21	1072.47	66	1278.34	1206.52	1146.64	1150.91	1147.22	1149.52	1198.79	66.082	1228.97	1217.24	1178.63	1180.62	1182.42	1191.68	1198.41
65.9	1731.82	1695.02	1639.82	1642.58	1692.26	65.668	897.306	854.667	819.474	820.969	820.208	825.667	846.243	65.9	1115.73	1085.2	1016.81	1019.26	1017.63	1016.84	1081.9	65.9	1266.53	1221.5	1145.23	1149.67	1145.84	1148.65	1213.04	65.982	1231.65	1220.61	1177.91	1179.98	1181.87	1192.07	1200.42
65.8	1726.46	1702.41	1638.4	1641.27	1699.55	65.568	918.773	864.732	819.856	821.413	820.627	826.669	855.592	65.8	1149	1095.63	1016.41	1018.96	1017.27	1016.49	1092.15	65.8	1272.44	1239.49	1143.83	1148.44	1144.47	1148.08	1229.99	65.882	1214.48	1224.66	1177.19	1179.34	1181.33	1192.6	1202.96
65.7	1712.5	1711.04	1636.98	1639.96	1708.07	65.468	916.09	877.109	820.239	821.86	821.048	827.77	867.147	65.7	1131.83	1106.78	1016.02	1018.67	1016.92	1016.17	1103.08	65.7	1315.91	1260.5	1142.42	1147.23	1143.09	1148	1249.45	65.782	1217.16	1229.5	1176.47	1178.7	1180.8	1193.3	1206.11
65.6	1787.1	1720.97	1635.57	1638.66	1717.88	65.368	902.673	891.848	820.621	822.311	821.473	828.996	880.932	65.6	1165.1	1118.51	1015.63	1018.39	1016.58	1015.94	1114.49	65.6	1255.26	1284.37	1141.02	1146.02	1141.72	1148.72	1270.96	65.682	1238.09	1235.26	1175.75	1178.07	1180.29	1194.2	1209.94
65.5	1729.68	1732.25	1634.15	1637.37	1729.03	65.268	894.086	908.785	821.004	822.767	821.901	830.384	896.746	65.5	1128.07	1130.64	1015.24	1018.11	1016.24	1015.85	1126.16	65.5	1326.1	1310.83	1139.61	1144.83	1140.35	1150.67	1293.81	65.582	1233.8	1242.05	1175.03	1177.45	1179.8	1195.34	1214.56
65.4	1717.87	1744.89	1632.73	1636.08	1741.55	65.168	934.873	927.499	821.386	823.227	822.332	831.984	914.116	65.4	1173.15	1143.01	1014.85	1017.84	1015.91	1016.01	1137.8	65.4	1337.37	1339.59	1138.2	1143.65	1138.99	1154.5	1317.07	65.482	1211.79	1249.99	1174.31	1176.83	1179.32	1196.78	1220
65.3	1710.89	1758.9	1631.32	1634.8	1755.42	65.068	988.003	947.302	821.769	823.693	822.768	833.87	932.278	65.3	1204.28	1155.48	1014.46	1017.57	1015.59	1016.59	1149.1	65.3	1384.06	1370.35	1136.8	1142.49	1137.62	1161.05	1339.59	65.382	1234.33	1259.18	1173.59	1176.22	1178.86	1198.57	1226.31
65.2	1791.93	1774.22	1629.9	1633.53	1770.59	64.968	977.806	967.246	822.152	824.164	823.207	836.145	950.184	65.2	1190.33	1167.99	1014.06	1017.32	1015.28	1017.84	1159.74	65.2	1384.6	1402.91	1135.39	1141.34	1136.27	1171.37	1360.12	65.282	1267.07	1269.68	1172.87	1175.61	1178.41	1200.81	1233.47
65.1	1806.42	1790.75	1628.48	1632.27	1786.96	64.868	971.366	986.195	822.534	824.642	823.653	838.945	966.559	65.1	1190.33	1180.55	1013.67	1017.07	1015	1020.12	1169.38	65.1	1380.31	1437.25	1133.99	1140.21	1134.91	1186.69	1377.4	65.182	1291.76	1281.5	1172.15	1175.02	1178	1203.6	1241.34
65	1827.89	1808.38	1627.07	1631.02	1804.42	64.768	995.516	1002.91	822.917	825.127	824.103	842.447	979.988	65	1189.25	1193.34	1013.28	1016.84	1014.73	1023.9	1177.71	65	1535.4	1473.53	1132.58	1139.1	1133.56	1208.32	1390.29	65.082	1305.71	1294.55	1171.43	1174.43	1177.6	1207.13	1249.69
64.9	1875.65	1826.91	1625.65	1629.78	1822.77	64.668	1016.45	1016.25	823.299	825.619	824.56	846.867	989.103	64.9	1223.06	1206.65	1012.89	1016.61	1014.51	1029.76	1184.44	64.9	1551.5	1512.03	1131.17	1138.02	1132.22	1237.46	1397.86	64.982	1281.56	1308.62	1170.72	1173.85	1177.23	1211.64	1258.05
64.8	1789.78	1846.12	1624.23	1628.56	1841.79	64.568	1021.81	1025.4	823.682	826.119	825.024	852.449	992.85	64.8	1269.75	1220.91	1012.5	1016.4	1014.33	1038.35	1189.33	64.8	1616.98	1553.04	1129.77	1136.95	1130.88	1275	1399.51	64.882	1325.03	1323.4	1170	1173.28	1176.9	1217.49	1265.72
64.7	1860.09	1865.74	1622.82	1627.35	1861.21	64.468	1018.06	1030.16	824.064	826.629	825.496	859.446	990.787	64.7	1297.12	1236.62	1012.11	1016.2	1014.22	1050.34	1192.18	64.7	1632	1596.66	1128.36	1135.91	1129.56	1321.23	1395.04	64.782	1301.42	1338.49	1169.28	1172.72	1176.6	1225.19	1271.82
64.6	1894.43	1885.45	1621.4	1626.16	1880.69	64.368	1034.69	1031.11	824.447	827.149	825.977	868.084	983.238	64.6	1274.58	1254.2	1011.71	1016.01	1014.2	1066.26	1192.88	64.6	1662.59	1642.52	1126.96	1134.91	1128.25	1375.57	1384.66	64.682	1352.4	1353.68	1168.56	1172.17	1176.33	1235.45	1275.41
64.5	1881.55	1904.89	1619.98	1624.99	1899.88	64.268	1016.98	1029.35	824.83	827.68	826.47	878.511	971.177	64.5	1305.17	1273.96	1011.32	1015.84	1014.3	1086.39	1191.39	64.5	1727.53	1689.58	1125.55	1133.93	1126.97	1436.38	1368.96	64.582	1363.67	1369.22	1167.84	1171.63	1176.11	1249.2	1275.79
64.4	1897.12	1923.67	1618.57	1623.85	1918.39	64.168	1054.55	1026.22	825.212	828.223	826.974	890.717	955.942	64.4	1286.93	1295.82	1010.93	1015.68	1014.55	1110.6	1187.76	64.4	1797.3	1735.98	1124.14	1132.99	1125.72	1500.84	1348.87	64.482	1407.14	1386.06	1167.12	1171.11	1175.94	1267.61	1272.76
64.3	1912.68	1941.36	1617.15	1622.73	1935.78	64.068	1044.35	1022.84	825.595	828.78	827.495	904.393	938.954	64.3	1321.81	1319.27	1010.54	1015.55	1015.01	1138.22	1182.09	64.3	1760.27	1779	1122.74	1132.09	1124.53	1565.07	1325.53	64.382	1469.39	1405.91	1166.4	1170.61	1175.82	1291.95	1266.73
64.2	1893.9	1957.54	1615.73	1621.66	1951.61	63.968	1040.6	1019.69	825.977	829.353	828.035	918.715	921.522	64.2	1355.08	1343.26	1010.15	1015.44	1015.74	1167.94	1174.58	64.2	1796.22	1815.29	1121.33	1131.23	1123.43	1624.43	1300.19	64.282	1486.03	1430.87	1165.68	1170.12	1175.76	1323.52	1258.52
64.1	2002.3	1971.76	1614.32	1620.63	1965.44	63.868	1039.52	1016.3	826.36	829.943	828.603	932.1	904.732	64.1	1380.84	1366.22	1009.75	1015.35	1016.78	1197.89	1165.46	64.1	1812.32	1841.15	1119.93	1130.42	1122.47	1673.92	1274.13	64.182	1505.35	1462.88	1164.96	1169.65	1175.78	1363.28	1249.06
64	2008.74	1983.6	1612.9	1619.67	1976.82	63.768	1013.76	1011.13	826.743	830.553	829.209	942.199	889.395	64	1386.75	1386.24	1009.36	1015.29	1018.25	1225.76	1155.04	64	1834.33	1853.12	1118.52	1129.66	1121.72	1708.84	1248.46	64.082	1590.68	1502.87	1164.24	1169.21	1175.87	1411.32	1239.2
63.9	1962.59	1992.69	1611.48	1618.8	1985.38	63.668	1000.35	1002.29	827.125	831.185	829.874	946.577	876.03	63.9	1358.3	1401.27	1008.97	1015.25	1020.21	1249.11	1143.61	63.9	1823.59	1848.6	1117.11	1128.97	1121.28	1725.55	1224.14	63.982	1618.59	1549.48	1163.53	1168.79	1176.05	1465.67	1229.55
63.8	2014.11	1998.73	1610.06	1618.03	1990.77	63.568	978.88	988.87	827.508	831.842	830.631	944.041	864.879	63.8	1387.82	1409.47	1008.58	1015.25	1022.77	1265.66	1131.53	63.8	1798.37	1826.5	1115.71	1128.35	1121.31	1722.1	1201.87	63.882	1663.67	1597.22	1162.81	1168.39	1176.35	1520.42	1220.47
63.7	2012.5	2001.51	1608.65	1617.4	1992.76	63.468	963.316	971.814	827.89	832.527	831.531	935.474	855.952	63.7	1433.97	1409.59	1008.19	1015.29	1026.04	1273.71	1119.11	63.7	1788.17	1787.71	1114.3	1127.8	1121.99	1698.72	1182.1	63.782	1643.27	1635.05	1162.09	1168.03	1176.76	1564.34	1212.18
63.6	2014.65	2000.96	1607.23	1616.96	1991.22	63.368	958.486	953.376	828.273	833.245	832.659	923.207	849.084	63.6	1443.63	1401.15	1007.79	1015.37	1030.15	1272.37	1106.66	63.6	1712.5	1735.03	1112.9	1127.35	1123.59	1657.73	1165.04	63.682	1638.98	1649.14	1161.37	1167.7	1177.31	1583.48	1204.74
63.5	2028.6	1997.12	1605.81	1616.77	1986.17	63.268	912.87	935.848	828.655	833.999	834.141	909.671	844.003	63.5	1418.95	1384.66	1007.4	1015.49	1035.19	1261.73	1094.46	63.5	1686.74	1672.71	1111.49	1127	1126.42	1603.07	1150.69	63.582	1681.91	1631.71	1160.65	1167.41	1178.03	1570.05	1198.16
63.4	2011.43	1990.21	1604.4	1616.88	1977.73	63.168	923.603	920.812	829.038	834.796	836.158	896.585	840.388	63.4	1352.4	1361.54	1007.01	1015.67	1041.28	1242.88	1082.74	63.4	1616.98	1605.79	1110.08	1126.77	1130.85	1539.53	1138.89	63.482	1614.29	1587.87	1159.93	1167.17	1178.94	1529.15	1192.4
63.3	1986.74	1980.55	1602.98	1617.38	1966.15	63.068	925.213	909.138	829.421	835.643	838.96	884.878	837.918	63.3	1334.15	1333.92	1006.62	1015.92	1048.5	1217.65	1071.71	63.3	1530.57	1539.4	1108.68	1126.68	1137.32	1472.08	1129.37	63.382	1590.68	1531.06	1159.21	1166.98	1180.08	1474.25	1187.38
63.2	1933.07	1968.57	1601.56	1618.37	1951.76	62.968	877.986	901.243	829.803	836.547	842.875	874.925	836.306	63.2	1316.98	1304.37	1006.23	1016.23	1056.94	1188.38	1061.5	63.2	1496.76	1478.25	1107.27	1126.76	1146.26	1405.26	1121.8	63.282	1546.14	1473.55	1158.49	1166.85	1181.48	1417.67	1183.02
63.1	1928.24	1954.79	1600.15	1619.98	1934.95	62.868	901.063	897.346	830.186	837.518	848.302	866.773	835.31	63.1	1285.85	1275.47	1005.84	1016.63	1066.62	1157.52	1052.2	63.1	1434.51	1426.12	1105.87	1127.04	1158.11	1342.74	1115.83	63.182	1468.86	1422.39	1157.77	1166.78	1183.2	1366.48	1179.25
63	1935.22	1939.79	1598.73	1622.35	1916.17	62.768	881.743	897.591	830.568	838.568	855.694	860.293	834.742	63	1301.42	1249.51	1005.45	1017.12	1077.55	1127.31	1043.87	63	1417.34	1385.69	1104.46	1127.59	1173.22	1287.12	1111.14	63.082	1408.21	1380.24	1157.05	1166.8	1185.29	1323.35	1175.96
62.9	1953.47	1924.16	1597.31	1625.62	1895.86	62.668	890.866	902.102	830.951	839.712	865.516	855.266	834.461	62.9	1266.53	1228.25	1005.05	1017.72	1089.66	1099.5	1036.52	62.9	1430.75	1358.4	1103.05	1128.48	1191.84	1239.8	1107.44	62.982	1408.21	1347.36	1156.33	1166.9	1187.82	1288.55	1173.09
62.8	1932.54	1908.53	1595.9	1629.97	1874.46	62.568	912.87	910.961	831.333	840.969	878.18	851.442	834.37	62.8	1216.62	1212.74	1004.66	1018.46	1102.86	1075.29	1030.12	62.8	1331.47	1344.52	1101.65	1129.85	1213.99	1201.17	1104.45	62.882	1355.62	1322.95	1155.61	1167.12	1190.88	1261.23	1170.57
62.7	1916.44	1893.51	1594.48	1635.58	1852.4	62.468	959.559	924.152	831.716	842.363	893.96	848.573	834.403	62.7	1205.89	1203.35	1004.27	1019.36	1116.96	1055.22	1024.62	62.7	1328.79	1343.4	1100.24	1131.88	1239.44	1170.81	1102	62.782	1288	1305.82	1154.89	1167.46	1194.56	1240.15	1168.32
62.6	1865.45	1879.66	1593.06	1642.64	1830.08	62.368	959.559	941.481	832.099	843.928	912.894	846.439	834.516	62.6	1218.23	1199.85	1003.88	1020.47	1131.74	1039.33	1019.94	62.6	1333.62	1353.64	1098.84	1134.84	1267.67	1147.73	1099.91	62.682	1283.71	1294.73	1154.18	1167.96	1198.98	1224.01	1166.31
62.5	1911.61	1867.54	1591.65	1651.34	1807.85	62.268	944.533	962.496	832.481	845.709	934.693	844.856	834.682	62.5	1228.43	1201.59	1003.49	1021.83	1146.91	1027.29	1016.02	62.5	1342.2	1373.4	1097.43	1139.13	1297.79	1130.7	1098.07	62.582	1271.36	1288.62	1153.46	1168.63	1204.26	1211.61	1164.49
62.4	1848.28	1857.63	1590.23	1661.83	1786.04	62.168	977.269	986.418	832.864	847.769	958.677	843.68	834.884	62.4	1213.94	1207.62	1003.09	1023.52	1162.12	1018.51	1012.75	62.4	1385.14	1400.67	1096.02	1145.32	1328.61	1118.42	1096.4	62.482	1260.09	1286.62	1152.74	1169.53	1210.52	1201.96	1162.82
62.3	1881.02	1850.34	1588.81	1674.26	1764.9	62.068	971.903	1012.12	833.246	850.194	983.745	842.805	835.111	62.3	1212.33	1216.9	1002.7	1025.65	1176.97	1012.34	1010.06	62.3	1379.23	1433.46	1094.62	1154.12	1358.68	1109.68	1094.83	62.382	1247.75	1288.12	1152.02	1170.72	1217.89	1194.31	1161.27
62.2	1852.04	1846	1587.4	1688.72	1744.67	61.968	1016.98	1038.14	833.629	853.107	1008.41	842.153	835.358	62.2	1227.89	1228.43	1002.31	1028.37	1191.03	1008.12	1007.84	62.2	1469.93	1469.99	1093.21	1166.49	1386.34	1103.47	1093.33	62.282	1274.58	1292.7	1151.3	1172.27	1226.42	1188.09	1159.82
62.1	1864.38	1844.83	1585.98	1705.27	1725.54	61.868	1011.08	1062.79	834.011	856.667	1030.87	841.668	835.62	62.1	1228.43	1241.33	1001.92	1031.88	1203.88	1005.3	1006.03	62.1	1494.62	1508.84	1091.81	1183.51	1409.88	1099	1091.87	62.182	1282.63	1300.05	1150.58	1174.34	1236.06	1182.92	1158.46
62	1820.37	1846.93	1584.56	1723.87	1707.62	61.768	1067.43	1084.31	834.394	861.087	1049.2	841.314	835.895	62	1269.22	1254.89	1001.53	1036.44	1215.06	1003.42	1004.55	62	1520.91	1548.97	1090.4	1206.39	1427.68	1095.66	1090.43	62.082	1302.49	1309.87	1149.86	1177.17	1246.57	1178.54	1157.17
61.9	1839.16	1852.28	1583.14	1744.41	1691.01	61.668	1105	1101.08	834.777	866.625	1061.54	841.063	836.18	61.9	1292.29	1268.63	1001.13	1042.38	1224.17	1002.16	1003.33	61.9	1552.04	1589.83	1088.99	1236.34	1438.41	1093.05	1089.01	61.982	1279.41	1321.83	1149.14	1181.16	1257.4	1174.75	1155.95
61.8	1887.99	1860.72	1581.73	1766.7	1675.75	61.568	1114.12	1112.01	835.159	873.588	1066.52	840.896	836.475	61.8	1238.63	1282.3	1000.74	1050.08	1230.86	1001.28	1002.31	61.8	1589.61	1631.26	1087.59	1274.39	1441.16	1090.88	1087.6	61.882	1301.42	1335.54	1148.42	1186.99	1267.62	1171.43	1154.77
61.7	1885.31	1871.96	1580.31	1790.43	1661.85	61.468	1092.65	1116.82	835.542	882.307	1063.57	840.797	836.777	61.7	1319.66	1295.85	1000.35	1059.99	1234.83	1000.62	1001.46	61.7	1716.26	1673.38	1086.18	1321.16	1435.6	1088.97	1086.18	61.782	1338.45	1350.67	1147.7	1195.71	1275.96	1168.48	1153.64
61.6	1927.17	1885.58	1578.89	1815.19	1649.29	61.368	1106.07	1116.26	835.924	893.103	1053.09	840.755	837.087	61.6	1273.51	1309.38	999.96	1072.52	1235.91	1000.09	1000.74	61.6	1724.85	1716.41	1084.78	1376.67	1422.06	1087.23	1084.78	61.682	1340.59	1367.28	1146.98	1208.82	1281.03	1165.83	1152.54
61.5	1926.63	1901.02	1577.48	1840.47	1638.02	61.268	1120.56	1111.85	836.307	906.234	1036.37	840.762	837.402	61.5	1339.52	1323.16	999.568	1088.09	1234.05	999.63	1000.11	61.5	1743.63	1760.32	1083.37	1440.04	1401.44	1085.57	1083.37	61.582	1363.67	1386.25	1146.27	1228.33	1281.8	1163.44	1151.48
61.4	1900.87	1917.59	1576.06	1865.68	1627.97	61.168	1114.12	1105.44	836.689	921.78	1015.2	840.811	837.723	61.4	1318.59	1337.46	999.176	1106.96	1229.29	999.204	999.543	61.4	1819.84	1804.45	1081.96	1509.31	1375.09	1083.97	1081.96	61.482	1427.53	1409.57	1145.55	1256.54	1277.96	1161.26	1150.45
61.3	1889.6	1934.53	1574.64	1890.12	1619.06	61.068	1123.78	1098.7	837.072	939.446	991.526	840.895	838.05	61.3	1335.76	1352.5	998.784	1129.2	1221.82	998.797	999.032	61.3	1877.8	1847.15	1080.56	1581.23	1344.62	1082.41	1080.56	61.382	1460.27	1440.06	1144.83	1295.71	1270.13	1159.26	1149.45
61.2	1937.9	1950.98	1573.23	1913.02	1611.19	60.968	1144.17	1092.44	837.455	958.235	967.178	841.011	838.38	61.2	1364.74	1368.25	998.393	1154.55	1211.93	998.398	998.558	61.2	1845.06	1885.33	1079.15	1651.02	1311.74	1080.87	1079.15	61.282	1519.3	1480.5	1144.11	1347.44	1259.51	1157.4	1148.47
61.1	1959.37	1966.04	1571.81	1933.59	1604.25	60.868	1092.12	1086.1	837.837	976.043	943.702	841.153	838.715	61.1	1365.28	1384.25	998.001	1182.18	1199.96	998.003	998.11	61.1	1920.19	1914.32	1077.74	1712.36	1278.1	1079.34	1077.74	61.182	1525.21	1532.39	1143.39	1411.87	1247.5	1155.67	1147.51
61	1972.79	1978.78	1570.39	1951.01	1598.16	60.768	1098.02	1077.58	838.22	989.603	922.262	841.318	839.053	61	1357.23	1399.28	997.609	1210.48	1186.33	997.61	997.68	61	1914.29	1928.21	1076.34	1757.88	1245.17	1077.83	1076.34	61.082	1628.25	1594.72	1142.67	1486.84	1235.26	1154.05	1146.57
60.9	1977.62	1988.32	1568.98	1964.49	1592.8	60.668	1110.9	1064.14	838.602	995.441	903.605	841.504	839.394	60.9	1407.14	1411.04	997.217	1236.73	1171.48	997.218	997.263	60.9	1896.04	1921.24	1074.93	1780.64	1214.13	1076.33	1074.93	60.982	1635.76	1662.86	1141.95	1566.95	1223.58	1152.53	1145.65
60.8	2002.3	1993.9	1567.56	1973.38	1588.09	60.568	1056.7	1044.41	838.985	991.837	888.082	841.707	839.739	60.8	1403.92	1416.22	996.826	1257.17	1155.85	996.826	996.855	60.8	1892.82	1890.14	1073.53	1776.48	1185.87	1074.84	1073.53	60.882	1676.01	1727.7	1141.23	1642.68	1212.89	1151.09	1144.74
60.7	1989.96	1994.93	1566.14	1977.15	1583.92	60.468	961.706	1019.67	839.367	980.064	875.697	841.927	840.086	60.7	1445.78	1411.27	996.434	1267.82	1139.86	996.434	996.452	60.7	1836.47	1835.92	1072.12	1745.9	1160.91	1073.35	1072.12	60.782	1727.53	1775.52	1140.51	1700.15	1203.34	1149.72	1143.85
60.6	1979.76	1991.06	1564.73	1975.56	1580.23	60.368	992.296	993.014	839.75	963.457	866.211	842.16	840.436	60.6	1416.26	1394.04	996.042	1266.16	1123.91	996.042	996.053	60.6	1759.73	1763.73	1070.71	1693.8	1139.48	1071.88	1070.71	60.682	1724.31	1791.4	1139.79	1724.47	1194.94	1148.41	1142.97
60.5	2002.84	1982.22	1563.31	1968.6	1576.92	60.268	982.1	967.438	840.133	945.417	859.226	842.407	840.787	60.5	1367.43	1365.19	995.65	1252.49	1108.34	995.65	995.657	60.5	1628.78	1680.73	1069.31	1627.39	1121.55	1070.4	1069.31	60.582	1735.04	1767.41	1139.07	1707.78	1187.61	1147.15	1142.1
60.4	1954	1968.63	1561.89	1956.57	1573.95	60.168	919.846	944.784	840.515	928.244	854.281	842.664	841.141	60.4	1322.35	1327.98	995.259	1229.78	1093.45	995.259	995.263	60.4	1570.29	1593.93	1067.9	1553.91	1106.89	1068.94	1067.9	60.482	1723.24	1708.54	1138.36	1655.2	1181.21	1145.94	1141.24
60.3	1932	1950.74	1560.48	1939.97	1571.25	60.068	888.72	925.744	840.898	913.091	850.918	842.931	841.497	60.3	1275.12	1286.67	994.867	1202.06	1079.48	994.867	994.869	60.3	1446.32	1509	1066.5	1479.37	1095.14	1067.48	1066.5	60.382	1629.86	1628.74	1137.64	1580.84	1175.64	1144.78	1140.39
60.2	1923.95	1929.2	1559.06	1919.49	1568.77	59.968	889.256	910.284	841.28	900.337	848.727	843.208	841.854	60.2	1236.48	1245.04	994.475	1172.93	1066.58	994.475	994.477	60.2	1389.43	1429.95	1065.09	1408.25	1085.86	1066.02	1065.09	60.282	1567.6	1542.48	1136.92	1499.28	1170.76	1143.65	1139.55
60.1	1937.9	1904.74	1557.64	1895.91	1566.47	59.868	887.11	898.031	841.663	889.947	847.368	843.492	842.213	60.1	1197.84	1205.66	994.083	1144.87	1054.87	994.083	994.084	60.1	1339.52	1359.33	1063.68	1343.52	1078.61	1064.57	1063.68	60.182	1506.42	1460.24	1136.2	1421.1	1166.46	1142.56	1138.71
60	1862.77	1878.14	1556.23	1870.04	1564.32	59.768	865.106	888.482	842.045	881.682	846.58	843.784	842.573	60	1170.47	1170.03	993.692	1119.32	1044.4	993.692	993.692	60	1234.33	1298.45	1062.28	1286.91	1072.97	1063.12	1062.28	60.082	1391.58	1388.15	1135.48	1352.54	1162.66	1141.5	1137.89
59.9	1842.91	1850.18	1554.81	1842.7	1562.29	59.668	836.126	881.128	842.428	875.226	846.17	844.082	842.935	59.9	1115.73	1138.84	993.3	1096.96	1035.18	993.3	993.3	59.9	1172.62	1247.59	1060.87	1239.1	1068.56	1061.67	1060.87	59.982	1300.88	1328.95	1134.76	1296.43	1159.27	1140.46	1137.07
59.8	1835.94	1821.59	1553.39	1814.63	1560.35	59.568	855.983	875.502	842.811	870.246	846.005	844.386	843.297	59.8	1079.24	1112.24	992.908	1077.98	1027.17	992.908	992.908	59.8	1174.76	1206.28	1059.46	1199.92	1065.07	1060.22	1059.46	59.882	1255.8	1282.88	1134.04	1253.07	1156.23	1139.45	1136.25
59.7	1788.71	1793.04	1551.98	1786.53	1558.49	59.468	843.103	871.203	843.193	866.431	845.995	844.696	843.661	59.7	1038.45	1090.05	992.516	1062.26	1020.3	992.516	992.516	59.7	1111.44	1173.55	1058.06	1168.66	1062.23	1058.78	1058.06	59.782	1220.92	1248.55	1133.32	1221.11	1153.49	1138.46	1135.45
59.6	1752.75	1765.12	1550.56	1758.99	1556.69	59.368	832.906	867.906	843.576	863.514	846.083	845.01	844.026	59.6	1035.23	1071.85	992.125	1049.5	1014.48	992.125	992.125	59.6	1081.92	1148.13	1056.65	1144.24	1059.85	1057.35	1056.65	59.682	1202.13	1223.73	1132.6	1198.4	1151.01	1137.49	1134.64
59.5	1718.94	1738.31	1549.14	1732.51	1554.93	59.268	871.546	865.355	843.958	861.275	846.234	845.329	844.392	59.5	1021.81	1057.15	991.733	1039.29	1009.59	991.733	991.733	59.5	1077.63	1128.64	1055.25	1125.43	1057.79	1055.91	1055.25	59.582	1197.3	1206.05	1131.88	1182.58	1148.73	1136.54	1133.85
59.4	1711.97	1712.99	1547.72	1707.5	1553.22	59.168	818.953	863.361	844.341	859.545	846.426	845.652	844.759	59.4	1029.86	1045.38	991.341	1031.19	1005.53	991.341	991.341	59.4	1035.77	1113.78	1053.84	1111.05	1055.94	1054.47	1053.84	59.482	1151.15	1193.38	1131.16	1171.58	1146.63	1135.6	1133.05
59.3	1692.11	1689.47	1546.31	1684.24	1551.54	59.068	843.64	861.782	844.724	858.199	846.647	845.979	845.127	59.3	996.59	1036.01	990.949	1024.77	1002.18	990.949	990.949	59.3	1050.79	1102.42	1052.43	1100.03	1054.23	1053.04	1052.43	59.382	1149.54	1184.07	1130.44	1163.76	1144.69	1134.68	1132.26
59.2	1642.2	1667.93	1544.89	1662.94	1549.88	58.968	850.08	860.519	845.106	857.144	846.889	846.31	845.495	59.2	986.393	1028.55	990.557	1019.66	999.44	990.557	990.557	59.2	1077.63	1093.62	1051.03	1091.46	1052.61	1051.61	1051.03	59.282	1128.61	1176.95	1129.72	1157.98	1142.89	1133.78	1131.48
59.1	1620.73	1648.46	1543.47	1643.7	1548.24	58.868	862.96	859.501	845.489	856.313	847.147	846.643	845.865	59.1	993.906	1022.58	990.166	1015.55	997.197	990.166	990.166	59.1	1049.18	1086.63	1049.62	1084.66	1051.04	1050.18	1049.62	59.182	1129.68	1171.25	1129.01	1153.5	1141.2	1132.88	1130.69
59	1589.61	1631.1	1542.06	1626.53	1546.63	58.768	846.86	858.677	845.871	855.659	847.418	846.98	846.234	59	987.466	1017.76	989.774	1012.17	995.364	989.774	989.774	59	1067.97	1080.93	1048.22	1079.1	1049.51	1048.75	1048.22	59.082	1127.54	1166.5	1128.29	1149.84	1139.61	1131.99	1129.92
58.9	1640.59	1615.78	1540.64	1611.4	1545.02	58.668	832.906	858.01	846.254	855.147	847.701	847.319	846.605	58.9	953.656	1013.84	989.382	1009.36	993.859	989.382	989.382	58.9	1060.45	1076.12	1046.81	1074.41	1048.01	1047.32	1046.81	58.982	1108.22	1162.41	1127.57	1146.75	1138.11	1131.12	1129.14
58.8	1575.65	1602.41	1539.22	1598.2	1543.43	58.568	854.373	857.471	846.636	854.751	847.992	847.66	846.976	58.8	996.053	1010.58	988.99	1006.96	992.616	988.99	988.99	58.8	1055.09	1071.95	1045.4	1070.34	1046.52	1045.9	1045.4	58.882	1141.49	1158.81	1126.85	1144.05	1136.68	1130.26	1128.37
58.7	1578.34	1590.83	1537.81	1586.78	1541.85	58.468	812.513	857.04	847.019	854.452	848.292	848.004	847.348	58.7	1004.64	1007.85	988.599	1004.87	991.577	988.599	988.599	58.7	1022.89	1068.23	1044	1066.71	1045.04	1044.47	1044	58.782	1135.05	1155.59	1126.13	1141.65	1135.33	1129.4	1127.6
58.6	1583.17	1580.88	1536.39	1576.99	1540.29	58.368	857.593	856.7	847.402	854.235	848.599	848.35	847.72	58.6	972.976	1005.51	988.207	1003.03	990.695	988.207	988.207	58.6	975.123	1064.85	1042.59	1063.41	1043.57	1043.05	1042.59	58.682	1131.29	1152.67	1125.41	1139.49	1134.03	1128.55	1126.83
58.5	1571.9	1572.38	1534.97	1568.63	1538.73	58.268	852.226	856.437	847.784	854.086	848.913	848.698	848.092	58.5	972.976	1003.49	987.815	1001.38	989.932	987.815	987.815	58.5	1030.94	1061.72	1041.19	1060.36	1042.11	1041.63	1041.19	58.582	1138.27	1150	1124.69	1137.52	1132.78	1127.71	1126.07
58.4	1596.05	1565.14	1533.56	1561.52	1537.17	58.168	847.933	856.242	848.167	853.996	849.232	849.048	848.466	58.4	1005.71	1001.72	987.423	999.884	989.258	987.423	987.423	58.4	1045.43	1058.8	1039.78	1057.51	1040.65	1040.2	1039.78	58.482	1153.3	1147.55	1123.97	1135.71	1131.58	1126.88	1125.3
58.3	1562.77	1558.97	1532.14	1555.48	1535.63	58.068	853.836	856.104	848.549	853.956	849.557	849.4	848.839	58.3	1010.54	1000.14	987.032	998.52	988.651	987.032	987.032	58.3	1044.89	1056.05	1038.37	1054.81	1039.2	1038.78	1038.37	58.382	1156.52	1145.28	1123.25	1134.03	1130.42	1126.05	1124.54
58.2	1553.11	1553.71	1530.72	1550.34	1534.09	57.968	815.196	856.017	848.932	853.96	849.886	849.753	849.213	58.2	982.1	998.719	986.64	997.266	988.093	986.64	986.64	58.2	1059.38	1053.43	1036.97	1052.26	1037.75	1037.36	1036.97	58.282	1147.93	1143.16	1122.53	1132.46	1129.29	1125.23	1123.78
58.1	1555.26	1549.2	1529.31	1545.94	1532.56	57.868	839.883	855.973	849.314	854.003	850.219	850.108	849.587	58.1	966	997.427	986.248	996.104	987.571	986.248	986.248	58.1	1045.43	1050.94	1035.56	1049.82	1036.3	1035.94	1035.56	58.182	1119.49	1141.19	1121.82	1130.99	1128.2	1124.41	1123.03
58	1527.89	1545.29	1527.89	1542.15	1531.04	57.768	841.493	855.968	849.697	854.078	850.556	850.464	849.962	58	985.856	996.241	985.856	995.022	987.075	985.856	985.856	58	1034.16	1048.55	1034.16	1047.48	1034.86	1034.53	1034.16	58.082	1121.1	1139.33	1121.1	1129.6	1127.14	1123.61	1122.27
						57.668	850.08	855.997	850.08	854.182	850.896	850.822	850.337

## Sheet: Fig. 2b
0.2% Ir/CeO2-x									0.6% Ir/CeO2-x									2.0% Ir/CeO2-x									2.0% Ir/CeO2-x
B.E. (eV)	Intensity (a.u.)	Intensity (a.u.)	Intensity (a.u.)	Intensity (a.u.)	Intensity (a.u.)	Intensity (a.u.)	Intensity (a.u.)	Intensity (a.u.)	B.E. (eV)	Intensity (a.u.)	Intensity (a.u.)	Intensity (a.u.)	Intensity (a.u.)	Intensity (a.u.)	Intensity (a.u.)	Intensity (a.u.)	Intensity (a.u.)	B.E. (eV)	Intensity (a.u.)	Intensity (a.u.)	Intensity (a.u.)	Intensity (a.u.)	Intensity (a.u.)	Intensity (a.u.)	Intensity (a.u.)	Intensity (a.u.)	B.E. (eV)	Intensity (a.u.)	Intensity (a.u.)	Intensity (a.u.)	Intensity (a.u.)	Intensity (a.u.)	Intensity (a.u.)	Intensity (a.u.)	Intensity (a.u.)
927	36370	35785.6	35625.8	35627.6	35625.8	35628.6	35625.8	35781	927	38468.6	38790.7	38468.6	38471.1	38468.6	38493	38468.6	38763.7	927	40614.6	40860.5	40614.6	40616.2	40614.6	40614.6	40626.8	40846.6	926.982	58358.4	58670.4	58358.4	58360.2	58358.9	58358.4	58360.7	58665.8
926.9	35626.8	35756.7	35594.2	35596	35594.2	35597	35594.2	35752.1	926.9	38836	38761.9	38434.2	38436.8	38434.2	38458.8	38434.2	38734.7	926.9	40288.9	40828.5	40578.2	40579.9	40578.2	40578.2	40590.6	40814.5	926.882	57548.4	58620.8	58303.4	58305.2	58303.9	58303.4	58305.7	58616.2
926.8	35754.8	35728	35562.6	35564.4	35562.6	35565.5	35562.6	35723.3	926.8	38819.3	38733.2	38399.9	38402.4	38399.9	38424.6	38399.9	38705.9	926.8	40844.2	40796.7	40541.9	40543.6	40541.9	40541.9	40554.4	40782.6	926.782	57456.6	58571.4	58248.4	58250.3	58248.9	58248.4	58250.7	58566.7
926.7	35170.3	35699.3	35531	35532.8	35531	35533.9	35531	35694.6	926.7	38819.3	38704.7	38365.5	38368.1	38365.5	38390.4	38365.5	38677.2	926.7	41240.8	40764.9	40505.6	40507.3	40505.6	40505.6	40518.2	40750.7	926.682	58408.5	58522.1	58193.4	58195.3	58193.9	58193.4	58195.8	58517.4
926.6	35702	35670.7	35499.4	35501.2	35499.4	35502.3	35499.4	35665.9	926.6	38877.8	38676.4	38331.1	38333.7	38331.1	38356.3	38331.1	38648.7	926.6	41128.1	40733.3	40469.3	40471	40469.3	40469.3	40482	40719	926.582	58132.9	58473	58138.4	58140.3	58138.9	58138.4	58140.8	58468.2
926.5	35841.1	35642.1	35467.8	35469.6	35467.8	35470.7	35467.8	35637.4	926.5	38752.5	38648.3	38296.8	38299.4	38296.8	38322.1	38296.8	38620.3	926.5	40927.7	40701.9	40433	40434.7	40433	40433	40445.8	40687.4	926.482	58049.4	58424	58083.4	58085.3	58083.9	58083.4	58085.8	58419.2
926.4	35546.1	35613.7	35436.2	35438	35436.2	35439.1	35436.2	35608.9	926.4	38890.3	38620.3	38262.4	38265	38262.4	38287.9	38262.4	38592.2	926.4	40589.5	40670.6	40396.7	40398.4	40396.7	40396.7	40409.6	40656	926.382	57849	58375.3	58028.5	58030.4	58029	58028.5	58030.9	58370.4
926.3	35356.8	35585.4	35404.5	35406.4	35404.5	35407.5	35404.5	35580.6	926.3	38618.9	38592.6	38228	38230.7	38228	38253.7	38228	38564.2	926.3	40835.8	40639.4	40360.4	40362.1	40360.4	40360.4	40373.4	40624.7	926.282	58775.9	58326.7	57973.5	57975.4	57974	57973.5	57975.9	58321.8
926.2	35451.5	35557.1	35372.9	35374.8	35372.9	35375.9	35372.9	35552.3	926.2	38564.6	38565.1	38193.7	38196.3	38193.7	38219.6	38193.7	38536.5	926.2	40906.8	40608.4	40324.1	40325.8	40324.1	40324.1	40337.2	40593.5	926.182	58425.2	58278.3	57918.5	57920.4	57919	57918.5	57920.9	58273.4
926.1	35368	35529	35341.3	35343.2	35341.3	35344.3	35341.3	35524.1	926.1	38869.4	38537.7	38159.3	38162	38159.3	38185.4	38159.3	38508.9	926.1	41545.6	40577.6	40287.8	40289.6	40287.8	40287.8	40301	40562.6	926.082	57949.2	58230.1	57863.5	57865.4	57864	57863.5	57866	58225.2
926	35532.2	35501	35309.7	35311.6	35309.7	35312.7	35309.7	35496.1	926	38531.2	38510.6	38124.9	38127.6	38124.9	38151.2	38124.9	38481.6	926	40848.4	40546.9	40251.5	40253.3	40251.5	40251.5	40264.9	40531.8	925.982	58283.2	58182.1	57808.5	57810.5	57809	57808.5	57811	58177.2
925.9	35554.4	35473.1	35278.1	35280	35278.1	35281.2	35278.1	35468.1	925.9	38811	38483.7	38090.6	38093.3	38090.6	38117.1	38090.6	38454.5	925.9	40581.2	40516.4	40215.2	40217	40215.2	40215.2	40228.7	40501.1	925.882	58191.4	58134.4	57753.5	57755.5	57754.1	57753.5	57756.1	58129.3
925.8	35434.8	35445.2	35246.5	35248.4	35246.5	35249.6	35246.5	35440.3	925.8	38514.5	38457.1	38056.2	38058.9	38056.2	38082.9	38056.2	38427.6	925.8	40339	40486.1	40178.9	40180.7	40178.9	40178.9	40192.5	40470.7	925.782	58517	58086.8	57698.5	57700.5	57699.1	57698.5	57701.1	58081.8
925.7	35134.2	35417.6	35214.9	35216.8	35214.9	35218	35214.9	35412.5	925.7	38451.9	38430.6	38021.8	38024.6	38021.8	38048.8	38021.8	38401	925.7	40840	40456	40142.6	40144.4	40142.6	40142.6	40156.3	40440.5	925.682	57640.3	58039.5	57643.6	57645.6	57644.1	57643.6	57646.1	58034.4
925.6	35576.7	35390	35183.3	35185.2	35183.3	35186.4	35183.3	35384.9	925.6	39069.8	38404.5	37987.4	37990.2	37987.4	38014.6	37987.4	38374.6	925.6	40418.3	40426.1	40106.3	40108.1	40106.3	40106.3	40120.1	40410.4	925.582	58934.5	57992.5	57588.6	57590.6	57589.1	57588.6	57591.2	57987.3
925.5	35732.6	35362.6	35151.7	35153.6	35151.7	35154.8	35151.7	35357.5	925.5	38623.1	38378.6	37953.1	37955.9	37953.1	37980.4	37953.1	38348.5	925.5	40439.2	40396.4	40070	40071.8	40070	40070	40084	40380.6	925.482	58183	57945.7	57533.6	57535.6	57534.1	57533.6	57536.2	57940.5
925.4	35546.1	35335.3	35120	35122	35120	35123.2	35120	35330.2	925.4	38547.9	38353	37918.7	37921.5	37918.7	37946.3	37918.7	38322.6	925.4	41332.7	40366.9	40033.7	40035.5	40033.7	40033.7	40047.8	40351	925.382	57690.4	57899.1	57478.6	57480.6	57479.1	57478.6	57481.2	57893.9
925.3	35393	35308.1	35088.4	35090.4	35088.4	35091.6	35088.4	35303	925.3	38631.4	38327.7	37884.3	37887.2	37884.3	37912.1	37884.3	38297.1	925.3	40739.8	40337.7	39997.4	39999.2	39997.4	39997.4	40011.6	40321.6	925.282	57765.5	57852.9	57423.6	57425.7	57424.2	57423.6	57426.3	57847.6
925.2	35487.6	35281.1	35056.8	35058.8	35056.8	35060.1	35056.8	35275.9	925.2	38264	38302.7	37850	37852.8	37850	37878	37850	38271.9	925.2	41061.3	40308.7	39961.1	39962.9	39961.1	39961.1	39975.5	40292.4	925.182	58132.9	57806.9	57368.6	57370.7	57369.2	57368.6	57371.3	57801.6
925.1	35120.2	35254.3	35025.2	35027.2	35025.2	35028.5	35025.2	35249.1	925.1	38389.3	38278.1	37815.6	37818.5	37815.6	37843.8	37815.6	38247	925.1	39712.8	40280	39924.8	39926.6	39924.8	39924.8	39939.3	40263.6	925.082	57740.5	57761.2	57313.6	57315.7	57314.2	57313.6	57316.3	57755.9
925	34989.4	35227.6	34993.6	34995.6	34993.6	34996.9	34993.6	35222.3	925	38932	38253.8	37781.2	37784.1	37781.2	37809.7	37781.2	38222.4	925	40013.4	40251.5	39888.4	39890.3	39888.4	39888.4	39903.1	40234.9	924.982	58049.4	57715.9	57258.7	57260.7	57259.2	57258.7	57261.4	57710.5
924.9	35381.9	35201.1	34962	34964	34962	34965.3	34962	35195.8	924.9	38952.9	38229.8	37746.9	37749.8	37746.9	37775.6	37746.9	38198.2	924.9	40305.6	40223.3	39852.1	39854	39852.1	39852.1	39867	40206.6	924.882	58642.3	57670.9	57203.7	57205.8	57204.2	57203.7	57206.4	57665.5
924.8	35501.6	35174.8	34930.4	34932.4	34930.4	34933.7	34930.4	35169.4	924.8	38986.3	38206.2	37712.5	37715.4	37712.5	37741.4	37712.5	38174.3	924.8	40251.3	40195.4	39815.8	39817.7	39815.8	39815.8	39830.8	40178.6	924.782	58425.2	57626.3	57148.7	57150.8	57149.2	57148.7	57151.5	57620.8
924.7	35554.4	35148.6	34898.8	34900.8	34898.8	34902.1	34898.8	35143.2	924.7	39053.1	38183	37678.1	37681.1	37678.1	37707.3	37678.1	38150.9	924.7	40243	40167.8	39779.5	39781.4	39779.5	39779.5	39794.7	40150.8	924.682	58876.1	57582	57093.7	57095.8	57094.3	57093.7	57096.5	57576.5
924.6	35515.5	35122.7	34867.2	34869.2	34867.2	34870.5	34867.2	35117.2	924.6	39011.4	38160.2	37643.8	37646.7	37643.8	37673.2	37643.8	38127.8	924.6	40401.6	40140.6	39743.2	39745.1	39743.2	39743.2	39758.5	40123.4	924.582	58041.1	57538.1	57038.7	57040.9	57039.3	57038.7	57041.6	57532.5
924.5	35281.7	35096.9	34835.5	34837.6	34835.5	34839	34835.5	35091.4	924.5	38635.6	38137.9	37609.4	37612.4	37609.4	37639	37609.4	38105.2	924.5	39487.3	40113.7	39706.9	39708.9	39706.9	39706.9	39722.3	40096.3	924.482	59018	57494.6	56983.7	56985.9	56984.3	56983.7	56986.6	57489
924.4	34989.4	35071.4	34803.9	34806	34803.9	34807.4	34803.9	35065.9	924.4	39378.8	38115.9	37575	37578	37575	37604.9	37575	38083.1	924.4	40276.4	40087.1	39670.6	39672.6	39670.6	39670.6	39686.2	40069.6	924.382	58057.8	57451.5	56928.7	56930.9	56929.3	56928.7	56931.6	57445.9
924.3	35482.1	35046.1	34772.3	34774.4	34772.3	34775.8	34772.3	35040.5	924.3	38790.1	38094.5	37540.6	37543.7	37540.6	37570.8	37540.6	38061.4	924.3	40664.7	40060.9	39634.3	39636.3	39634.3	39634.3	39650	40043.2	924.282	58024.4	57408.9	56873.8	56875.9	56874.3	56873.8	56876.7	57403.2
924.2	35727	35021.1	34740.7	34742.8	34740.7	34744.2	34740.7	35015.4	924.2	38610.6	38073.6	37506.3	37509.3	37506.3	37536.7	37506.3	38040.2	924.2	40593.7	40035.2	39598	39600	39598	39598	39613.9	40017.3	924.182	58859.4	57366.8	56818.8	56821	56819.3	56818.8	56821.7	57361
924.1	35418.1	34996.2	34709.1	34711.2	34709.1	34712.6	34709.1	34990.6	924.1	38213.9	38053.2	37471.9	37475	37471.9	37502.6	37471.9	38019.5	924.1	40013.4	40009.8	39561.7	39563.7	39561.7	39561.7	39577.8	39991.7	924.082	58149.6	57325.1	56763.8	56766	56764.4	56763.8	56766.8	57319.3
924	35657.4	34971.7	34677.5	34679.6	34677.5	34681	34677.5	34966	924	38806.8	38033.4	37437.5	37440.6	37437.5	37468.5	37437.5	37999.4	924	40314	39984.9	39525.4	39527.4	39525.4	39525.4	39541.6	39966.6	923.982	58400.1	57284	56708.8	56711	56709.4	56708.8	56711.8	57278.2
923.9	35209.3	34947.4	34645.9	34648	34645.9	34649.5	34645.9	34941.7	923.9	38831.8	38014.1	37403.2	37406.3	37403.2	37434.4	37403.2	37979.8	923.9	40280.6	39960.4	39489.1	39491.1	39489.1	39489.1	39505.5	39942	923.882	56972.3	57243.4	56653.8	56656.1	56654.4	56653.8	56656.8	57237.5
923.8	35437.5	34923.5	34614.3	34616.4	34614.3	34617.9	34614.3	34917.7	923.8	38314.1	37995.5	37368.8	37371.9	37368.8	37400.3	37368.8	37960.9	923.8	40213.8	39936.5	39452.8	39454.8	39452.8	39452.8	39469.3	39917.8	923.782	57381.4	57203.4	56598.8	56601.1	56599.4	56598.8	56601.9	57197.5
923.7	35248.3	34899.8	34582.7	34584.8	34582.7	34586.3	34582.7	34893.9	923.7	38497.8	37977.6	37334.4	37337.6	37334.4	37366.2	37334.4	37942.7	923.7	40176.2	39913	39416.5	39418.5	39416.5	39416.5	39433.2	39894.2	923.682	57272.9	57164.1	56543.8	56546.1	56544.4	56543.8	56546.9	57158.1
923.6	35242.7	34876.5	34551	34553.2	34551	34554.7	34551	34870.6	923.6	38673.2	37960.3	37300.1	37303.2	37300.1	37332.1	37300.1	37925.2	923.6	40205.4	39890.1	39380.2	39382.2	39380.2	39380.2	39397.1	39871.1	923.582	57314.6	57125.3	56488.8	56491.1	56489.5	56488.8	56492	57119.3
923.5	35590.6	34853.5	34519.4	34521.7	34519.4	34523.1	34519.4	34847.5	923.5	37712.9	37943.8	37265.7	37268.9	37265.7	37298	37265.7	37908.3	923.5	39879.8	39867.8	39343.8	39345.9	39343.8	39343.8	39361	39848.6	923.482	56755.2	57087.3	56433.9	56436.2	56434.5	56433.9	56437	57081.2
923.4	35529.4	34830.8	34487.8	34490.1	34487.8	34491.6	34487.8	34824.8	923.4	38568.8	37928.1	37231.3	37234.5	37231.3	37263.9	37231.3	37892.3	923.4	40677.2	39846.1	39307.5	39309.6	39307.5	39307.5	39324.8	39826.7	923.382	57581.8	57049.9	56378.9	56381.2	56379.5	56378.9	56382.1	57043.8
923.3	35276.1	34808.6	34456.2	34458.5	34456.2	34460	34456.2	34802.6	923.3	39145	37913.2	37197	37200.2	37197	37229.8	37197	37877.1	923.3	40334.8	39825.1	39271.2	39273.3	39271.2	39271.2	39288.7	39805.5	923.282	57272.9	57013.4	56323.9	56326.2	56324.5	56323.9	56327.1	57007.1
923.2	35448.7	34786.8	34424.6	34426.9	34424.6	34428.4	34424.6	34780.7	923.2	38309.9	37899.2	37162.6	37165.8	37162.6	37195.7	37162.6	37862.8	923.2	40956.9	39804.8	39234.9	39237.1	39234.9	39234.9	39252.6	39785	923.182	57448.2	56977.6	56268.9	56271.3	56269.5	56268.9	56272.2	56971.3
923.1	35298.4	34765.4	34393	34395.3	34393	34396.8	34393	34759.2	923.1	38197.2	37886.2	37128.2	37131.5	37128.2	37161.7	37128.2	37849.5	923.1	40639.6	39785.2	39198.6	39200.8	39198.6	39198.6	39216.5	39765.1	923.082	57289.6	56942.7	56213.9	56216.3	56214.6	56213.9	56217.2	56936.3
923	35462.6	34744.4	34361.4	34363.7	34361.4	34365.2	34361.4	34738.2	923	38948.7	37874.2	37093.8	37097.2	37093.8	37127.6	37093.8	37837.2	923	40890.1	39766.3	39162.3	39164.5	39162.3	39162.3	39180.4	39746.1	922.982	57606.9	56908.7	56158.9	56161.3	56159.6	56158.9	56162.3	56902.3
922.9	34869.7	34724	34329.8	34332.1	34329.8	34333.7	34329.8	34717.7	922.9	38460.2	37863.3	37059.5	37062.8	37059.5	37093.5	37059.5	37825.9	922.9	40288.9	39748.3	39126	39128.2	39126	39126	39144.3	39727.9	922.882	57665.3	56875.6	56103.9	56106.4	56104.6	56103.9	56107.3	56869.2
922.8	35565.6	34704.1	34298.2	34300.5	34298.2	34302.1	34298.2	34697.8	922.8	38230.6	37853.6	37025.1	37028.5	37025.1	37059.5	37025.1	37815.9	922.8	40673	39731.2	39089.7	39091.9	39089.7	39089.7	39108.2	39710.6	922.782	58291.6	56843.6	56048.9	56051.4	56049.6	56048.9	56052.4	56837.1
922.7	35585.1	34684.7	34266.5	34268.9	34266.5	34270.5	34266.5	34678.4	922.7	38765	37845.1	36990.8	36994.1	36990.8	37025.4	36990.8	37807.1	922.7	40076	39715.1	39053.4	39055.6	39053.4	39053.4	39072.1	39694.2	922.682	57798.9	56812.7	55994	55996.4	55994.6	55994	55997.4	56806.1
922.6	35192.6	34666	34234.9	34237.3	34234.9	34238.9	34234.9	34659.6	922.6	38414.3	37838	36956.4	36959.8	36956.4	36991.3	36956.4	37799.7	922.6	40359.9	39699.9	39017.1	39019.3	39017.1	39017.1	39036	39678.8	922.582	56671.7	56782.9	55939	55941.4	55939.6	55939	55942.5	56776.3
922.5	34886.4	34647.9	34203.3	34205.7	34203.3	34207.4	34203.3	34641.5	922.5	38823.5	37832.4	36922	36925.4	36922	36957.3	36922	37793.7	922.5	40305.6	39685.8	38980.8	38983	38980.8	38980.8	38999.9	39664.5	922.482	56997.3	56754.4	55884	55886.5	55884.7	55884	55887.5	56747.7
922.4	35303.9	34630.6	34171.7	34174.1	34171.7	34175.8	34171.7	34624	922.4	38193.1	37828.4	36887.6	36891.1	36887.6	36923.3	36887.6	37789.4	922.4	40201.2	39672.9	38944.5	38946.7	38944.5	38944.5	38963.8	39651.3	922.382	57640.3	56727.1	55829	55831.5	55829.7	55829	55832.6	56720.4
922.3	35342.9	34613.9	34140.1	34142.5	34140.1	34144.2	34140.1	34607.4	922.3	38276.6	37826.2	36853.3	36856.8	36853.3	36889.2	36853.3	37786.8	922.3	40435	39661.2	38908.2	38910.4	38908.2	38908.2	38927.7	39639.4	922.282	57982.6	56701.3	55774	55776.6	55774.7	55774	55777.6	56694.5
922.2	35231.6	34598.2	34108.5	34110.9	34108.5	34112.7	34108.5	34591.6	922.2	38819.3	37825.8	36818.9	36822.4	36818.9	36855.2	36818.9	37786	922.2	40414.2	39650.9	38871.9	38874.2	38871.9	38871.9	38891.6	39628.8	922.182	57606.9	56677	55719	55721.6	55719.7	55719	55722.7	56670.1
922.1	35162	34583.3	34076.9	34079.3	34076.9	34081.1	34076.9	34576.7	922.1	38531.2	37827.6	36784.5	36788.1	36784.5	36821.2	36784.5	37787.4	922.1	39725.3	39641.9	38835.6	38837.9	38835.6	38835.6	38855.6	39619.6	922.082	57740.5	56654.3	55664.1	55666.6	55664.7	55664.1	55667.7	56647.3
922	34975.5	34569.5	34045.3	34047.7	34045.3	34049.5	34045.3	34562.8	922	38401.8	37831.5	36750.2	36753.7	36750.2	36787.1	36750.2	37791	922	40439.2	39634.5	38799.3	38801.6	38799.3	38799.3	38819.5	39612	921.982	57623.6	56633.3	55609.1	55611.6	55609.8	55609.1	55612.8	56626.3
921.9	35020	34556.8	34013.6	34016.1	34013.6	34017.9	34013.6	34549.9	921.9	38627.2	37837.9	36715.8	36719.4	36715.8	36753.1	36715.8	37797	921.9	41349.4	39628.8	38763	38765.3	38763	38763	38783.4	39605.9	921.882	58667.3	56614.1	55554.1	55556.7	55554.8	55554.1	55557.8	56607.1
921.8	35131.4	34545.2	33982	33984.6	33982	33986.4	33982	34538.4	921.8	38961.3	37847.1	36681.4	36685	36681.4	36719.1	36681.4	37805.8	921.8	40364.1	39624.8	38726.7	38729	38726.7	38726.7	38747.4	39601.7	921.782	56655	56597	55499.1	55501.7	55499.8	55499.1	55502.9	56589.8
921.7	35109.1	34535.1	33950.4	33953	33950.4	33954.8	33950.4	34528.1	921.7	38568.8	37859.2	36647.1	36650.7	36647.1	36685.1	36647.1	37817.5	921.7	40744	39622.8	38690.3	38692.7	38690.3	38690.3	38711.3	39599.4	921.682	57481.6	56581.9	55444.1	55446.8	55444.8	55444.1	55448	56574.7
921.6	35685.3	34526.4	33918.8	33921.4	33918.8	33923.2	33918.8	34519.4	921.6	38727.4	37874.6	36612.7	36616.4	36612.7	36651.1	36612.7	37832.5	921.6	40735.6	39622.8	38654	38656.4	38654	38654	38675.3	39599.2	921.582	58208.1	56569.2	55389.1	55391.8	55389.8	55389.1	55393	56561.9
921.5	35429.2	34519.4	33887.2	33889.8	33887.2	33891.7	33887.2	34512.4	921.5	39132.4	37893.4	36578.3	36582	36578.3	36617.1	36578.3	37851	921.5	40234.6	39625.2	38617.7	38620.1	38617.7	38617.7	38639.2	39601.3	921.482	58091.2	56558.8	55334.1	55336.8	55334.9	55334.1	55338.1	56551.5
921.4	35381.9	34514.3	33855.6	33858.2	33855.6	33860.1	33855.6	34507.2	921.4	39036.4	37916.3	36543.9	36547.7	36543.9	36583.1	36543.9	37873.4	921.4	41040.4	39630	38581.4	38583.9	38581.4	38581.4	38603.2	39605.9	921.382	58358.4	56551.2	55279.1	55281.8	55279.9	55279.1	55283.1	56543.8
921.3	35370.7	34511.4	33824	33826.6	33824	33828.5	33824	34504.2	921.3	38685.7	37943.4	36509.6	36513.3	36509.6	36549.1	36509.6	37900.1	921.3	40435	39637.7	38545.1	38547.6	38545.1	38545.1	38567.1	39613.2	921.282	57949.2	56546.4	55224.2	55226.9	55224.9	55224.2	55228.2	56538.9
921.2	35356.8	34510.8	33792.4	33795	33792.4	33797	33792.4	34503.5	921.2	38447.7	37975.2	36475.2	36479	36475.2	36515.2	36475.2	37931.4	921.2	39833.8	39648.3	38508.8	38511.3	38508.8	38508.8	38531.1	39623.5	921.182	58692.4	56544.8	55169.2	55171.9	55169.9	55169.2	55173.3	56537.2
921.1	35175.9	34512.8	33760.8	33763.4	33760.8	33765.4	33760.8	34505.5	921.1	38602.2	38012.1	36440.8	36444.7	36440.8	36481.2	36440.8	37968	921.1	40794.1	39662.3	38472.5	38475	38472.5	38472.5	38495.1	39637.2	921.082	57890.8	56546.5	55114.2	55116.9	55114.9	55114.2	55118.3	56538.8
921	35429.2	34517.9	33729.1	33731.8	33729.1	33733.8	33729.1	34510.5	921	38894.5	38054.7	36406.5	36410.3	36406.5	36447.2	36406.5	38010.1	921	40698.1	39679.9	38436.2	38438.7	38436.2	38436.2	38459.1	39654.6	920.982	57915.8	56551.8	55059.2	55062	55060	55059.2	55063.4	56544
920.9	35629.6	34526.3	33697.5	33700.2	33697.5	33702.3	33697.5	34518.9	920.9	38481.1	38103.3	36372.1	36376	36372.1	36413.2	36372.1	38058.3	920.9	40126.1	39701.7	38399.9	38402.4	38399.9	38399.9	38423	39676	920.882	59051.4	56561	55004.2	55007	55005	55004.2	55008.4	56553.2
920.8	35117.5	34538.5	33665.9	33668.6	33665.9	33670.7	33665.9	34531	920.8	38890.3	38158.7	36337.7	36341.6	36337.7	36379.3	36337.7	38113.2	920.8	39729.5	39728	38363.6	38366.1	38363.6	38363.6	38387	39702	920.782	57615.2	56574.7	54949.2	54952.1	54950	54949.2	54953.5	56566.8
920.7	35448.7	34555	33634.3	33637.1	33634.3	33639.1	33634.3	34547.4	920.7	39867.2	38221.3	36303.4	36307.3	36303.4	36345.3	36303.4	38175.4	920.7	40297.3	39759.4	38327.3	38329.8	38327.3	38327.3	38351	39733.1	920.682	58107.9	56592.9	54894.2	54897.1	54895	54894.2	54898.6	56584.9
920.6	35535	34576.3	33602.7	33605.5	33602.7	33607.6	33602.7	34568.6	920.6	39462.3	38291.8	36269	36273	36269	36311.4	36269	38245.4	920.6	40956.9	39796.6	38291	38293.6	38291	38291	38315	39770	920.582	57615.2	56616.3	54839.2	54842.1	54840	54839.2	54843.7	56608.3
920.5	35231.6	34602.8	33571.1	33573.9	33571.1	33576	33571.1	34595.1	920.5	39124.1	38370.8	36234.6	36238.6	36234.6	36277.5	36234.6	38323.9	920.5	40827.5	39840.2	38254.7	38257.3	38254.7	38254.7	38279.1	39813.2	920.482	58216.4	56645.3	54784.3	54787.2	54785.1	54784.3	54788.7	56637.1
920.4	35643.5	34635.3	33539.5	33542.3	33539.5	33544.4	33539.5	34627.5	920.4	38856.9	38458.9	36200.3	36204.3	36200.3	36243.6	36200.3	38411.6	920.4	41149	39890.9	38218.4	38221	38218.4	38218.4	38243.1	39863.6	920.382	57665.3	56680.4	54729.3	54732.2	54730.1	54729.3	54733.8	56672.1
920.3	35760.4	34674.4	33507.9	33510.7	33507.9	33512.9	33507.9	34666.5	920.3	39245.2	38557	36165.9	36170	36165.9	36209.6	36165.9	38509.2	920.3	41069.6	39949.8	38182.1	38184.7	38182.1	38182.1	38207.1	39922.1	920.282	57373.1	56722.2	54674.3	54677.2	54675.1	54674.3	54678.9	56713.9
920.2	36086.1	34720.7	33476.2	33479.1	33476.2	33481.3	33476.2	34712.8	920.2	39186.7	38665.6	36131.5	36135.6	36131.5	36175.7	36131.5	38617.3	920.2	40351.5	40017.7	38145.8	38148.4	38145.8	38145.8	38171.1	39989.6	920.182	57364.7	56771.4	54619.3	54622.3	54620.1	54619.3	54623.9	56763
920.1	35710.3	34775.1	33444.6	33447.5	33444.6	33449.8	33444.6	34767.1	920.1	40042.6	38785.5	36097.2	36101.3	36097.2	36141.8	36097.2	38736.7	920.1	40581.2	40095.8	38109.4	38112.1	38109.4	38109.4	38135.2	40067.4	920.082	57080.8	56828.8	54564.3	54567.3	54565.1	54564.3	54569	56820.3
920	35320.6	34838.3	33413	33415.9	33413	33418.2	33413	34830.2	920	39934	38917.4	36062.8	36066.9	36062.8	36107.9	36062.8	38868.1	920	41307.6	40185.3	38073.1	38075.9	38073.1	38073.1	38099.2	40156.6	919.982	57272.9	56895.1	54509.3	54512.4	54510.2	54509.3	54514.1	56886.4
919.9	35465.4	34911	33381.4	33384.3	33381.4	33386.7	33381.4	34902.8	919.9	39408	39061.9	36028.4	36032.6	36028.4	36074.1	36028.4	39012.1	919.9	40297.3	40287.6	38036.8	38039.6	38036.8	38036.8	38063.2	40258.5	919.882	57782.2	56971.2	54454.3	54457.4	54455.2	54454.3	54459.2	56962.5
919.8	35462.6	34994.2	33349.8	33352.8	33349.8	33355.1	33349.8	34986	919.8	39934	39219.9	35994.1	35998.3	35994.1	36040.2	35994.1	39169.5	919.8	41044.6	40404.3	38000.5	38003.3	38000.5	38000.5	38027.3	40374.7	919.782	57540.1	57058.4	54399.4	54402.4	54400.2	54399.4	54404.2	57049.6
919.7	35796.6	35088.6	33318.2	33321.2	33318.2	33323.6	33318.2	35080.3	919.7	40180.4	39391.8	35959.7	35963.9	35959.7	36006.3	35959.7	39340.9	919.7	41466.3	40536.7	37964.2	37967	37964.2	37964.2	37991.4	40506.8	919.682	57247.8	57157.6	54344.4	54347.5	54345.2	54344.4	54349.3	57148.7
919.6	35576.7	35195.1	33286.6	33289.6	33286.6	33292	33286.6	35186.7	919.6	40126.1	39578.4	35925.3	35929.6	35925.3	35972.4	35925.3	39527	919.6	41817	40686.8	37927.9	37930.7	37927.9	37927.9	37955.5	40656.5	919.582	58525.4	57270.4	54289.4	54292.5	54290.2	54289.4	54294.4	57261.4
919.5	36041.5	35314.3	33255	33258	33255	33260.4	33255	35305.8	919.5	40756.5	39780.1	35890.9	35895.3	35890.9	35938.6	35890.9	39728.1	919.5	41846.2	40856.2	37891.6	37894.4	37891.6	37891.6	37919.6	40825.5	919.482	57782.2	57398.2	54234.4	54237.6	54235.3	54234.4	54239.5	57389.1
919.4	35448.7	35447.1	33223.4	33226.4	33223.4	33228.9	33223.4	35438.5	919.4	40940.2	39997.4	35856.6	35861	35856.6	35904.8	35856.6	39944.9	919.4	41791.9	41047	37855.3	37858.2	37855.3	37855.3	37883.7	41015.8	919.382	58967.9	57542.7	54179.4	54182.6	54180.3	54179.4	54184.6	57533.4
919.3	35933	35594.2	33191.8	33194.8	33191.8	33197.3	33191.8	35585.5	919.3	41057.1	40230.8	35822.2	35826.6	35822.2	35870.9	35822.2	40177.7	919.3	41875.4	41261.2	37819	37821.9	37819	37819	37847.8	41229.6	919.282	58316.6	57706	54124.4	54127.6	54125.3	54124.4	54129.6	57696.7
919.2	36144.5	35756.1	33160.1	33163.2	33160.1	33165.8	33160.1	35747.3	919.2	41629.1	40480.2	35787.8	35792.3	35787.8	35837.1	35787.8	40426.5	919.2	42251.2	41500.5	37782.7	37785.6	37782.7	37782.7	37811.9	41468.4	919.182	58082.8	57890.1	54069.4	54072.7	54070.3	54069.4	54074.7	57880.7
919.1	36372.8	35933.5	33128.5	33131.7	33128.5	33134.2	33128.5	35924.6	919.1	42029.9	40745.9	35753.5	35758	35753.5	35803.3	35753.5	40691.6	919.1	42439	41767.4	37746.4	37749.3	37746.4	37746.4	37776	41734.8	919.082	59109.9	58097.9	54014.4	54017.7	54015.4	54014.4	54019.8	58088.4
919	36575.9	36126.4	33096.9	33100.1	33096.9	33102.7	33096.9	36117.5	919	42430.7	41027.4	35719.1	35723.6	35719.1	35769.5	35719.1	40972.5	919	42635.3	42063.3	37710.1	37713	37710.1	37710.1	37740.1	42030.3	918.982	58550.4	58331.9	53959.5	53962.8	53960.4	53959.5	53964.9	58322.2
918.9	37191.1	36335.4	33065.3	33068.5	33065.3	33071.2	33065.3	36326.3	918.9	42564.3	41324.2	35684.7	35689.3	35684.7	35735.7	35684.8	41268.7	918.9	42956.8	42390.3	37673.8	37676.8	37673.8	37673.8	37704.3	42356.9	918.882	59752.8	58595.5	53904.5	53907.8	53905.4	53904.5	53910	58585.7
918.8	37346.9	36560.4	33033.7	33036.9	33033.7	33039.6	33033.7	36551.3	918.8	43357.6	41635.8	35650.4	35655	35650.4	35701.9	35650.4	41579.6	918.8	43787.6	42750.4	37637.5	37640.5	37637.5	37637.5	37668.4	42716.5	918.782	60237.1	58892.6	53849.5	53852.8	53850.4	53849.5	53855.1	58882.7
918.7	37218.9	36801.1	33002.1	33005.3	33002.1	33008.1	33002.1	36791.8	918.7	43821	41960.4	35616	35620.7	35616	35668.1	35616	41903.6	918.7	43883.6	43144.4	37601.2	37604.2	37601.2	37601.2	37632.6	43110	918.682	60838.3	59226.9	53794.5	53797.9	53795.4	53794.5	53800.2	59216.9
918.6	37775.6	37057.2	32970.5	32973.7	32970.5	32976.5	32970.5	37047.9	918.6	43729.1	42296.5	35581.6	35586.3	35581.6	35634.4	35581.7	42239.1	918.6	45006.7	43573.9	37564.9	37567.9	37564.9	37564.9	37596.8	43538.9	918.582	61022	59603.7	53739.5	53742.9	53740.5	53739.5	53745.3	59593.6
918.5	38098.4	37327.8	32938.9	32942.2	32938.9	32945	32938.9	37318.3	918.5	44405.5	42641.3	35547.3	35552	35547.3	35600.6	35547.3	42583.2	918.5	45265.5	44038.5	37528.6	37531.6	37528.6	37528.6	37561	44003	918.482	59068.1	60027.7	53684.5	53688	53685.5	53684.5	53690.4	60017.4
918.4	38396.2	37611.7	32907.2	32910.6	32907.2	32913.4	32907.2	37602.2	918.4	44885.6	42991.8	35512.9	35517.7	35512.9	35566.9	35512.9	42933	918.4	45336.5	44538.1	37492.2	37495.4	37492.2	37492.2	37525.2	44502.1	918.382	60295.6	60504.7	53629.6	53633	53630.5	53629.6	53635.5	60494.3
918.3	38332.2	37907.8	32875.6	32879	32875.6	32881.9	32875.6	37898.2	918.3	45987.8	43344.3	35478.5	35483.3	35478.5	35533.2	35478.6	43284.8	918.3	46037.9	45071.5	37455.9	37459.1	37455.9	37455.9	37489.4	45034.9	918.282	61673.3	61041.4	53574.6	53578.1	53575.6	53574.6	53580.6	61030.9
918.2	38833.2	38213.6	32844	32847.4	32844	32850.4	32844	38203.9	918.2	44977.4	43693.4	35444.2	35449	35444.2	35499.4	35444.2	43633.2	918.2	46831.2	45634.9	37419.6	37422.8	37419.6	37419.6	37453.6	45597.7	918.182	61506.3	61643.8	53519.6	53523.1	53520.6	53519.6	53525.7	61633.1
918.1	39679.4	38526.9	32812.4	32815.8	32812.4	32818.8	32812.4	38517.1	918.1	45244.7	44033.8	35409.8	35414.7	35409.8	35465.7	35409.9	43972.8	918.1	47181.9	46224	37383.3	37386.5	37383.3	37383.3	37417.9	46186.3	918.082	62742.2	62319.3	53464.6	53468.2	53465.6	53464.6	53470.8	62308.4
918	39723.9	38844.1	32780.8	32784.3	32780.8	32787.3	32780.8	38834.1	918	45265.5	44358.4	35375.4	35380.4	35375.4	35432.1	35375.5	44296.7	918	48213.1	46830.7	37347	37350.2	37347	37347	37382.1	46792.4	917.982	63435.2	63073.5	53409.6	53413.2	53410.6	53409.6	53416	63062.5
917.9	40208.2	39161.4	32749.2	32752.7	32749.2	32755.8	32749.2	39151.3	917.9	45687.2	44660.2	35341.1	35346.1	35341.1	35398.4	35341.2	44597.7	917.9	48426	47445.1	37310.7	37314	37310.7	37310.7	37346.4	47406.1	917.882	64712.8	63912.5	53354.6	53358.2	53355.6	53354.6	53361.1	63901.3
917.8	40152.5	39474.4	32717.6	32721.1	32717.6	32724.2	32717.6	39464.2	917.8	46747.7	44931.6	35306.7	35311.7	35306.7	35364.7	35306.8	44868.3	917.8	49160.8	48054	37274.4	37277.7	37274.4	37274.4	37310.7	48014.4	917.782	65547.8	64840.5	53299.6	53303.3	53300.7	53299.6	53306.2	64829.2
917.7	40784.3	39777.1	32686	32689.5	32686	32692.7	32686	39766.8	917.7	46484.6	45164.1	35272.3	35277.4	35272.3	35331.1	35272.5	45100	917.7	49528.2	48639.7	37238.1	37241.4	37238.1	37238.1	37275	48599.5	917.682	65940.2	65857	53244.6	53248.3	53245.7	53244.6	53251.3	65845.6
917.6	41107.2	40063.7	32654.4	32657.9	32654.4	32661.2	32654.4	40053.3	917.6	46835.3	45350.6	35237.9	35243.1	35237.9	35297.4	35238.2	45285.7	917.6	50246.3	49183	37201.8	37205.2	37201.8	37201.8	37239.3	49142.1	917.582	67518.4	66958.6	53189.7	53193.4	53190.7	53189.7	53196.5	66947
917.5	41572	40327	32622.8	32626.4	32622.8	32629.7	32622.8	40316.5	917.5	47219.4	45483.8	35203.6	35208.8	35203.6	35263.8	35203.9	45418.1	917.5	51181.5	49660.8	37165.5	37168.9	37165.5	37165.5	37203.7	49619.2	917.482	69029.7	68131.9	53134.7	53138.4	53135.7	53134.7	53141.6	68120.1
917.4	41641.6	40559.9	32591.1	32594.8	32591.1	32598.1	32591.2	40549.2	917.4	47152.6	45558.5	35169.2	35174.4	35169.2	35230.2	35169.6	45491.9	917.4	50542.8	50050.5	37129.2	37132.6	37129.2	37129.2	37168.1	50008.2	917.382	70465.9	69355.6	53079.7	53083.5	53080.8	53079.7	53086.8	69343.6
917.3	40993.1	40755.3	32559.5	32563.2	32559.5	32566.6	32559.6	40744.5	917.3	46701.7	45570.9	35134.8	35140.1	35134.8	35196.6	35135.3	45503.4	917.3	51235.8	50330.9	37092.9	37096.3	37092.9	37092.9	37132.5	50287.8	917.282	71150.6	70595.6	53024.7	53028.5	53025.8	53024.7	53032	70583.4
917.2	41282.6	40905.9	32527.9	32531.6	32527.9	32535.1	32528	40895	917.2	47328	45519.5	35100.5	35105.8	35100.5	35163.1	35101	45451	917.2	51661.7	50484	37056.6	37060.1	37056.6	37056.6	37096.9	50440.2	917.182	72495	71801.6	52969.7	52973.6	52970.8	52969.7	52977.1	71789.2
917.1	41817	41006	32496.3	32500.1	32496.3	32503.6	32496.4	40994.9	917.1	47294.6	45404.8	35066.1	35071.5	35066.1	35129.5	35066.8	45335.4	917.1	51649.1	50499	37020.3	37023.8	37020.3	37020.3	37061.3	50454.4	917.082	74081.5	72912.7	52914.7	52918.6	52915.8	52914.7	52922.3	72900.1
917	41535.8	41050.8	32464.7	32468.5	32464.7	32472	32464.8	41039.6	917	47290.4	45230	35031.7	35037.2	35031.7	35096	35032.5	45159.5	917	52095.9	50372.9	36984	36987.5	36984	36984	37025.8	50327.5	916.982	74549.1	73855.7	52859.7	52863.7	52860.9	52859.7	52867.6	73842.8
916.9	42390.3	41037.6	32433.1	32436.9	32433.1	32440.5	32433.2	41026.3	916.9	46305.1	44999.7	34997.4	35002.9	34997.4	35062.5	34998.3	44928.1	916.9	50835	50111.3	36947.7	36951.2	36947.7	36947.7	36990.3	50065	916.882	75066.8	74558.1	52804.8	52808.7	52805.9	52804.8	52812.8	74544.9
916.8	42159.3	40965.8	32401.5	32405.3	32401.5	32409	32401.6	40954.3	916.8	46472.1	44720.1	34963	34968.6	34963	35029	34964.1	44647.5	916.8	51394.5	49727.1	36911.3	36915	36911.3	36911.3	36954.9	49679.9	916.782	76093.9	74957	52749.8	52753.8	52750.9	52749.8	52758	74943.6
916.7	41611	40836.9	32369.9	32373.8	32369.9	32377.5	32370	40825.2	916.7	46426.2	44399.1	34928.6	34934.2	34928.6	34995.5	34930	44325.2	916.7	51440.4	49239.6	36875.1	36878.7	36875.1	36875.1	36919.5	49191.5	916.682	78515.4	75010.7	52694.8	52698.8	52695.9	52694.8	52703.3	74997
916.6	41839.2	40654.3	32338.2	32342.2	32338.2	32346	32338.5	40642.4	916.6	46392.8	44044	34894.2	34899.9	34894.2	34962	34895.9	43968.9	916.6	50818.3	48670.5	36838.7	36842.4	36838.7	36838.7	36884.1	48621.5	916.582	77020.7	74709.4	52639.8	52643.9	52641	52639.8	52648.6	74695.3
916.5	41316	40423.5	32306.6	32310.6	32306.6	32314.5	32306.9	40411.4	916.5	45979.5	43663.3	34859.9	34865.6	34859.9	34928.6	34861.8	43586.9	916.5	49444.7	48043.5	36802.4	36806.2	36802.4	36802.4	36848.8	47993.5	916.482	77471.6	74076.4	52584.8	52589	52586	52584.8	52593.9	74061.9
916.4	41368.8	40150.8	32275	32279	32275	32283	32275.3	40138.5	916.4	45745.7	43264.3	34825.5	34831.3	34825.5	34895.2	34827.9	43186.5	916.4	49202.6	47380	36766.1	36769.9	36766.1	36766.1	36813.5	47328.9	916.382	75551.1	73162.9	52529.8	52534	52531	52529.8	52539.3	73148
916.3	41377.2	39843.1	32243.4	32247.5	32243.4	32251.5	32243.8	39830.6	916.3	45587	42853.6	34791.2	34797	34791.2	34861.8	34793.9	42774.4	916.3	48505.3	46698.8	36729.8	36733.6	36729.8	36729.8	36778.3	46646.5	916.282	74423.9	72037	52474.8	52479.1	52476.1	52474.8	52484.8	72021.6
916.2	41087.7	39508.2	32211.8	32215.9	32211.8	32220	32212.3	39495.4	916.2	45173.7	42437.9	34756.8	34762.7	34756.8	34828.4	34760.1	42357.1	916.2	47674.5	46016.6	36693.5	36697.4	36693.5	36693.5	36743.2	45963.1	916.182	73413.5	70773.6	52419.8	52424.1	52421.1	52419.8	52430.3	70757.7
916.1	40606.2	39152.7	32180.2	32184.3	32180.2	32188.5	32180.8	39139.7	916.1	44810.4	42022	34722.4	34728.4	34722.4	34795	34726.4	41939.5	916.1	46852	45345.1	36657.2	36661.1	36657.2	36657.2	36708.2	45290.3	916.082	72545.1	69440.4	52364.9	52369.2	52366.1	52364.9	52375.8	69423.9
916	40414.2	38783.8	32148.6	32152.8	32148.6	32157	32149.3	38770.5	916	44075.7	41610.6	34688	34694.1	34688	34761.7	34692.7	41526.3	916	46121.4	44694.6	36620.9	36624.8	36620.9	36620.9	36673.2	44638.4	915.982	70858.4	68096	52309.9	52314.2	52311.1	52309.9	52321.4	68078.8
915.9	40144.2	38407.2	32117	32121.2	32117	32125.5	32117.9	38393.5	915.9	43345	41207.1	34653.7	34659.8	34653.7	34728.4	34659.2	41120.8	915.9	45294.8	44071.2	36584.6	36588.6	36584.6	36584.6	36638.3	44013.5	915.882	70332.3	66782.8	52254.9	52259.3	52256.2	52254.9	52267.2	66764.8
915.8	39492.9	38027.8	32085.4	32089.6	32085.4	32094	32086.5	38013.7	915.8	43040.2	40814	34619.3	34625.4	34619.3	34695.1	34625.8	40725.6	915.8	44576.7	43479	36548.3	36552.3	36548.3	36548.3	36603.6	43419.7	915.782	67869.1	65529.4	52199.9	52204.4	52201.2	52199.9	52213	65510.6
915.7	39300.8	37650.4	32053.8	32058.1	32053.8	32062.5	32055.1	37636	915.7	42597.7	40433.8	34584.9	34591.1	34584.9	34661.8	34592.6	40343	915.7	43374.2	42921.3	36512	36516	36512	36512	36569	42860.3	915.682	67142.6	64355.2	52144.9	52149.4	52146.2	52144.9	52158.9	64335.4
915.6	38858.3	37278.4	32022.1	32026.5	32022.1	32031	32023.8	37263.5	915.6	42263.7	40067.7	34550.6	34556.8	34550.6	34628.6	34559.6	39974.4	915.6	43015.2	42398.8	36475.7	36479.8	36475.7	36475.7	36534.5	42335.8	915.582	64595.9	63267.6	52089.9	52094.5	52091.2	52089.9	52105	63246.6
915.5	38207	36915.1	31990.5	31994.9	31990.5	31999.6	31992.6	36899.6	915.5	41533.1	39717.1	34516.2	34522.5	34516.2	34595.4	34526.8	39621	915.5	42990.2	41912.1	36439.4	36443.5	36439.4	36439.4	36500.2	41847.1	915.482	63994.7	62270	52034.9	52039.5	52036.3	52034.9	52051.3	62247.7
915.4	37603	36562.6	31958.9	31963.4	31958.9	31968.1	31961.4	36546.5	915.4	40464.3	39382.6	34481.8	34488.2	34481.8	34562.2	34494.2	39283.4	915.4	42192.7	41460.5	36403.1	36407.2	36403.1	36403.1	36466.1	41393.3	915.382	62491.7	61359.9	51980	51984.6	51981.3	51980	51997.7	61336.1
915.3	37583.5	36222.6	31927.3	31931.8	31927.3	31936.6	31930.3	36205.8	915.3	39846.4	39064.2	34447.5	34453.9	34447.5	34529.1	34461.9	38961.7	915.3	41604	41042.7	36366.8	36371	36366.8	36366.8	36432.2	40973	915.282	62767.2	60532.2	51925	51929.7	51926.3	51925	51944.4	60506.8
915.2	36845.9	35896.9	31895.7	31900.2	31895.7	31905.1	31899.3	35879.2	915.2	39416.3	38762.6	34413.1	34419.6	34413.1	34495.9	34429.9	38656.3	915.2	41153.1	40657.7	36330.5	36334.7	36330.5	36330.5	36398.6	40585.3	915.182	61523.1	59782	51870	51874.7	51871.4	51870	51891.3	59754.6
915.1	36461.8	35586	31864.1	31868.7	31864.1	31873.7	31868.5	35567.4	915.1	39520.7	38477.2	34378.7	34385.3	34378.7	34462.8	34398.3	38366.9	915.1	40560.3	40303.4	36294.2	36298.5	36294.2	36294.2	36365.2	40228	915.082	61005.3	59101.7	51815	51819.8	51816.4	51815	51838.5	59072
915	35164.8	35291	31832.5	31837.1	31832.5	31842.2	31837.8	35271.2	915	39057.3	38208.2	34344.4	34351.1	34344.4	34429.8	34367.1	38093.4	915	40668.8	39978.3	36257.8	36262.2	36257.8	36257.8	36332.2	39899.6	914.982	60120.2	58485.3	51760	51764.9	51761.4	51760	51786	58453.1
914.9	35404.1	35012	31800.9	31805.6	31800.9	31810.7	31807.3	34991	914.9	38927.9	37955.1	34310	34316.8	34310	34396.8	34336.3	37835.2	914.9	40652.1	39680.3	36221.5	36225.9	36221.5	36221.5	36299.6	39597.9	914.882	60187	57926.2	51705	51709.9	51706.5	51705	51733.9	57891
914.8	35571.1	34749.1	31769.2	31774	31769.2	31779.3	31776.9	34726.6	914.8	38431	37717.2	34275.6	34282.5	34275.6	34363.8	34306.1	37591.8	914.8	40660.5	39407.3	36185.2	36189.7	36185.2	36185.2	36267.3	39320.7	914.782	58091.2	57418	51650	51655	51651.5	51650	51682.2	57379.5
914.7	35114.7	34502.4	31737.6	31742.5	31737.6	31747.8	31746.8	34478.2	914.7	37758.8	37494.4	34241.2	34248.2	34241.2	34330.8	34276.4	37362.7	914.7	40038.4	39157.6	36148.9	36153.4	36148.9	36148.9	36235.6	39066.4	914.682	56847	56955.8	51595.1	51600.1	51596.5	51595.1	51631	56913.4
914.6	34711.1	34271.5	31706	31710.9	31706	31716.4	31717	34245.3	914.6	37696.2	37285.7	34206.9	34213.9	34206.9	34297.9	34247.4	37147.2	914.6	39909	38929.1	36112.6	36117.2	36112.6	36112.6	36204.3	38832.8	914.582	57556.8	56534.2	51540.1	51545.1	51541.6	51540.1	51580.3	56487.4
914.5	34546.9	34056.3	31674.4	31679.3	31674.4	31684.9	31687.5	34027.8	914.5	37612.7	37091	34172.5	34179.6	34172.5	34265	34219.1	36944.9	914.5	40405.8	38720.1	36076.3	36080.9	36076.3	36076.3	36173.7	38618.1	914.482	57698.7	56149.2	51485.1	51490.2	51486.6	51485.1	51530.3	56097.4
914.4	34352	33856	31642.8	31647.8	31642.8	31653.5	31658.3	33824.8	914.4	37115.9	36909.3	34138.1	34145.3	34138.1	34232.2	34191.5	36754.7	914.4	40255.5	38528.9	36040	36044.7	36040	36040	36143.7	38420.5	914.382	57139.3	55796.7	51430.1	51435.3	51431.6	51430.1	51480.9	55739.2
914.3	34700	33670	31611.2	31616.2	31611.2	31622	31629.5	33635.8	914.3	37353.9	36740.1	34103.8	34111	34103.8	34199.4	34164.9	36576.1	914.3	39470.6	38353.8	36003.7	36008.4	36003.7	36003.7	36114.5	38238.2	914.282	55961.9	55473.1	51375.1	51380.4	51376.7	51375.1	51432.4	55409.1
914.2	34062.6	33497.9	31579.6	31584.7	31579.6	31590.6	31601.2	33460.1	914.2	37996.8	36582.8	34069.4	34076.7	34069.4	34166.6	34139.2	36408.4	914.2	39332.8	38193.4	35967.4	35972.2	35967.4	35967.4	36086.2	38069.8	914.182	55978.6	55175.8	51320.1	51325.4	51321.7	51320.1	51384.8	55104.3
914.1	33884.4	33338.7	31548	31553.1	31548	31559.2	31573.4	33296.9	914.1	37629.4	36436.8	34035	34042.4	34035	34133.9	34114.7	36250.9	914.1	38856.9	38046.2	35931.1	35935.9	35931.1	35931.1	36058.8	37913.8	914.082	55202.1	54901.8	51265.1	51270.5	51266.7	51265.1	51338.1	54821.8
914	33561.6	33192	31516.4	31521.6	31516.4	31527.8	31546.3	33145.5	914	37554.3	36301.5	34000.7	34008.2	34000.7	34101.2	34091.3	36102.8	914	39374.6	37911.3	35894.8	35899.7	35894.8	35894.8	36032.4	37768.8	913.982	55586.2	54649.1	51210.2	51215.6	51211.8	51210.2	51292.6	54559.6
913.9	33853.8	33056.9	31484.8	31490	31484.8	31496.4	31519.8	33005	913.9	37792.2	36176.4	33966.3	33973.9	33966.3	34068.6	34069.2	35963.6	913.9	39215.9	37787.4	35858.5	35863.4	35858.5	35858.5	36007.2	37633.7	913.882	56095.5	54415.5	51155.2	51160.7	51156.8	51155.2	51248.3	54315.2
913.8	34062.6	32932.6	31453.1	31458.5	31453.1	31465	31494	32874.5	913.8	37591.8	36060.9	33931.9	33939.6	33931.9	34036	34048.6	35832.4	913.8	39019.7	37673.6	35822.2	35827.2	35822.2	35822.2	35983.4	37507.4	913.782	55636.3	54199.3	51100.2	51105.7	51101.8	51100.2	51205.4	54086.8
913.7	33764.8	32818.4	31421.5	31426.9	31421.5	31433.5	31469.2	32753.4	913.7	37065.8	35954.6	33897.6	33905.3	33897.6	34003.5	34029.6	35708.8	913.7	39257.7	37569	35785.9	35790.9	35785.9	35785.9	35960.9	37388.9	913.682	55410.8	53999.2	51045.2	51050.8	51046.9	51045.2	51164	53873
913.6	33645.1	32713.7	31389.9	31395.4	31389.9	31402.2	31445.3	32640.7	913.6	37307.9	35856.9	33863.2	33871.1	33863.2	33971	34012.3	35592.2	913.6	38831.8	37473	35749.6	35754.7	35749.6	35749.6	35940.1	37277.4	913.582	55377.4	53813.6	50990.2	50995.9	50991.9	50990.2	51124.4	53672
913.5	33166.3	32617.9	31358.3	31363.8	31358.3	31370.8	31422.4	32535.8	913.5	37053.3	35767.6	33828.8	33836.8	33828.8	33938.6	33996.8	35481.9	913.5	38489.5	37385.1	35713.3	35718.4	35713.3	35713.3	35921.1	37172.1	913.482	56028.7	53641.7	50935.2	50941	50936.9	50935.2	51086.6	53482.8
913.4	33341.7	32530.3	31326.7	31332.3	31326.7	31339.4	31400.8	32437.9	913.4	37349.7	35686.2	33794.5	33802.5	33794.5	33906.2	33983.3	35377.5	913.4	38476.9	37304.6	35676.9	35682.2	35676.9	35676.9	35904	37072.3	913.382	55043.4	53482.4	50880.2	50886.1	50882	50880.2	51051	53304.1
913.3	33695.2	32450.3	31295.1	31300.7	31295.1	31308	31380.5	32346.3	913.3	37750.5	35612.4	33760.1	33768.2	33760.1	33873.9	33972.1	35278.4	913.3	38531.2	37231.1	35640.6	35645.9	35640.6	35640.6	35889	36977.5	913.282	55135.3	53334.9	50825.2	50831.2	50827	50825.2	51017.6	53134.9
913.2	33475.3	32377.6	31263.5	31269.2	31263.5	31276.6	31361.7	32260.4	913.2	37412.3	35545.9	33725.7	33734	33725.7	33841.7	33963.2	35184.2	913.2	38881.9	37164.5	35604.3	35609.7	35604.3	35604.3	35876.3	36887.1	913.182	55961.9	53198.6	50770.3	50776.2	50772.1	50770.3	50986.7	52974.4
913.1	33633.9	32311.5	31231.9	31237.7	31231.9	31245.3	31344.5	32179.7	913.1	37216.1	35486.5	33691.3	33699.7	33691.3	33809.5	33956.8	35094.5	913.1	38573	37104.3	35568	35573.5	35568	35568	35866.1	36800.8	913.082	54734.5	53072.9	50715.3	50721.3	50717.1	50715.3	50958.6	52821.7
913	33461.4	32251.9	31200.2	31206.1	31200.2	31214	31329.1	32103.5	913	36994.8	35433.9	33657	33665.4	33657	33777.3	33953.1	35008.9	913	38493.7	37050.5	35531.7	35537.2	35531.7	35531.7	35858.7	36718	912.982	54801.3	52957.3	50660.3	50666.4	50662.2	50660.3	50933.4	52676.2
912.9	33055	32198.3	31168.6	31174.6	31168.6	31182.6	31315.6	32031.4	912.9	36510.5	35388.1	33622.6	33631.2	33622.6	33745.3	33952.4	34927.1	912.9	38714.9	37003	35495.4	35501	35495.4	35495.4	35854.2	36638.6	912.882	55502.7	52851.5	50605.3	50611.5	50607.2	50605.3	50911.5	52537.2
912.8	32737.7	32150.4	31137	31143	31137	31151.3	31304.2	31962.9	912.8	37186.9	35348.8	33588.2	33596.9	33588.2	33713.3	33954.7	34848.6	912.8	38748.3	36961.6	35459.1	35464.8	35459.1	35459.1	35853	36562	912.782	55410.8	52755.1	50550.3	50556.6	50552.2	50550.3	50893.1	52404.1
912.7	33277.7	32108.1	31105.4	31111.5	31105.4	31120	31295.1	31897.7	912.7	36138.9	35316	33553.9	33562.7	33553.9	33681.4	33960.3	34773.3	912.7	38234.8	36926.3	35422.8	35428.5	35422.8	35422.8	35855.2	36488.2	912.682	56604.9	52668	50495.3	50501.7	50497.3	50495.3	50878.5	52276.5
912.6	33589.4	32071.1	31073.8	31080	31073.8	31088.7	31288.4	31835.4	912.6	36740.2	35289.6	33519.5	33528.4	33519.5	33649.6	33969.3	34700.8	912.6	38522.9	36897.2	35386.5	35392.3	35386.5	35386.5	35861.1	36416.9	912.582	55527.7	52590	50440.3	50446.8	50442.3	50440.3	50868	52153.9
912.5	33174.7	32039.4	31042.2	31048.5	31042.2	31057.5	31284.4	31775.6	912.5	37571	35269.5	33485.1	33494.2	33485.1	33617.8	33982	34630.9	912.5	38894.5	36874.3	35350.2	35356.1	35350.2	35350.2	35870.8	36347.8	912.482	55644.6	52521	50385.3	50391.9	50387.4	50385.3	50861.9	52035.9
912.4	33458.6	32012.8	31010.6	31016.9	31010.6	31026.2	31283.3	31718.2	912.4	37262	35255.7	33450.8	33459.9	33450.8	33586.2	33998.5	34563.4	912.4	38297.4	36857.8	35313.9	35319.8	35313.9	35313.9	35884.8	36280.8	912.382	55719.8	52460.9	50330.4	50337	50332.4	50330.4	50860.5	51922.1
912.3	33428	31991.4	30979	30985.4	30979	30995	31285.1	31662.7	912.3	37157.7	35248.2	33416.4	33425.7	33416.4	33554.6	34019	34498.1	912.3	38272.4	36847.6	35277.6	35283.6	35277.6	35277.6	35903.3	36215.8	912.282	56062.1	52409.7	50275.4	50282.1	50277.5	50275.4	50864.2	51812.1
912.2	33002.1	31975	30947.4	30953.9	30947.4	30963.8	31290.2	31609.1	912.2	37195.2	35247	33382	33391.4	33382	33523.1	34043.8	34434.8	912.2	38138.8	36843.8	35241.3	35247.4	35241.3	35241.3	35926.5	36152.5	912.182	54943.2	52367.4	50220.4	50227.2	50222.5	50220.4	50873.1	51705.7
912.1	33391.8	31963.6	30915.7	30922.4	30915.7	30932.7	31298.7	31557.2	912.1	37307.9	35252.1	33347.7	33357.2	33347.7	33491.8	34072.8	34373.3	912.1	38151.3	36846.7	35205	35211.2	35205	35205	35954.6	36090.9	912.082	55010	52334.1	50165.4	50172.3	50167.6	50165.4	50887.8	51602.7
912	33094	31957.3	30884.1	30890.8	30884.1	30901.5	31310.7	31506.7	912	37554.3	35263.6	33313.3	33322.9	33313.3	33460.5	34106.4	34313.6	912	38305.8	36856.4	35168.7	35174.9	35168.7	35168.7	35987.9	36030.8	911.982	54241.8	52309.9	50110.4	50117.4	50112.6	50110.4	50908.5	51502.7
911.9	33244.3	31956.1	30852.5	30859.3	30852.5	30870.5	31326.4	31457.5	911.9	37132.6	35281.3	33278.9	33288.7	33278.9	33429.3	34144.6	34255.5	911.9	38656.5	36872.9	35132.4	35138.7	35132.4	35132.4	36026.7	35972.2	911.882	53440.2	52294.9	50055.4	50062.5	50057.7	50055.4	50935.5	51405.6
911.8	33313.8	31960.1	30820.9	30827.8	30820.9	30839.5	31346	31409.6	911.8	37161.8	35305.4	33244.6	33254.5	33244.6	33398.2	34187.6	34198.9	911.8	38702.4	36896.4	35096.1	35102.5	35096.1	35096.1	36071.1	35914.9	911.782	55043.4	52289.2	50000.4	50007.6	50002.7	50000.4	50969.1	51311.1
911.7	32968.7	31969.2	30789.3	30796.3	30789.3	30808.5	31369.6	31362.8	911.7	37345.5	35335.9	33210.2	33220.3	33210.2	33367.2	34235.4	34143.6	911.7	38510.3	36927.1	35059.8	35066.3	35059.8	35059.8	36121.4	35858.9	911.682	54367.1	52292.8	49945.5	49952.8	49947.8	49945.5	51009.7	51219
911.6	33166.3	31983.5	30757.7	30764.8	30757.7	30777.6	31397.3	31316.9	911.6	36877.9	35372.8	33175.8	33186	33175.8	33336.4	34288.2	34089.6	911.6	38506.2	36965	35023.4	35030.1	35023.4	35023.4	36177.7	35804.1	911.582	54751.2	52306.1	49890.5	49897.9	49892.8	49890.5	51057.6	51129.3
911.5	33478.1	32003.1	30726.1	30733.3	30726.1	30746.8	31429.2	31272	911.5	36948.9	35415.9	33141.4	33151.8	33141.4	33305.7	34345.9	34036.8	911.5	38982.1	37010.1	34987.1	34993.9	34987.1	34987.1	36240.2	35750.3	911.482	55227.1	52328.9	49835.5	49843	49837.9	49835.5	51112.9	51041.7
911.4	33453	32027.8	30694.5	30701.8	30694.5	30716.1	31465.5	31227.9	911.4	37095	35465.4	33107.1	33117.6	33107.1	33275.1	34408.8	33985.2	911.4	39211.8	37062.7	34950.8	34957.7	34950.8	34950.8	36309.1	35697.6	911.382	55569.5	52361.6	49780.5	49788.1	49782.9	49780.5	51176	50956
911.3	33411.3	32057.8	30662.8	30670.2	30662.8	30685.5	31506	31184.6	911.3	37608.6	35521.1	33072.7	33083.4	33072.7	33244.7	34476.7	33934.5	911.3	38936.2	37122.7	34914.5	34921.4	34914.5	34914.5	36384.4	35645.9	911.282	55469.3	52404.1	49725.5	49733.2	49728	49725.5	51247.2	50872.3
911.2	33533.7	32092.9	30631.2	30638.7	30631.2	30655	31550.9	31142	911.2	36907.2	35583	33038.3	33049.2	33038.3	33214.4	34549.5	33884.9	911.2	38873.6	37190.2	34878.2	34885.2	34878.2	34878.2	36466.2	35595.2	911.182	55936.9	52456.6	49670.5	49678.4	49673	49670.5	51326.5	50790.3
911.1	33288.8	32133.2	30599.6	30607.2	30599.6	30624.7	31600.1	31100.1	911.1	37011.5	35651	33004	33015	33004	33184.3	34627.4	33836.3	911.1	38660.7	37265.1	34841.9	34849	34841.9	34841.9	36554.6	35545.2	911.082	54918.2	52519.2	49615.5	49623.5	49618.1	49615.5	51414.2	50709.9
911	32824	32178.5	30568	30575.7	30568	30594.5	31653.5	31058.8	911	37474.9	35724.9	32969.6	32980.8	32969.6	33154.3	34710.1	33788.5	911	38957.1	37347.3	34805.6	34812.8	34805.6	34805.6	36649.5	35496.2	910.982	54751.2	52591.7	49560.6	49568.6	49563.1	49560.6	51510.4	50631.2
910.9	33389	32228.8	30536.4	30544.2	30536.4	30564.5	31711	31018.2	910.9	37879.9	35804.5	32935.2	32946.6	32935.2	33124.5	34797.6	33741.6	910.9	39278.6	37436.8	34769.3	34776.6	34769.3	34769.3	36750.8	35447.9	910.882	54291.9	52674.3	49505.6	49513.8	49508.2	49505.6	51615.2	50553.8
910.8	33177.5	32283.8	30504.8	30512.8	30504.8	30534.8	31772.6	30978.1	910.8	37449.9	35889.7	32900.9	32912.3	32900.9	33094.9	34889.7	33695.4	910.8	38560.4	37533.5	34733	34740.4	34733	34733	36858.6	35400.4	910.782	55611.2	52767	49450.6	49458.9	49453.3	49450.6	51728.8	50477.9
910.7	33169.1	32343.4	30473.2	30481.3	30473.2	30505.3	31837.9	30938.5	910.7	37424.8	35980.2	32866.5	32878.2	32866.5	33065.4	34986	33650.1	910.7	38806.8	37637	34696.7	34704.3	34696.7	34696.7	36972.5	35353.6	910.682	55728.1	52869.6	49395.6	49404	49398.3	49395.6	51850.8	50403.2
910.6	33447.4	32407.3	30441.6	30449.8	30441.6	30476	31906.8	30899.4	910.6	37395.6	36075.8	32832.1	32844	32832.1	33036.2	35086.6	33605.5	910.6	39295.3	37747.3	34660.4	34668.1	34660.4	34660.4	37092.6	35307.5	910.582	55260.5	52982.1	49340.6	49349.2	49343.4	49340.6	51981.6	50329.8
910.5	33842.7	32475.3	30410	30418.3	30410	30447.1	31978.9	30860.8	910.5	37508.3	36176.1	32797.8	32809.8	32797.8	33007.2	35190.8	33561.6	910.5	39261.9	37863.9	34624.1	34631.9	34624.1	34624.1	37218.2	35262	910.482	55644.6	53104	49285.6	49294.3	49288.5	49285.6	52120.6	50257.5
910.4	33675.7	32547	30378.3	30386.8	30378.3	30418.6	32054	30822.7	910.4	38001	36280.8	32763.4	32775.6	32763.4	32978.4	35298.6	33518.4	910.4	39708.6	37986.6	34587.8	34595.7	34587.8	34587.8	37349.2	35217.2	910.382	55277.2	53235.4	49230.6	49239.5	49233.5	49230.6	52267.9	50186.4
910.3	33642.3	32622.2	30346.7	30355.3	30346.7	30390.5	32131.6	30785	910.3	38577.2	36389.6	32729	32741.4	32729	32949.8	35409.6	33475.8	910.3	39295.3	38114.9	34551.5	34559.5	34551.5	34551.5	37485.4	35172.9	910.282	55961.9	53375.9	49175.7	49184.6	49178.6	49175.7	52423.4	50116.3
910.2	33550.4	32700.4	30315.1	30323.9	30315.1	30362.8	32211.3	30747.7	910.2	38051.1	36501.8	32694.7	32707.3	32694.7	32921.5	35523.1	33433.9	910.2	39161.7	38248.4	34515.2	34523.3	34515.2	34515.2	37626.1	35129.3	910.182	55961.9	53525	49120.7	49129.8	49123.7	49120.7	52586.4	50047.2
910.1	33692.4	32781.2	30283.5	30292.4	30283.5	30335.8	32292.8	30710.8	910.1	37913.3	36617.3	32660.3	32673.1	32660.3	32893.5	35639	33392.5	910.1	39863.1	38386.5	34478.9	34487.2	34478.9	34478.9	37770.9	35086.1	910.082	55853.4	53682.5	49065.7	49074.9	49068.8	49065.7	52756.8	49979
910	33533.7	32864	30251.9	30260.9	30251.9	30309.2	32375.3	30674.3	910	37884.1	36735.3	32625.9	32639	32625.9	32865.8	35756.5	33351.8	910	39337	38528.6	34442.6	34451	34442.6	34442.6	37919.2	35043.5	909.982	56187.4	53847.7	49010.7	49020.1	49013.8	49010.7	52934	49911.8
909.9	33603.3	32948.5	30220.3	30229.5	30220.3	30283.4	32458.4	30638.1	909.9	38923.7	36855.4	32591.5	32604.8	32591.5	32838.4	35875.2	33311.6	909.9	40046.8	38674.1	34406.2	34414.8	34406.2	34406.2	38070.3	35001.5	909.882	56421.2	54020	48955.7	48965.3	48958.9	48955.7	53117.5	49845.4
909.8	33670.1	33034.2	30188.7	30198	30188.7	30258.3	32541.6	30602.3	909.8	38426.8	36977.1	32557.2	32570.7	32557.2	32811.3	35994.7	33272	909.8	40134.4	38822.4	34369.9	34378.7	34369.9	34370	38223.7	34959.9	909.782	56488	54199.1	48900.7	48910.4	48904	48900.7	53306.8	49779.9
909.7	33892.8	33120.4	30157.1	30166.6	30157.1	30234.1	32624.1	30566.9	909.7	38502	37099.7	32522.8	32536.5	32522.8	32784.6	36114.1	33232.9	909.7	40159.5	38972.6	34333.6	34342.5	34333.6	34333.7	38378.6	34918.8	909.682	57080.8	54383.8	48845.7	48855.6	48849.1	48845.7	53501.1	49715.2
909.6	34031.9	33206.6	30125.5	30135.1	30125.5	30210.8	32705.3	30531.8	909.6	38564.6	37222.8	32488.5	32502.4	32488.5	32758.4	36233.1	33194.3	909.6	39403.8	39124.1	34297.3	34306.4	34297.3	34297.4	38534.2	34878.1	909.582	54734.5	54573.8	48790.8	48800.8	48794.2	48790.8	53699.7	49651.3
909.5	33945.7	33292.3	30093.8	30103.7	30093.8	30188.6	32784.6	30497	909.5	38322.5	37345.5	32454.1	32468.2	32454.1	32732.5	36350.7	33156.3	909.5	40268	39275.8	34261	34270.2	34261	34261.1	38689.6	34838	909.482	56120.6	54767.8	48735.8	48746	48739.2	48735.8	53901.7	49588.1
909.4	33647.8	33376.8	30062.2	30072.2	30062.2	30167.5	32861.3	30462.5	909.4	39103.2	37467.4	32419.7	32434.1	32419.7	32707.2	36466.4	33118.7	909.4	40706.4	39426.9	34224.7	34234.1	34224.7	34224.8	38844	34798.2	909.382	56195.7	54965.2	48680.8	48691.2	48684.3	48680.8	54106.3	49525.7
909.3	34446.7	33459.6	30030.6	30040.8	30030.6	30147.6	32934.8	30428.3	909.3	39408	37587.7	32385.3	32400	32385.3	32682.4	36579.7	33081.7	909.3	40622.9	39576.7	34188.4	34197.9	34188.4	34188.6	38996.5	34758.9	909.282	56454.6	55165.1	48625.8	48636.4	48629.4	48625.8	54312.8	49463.9
909.2	34385.4	33540.1	29999	30009.3	29999	30129.2	33004.2	30394.4	909.2	38952.9	37705.9	32351	32365.9	32351	32658.2	36689.6	33045.1	909.2	40564.5	39723.9	34152.1	34161.8	34152.1	34152.3	39146.1	34720	909.182	56304.3	55366.2	48570.8	48581.6	48574.5	48570.8	54519.7	49402.9
909.1	33981.8	33617.8	29967.4	29977.9	29967.4	30112.3	33069.1	30360.8	909.1	39065.6	37821.3	32316.6	32331.8	32316.6	32634.6	36795.7	33009	909.1	40481	39867.9	34115.8	34125.7	34115.8	34116.1	39292	34681.5	909.082	56604.9	55567.8	48515.8	48526.8	48519.6	48515.8	54726.4	49342.5
909	34571.9	33692.1	29935.8	29946.5	29935.8	30097	33128.5	30327.5	909	39399.6	37933.2	32282.2	32297.7	32282.2	32611.8	36897	32973.4	909	40318.1	40007.4	34079.5	34089.5	34079.5	34079.9	39432.9	34643.5	908.982	56771.9	55768.3	48460.8	48472	48464.7	48460.8	54931.4	49282.7
908.9	34443.9	33762.5	29904.2	29915.1	29904.2	30083.5	33182	30294.4	908.9	39220.1	38041	32247.9	32263.6	32247.9	32589.8	36992.9	32938.2	908.9	40631.3	40141.5	34043.2	34053.4	34043.2	34043.8	39568	34605.8	908.882	55511	55966.9	48405.8	48417.2	48409.8	48405.8	55133.8	49223.6
908.8	34496.8	33828.7	29872.6	29883.7	29872.6	30072	33229	30261.7	908.8	38890.3	38144.3	32213.5	32229.6	32213.5	32568.7	37083	32903.5	908.8	41157.3	40269.3	34006.9	34017.3	34006.9	34007.8	39696.3	34568.5	908.782	57089.2	56162.5	48350.9	48362.5	48354.9	48350.9	55332.7	49165.1
908.7	34424.4	33890	29841	29852.3	29841	30062.7	33268.8	30229.2	908.7	39378.8	38242.3	32179.1	32195.5	32179.1	32548.7	37166.2	32869.3	908.7	41562.3	40389.7	33970.6	33981.2	33970.6	33971.9	39816.8	34531.6	908.682	58600.5	56353.6	48295.9	48307.7	48300	48295.9	55526.3	49107.2
908.6	34477.3	33946.2	29809.3	29820.9	29809.3	30055.6	33300.9	30196.9	908.6	39700.2	38334.7	32144.8	32161.4	32144.8	32529.8	37242.3	32835.5	908.6	41420.3	40501.9	33934.3	33945.1	33934.3	33936.1	39928.4	34495.1	908.582	58600.5	56539.3	48240.9	48252.9	48245.2	48240.9	55714	49049.8
908.5	34652.6	33996.9	29777.7	29789.5	29777.7	30050.9	33324.8	30165	908.5	39195.1	38420.9	32110.4	32127.4	32110.4	32512.2	37310.3	32802.1	908.5	41541.4	40604.8	33898	33909	33898	33900.5	40030.2	34459	908.482	58199.7	56718	48185.9	48198.2	48190.3	48185.9	55894.1	48993.1
908.4	34861.4	34041.9	29746.1	29758.1	29746.1	30048.8	33340.2	30133.3	908.4	39236.8	38500.5	32076	32093.4	32076	32496	37369.9	32769.3	908.4	42113.4	40697.6	33861.7	33872.9	33861.7	33865.1	40121.2	34423.3	908.382	58091.2	56888.7	48130.9	48143.4	48135.4	48130.9	56065.7	48937
908.3	34432.8	34081.1	29714.5	29726.7	29714.5	30049.5	33346.6	30101.8	908.3	39011.4	38573.3	32041.7	32059.3	32041.7	32481.6	37420.5	32736.8	908.3	42050.8	40779.6	33825.3	33836.8	33825.3	33830.1	40200.7	34387.9	908.282	57924.2	57050.4	48075.9	48088.7	48080.5	48075.9	56227.6	48881.4
908.2	35022.8	34114.2	29682.9	29695.4	29682.9	30053.1	33343.8	30070.6	908.2	39771.2	38638.9	32007.3	32025.3	32007.3	32468.9	37461.6	32704.9	908.2	41420.3	40849.8	33789	33800.7	33789	33795.6	40267.7	34353	908.182	57915.8	57201.6	48020.9	48034	48025.7	48020.9	56378.4	48826.4
908.1	34616.5	34141.1	29651.3	29664	29651.3	30059.8	33331.5	30039.7	908.1	40021.7	38697.1	31972.9	31991.3	31972.9	32458.4	37492.8	32673.4	908.1	42334.7	40907.9	33752.7	33764.6	33752.7	33761.6	40321.5	34318.4	908.082	58174.7	57341.5	47965.9	47979.2	47970.8	47965.9	56517.4	48771.9
908	35401.4	34161.9	29619.7	29632.7	29619.7	30069.8	33309.6	30009	908	39758.7	38747.7	31938.5	31957.3	31938.5	32450.1	37513.6	32642.3	908	42326.3	40953.2	33716.4	33728.6	33716.4	33728.3	40361.4	34284.2	907.982	60028.4	57468.6	47911	47924.5	47915.9	47911	56643	48718.1
907.9	35100.8	34176.7	29588.1	29601.3	29588.1	30083.1	33277.9	29978.6	907.9	39575	38790.8	31904.2	31923.3	31904.2	32444.5	37523.8	32611.7	907.9	42313.8	40985.3	33680.1	33692.5	33680.1	33696	40386.8	34250.4	907.882	59744.5	57582.2	47856	47869.8	47861.1	47856	56754.5	48664.7
907.8	34736.1	34185.6	29556.5	29570	29556.5	30100	33236.6	29948.4	907.8	40280.6	38826.4	31869.8	31889.4	31869.8	32441.8	37523.1	32581.6	907.8	42180.2	41004.1	33643.8	33656.5	33643.8	33664.8	40397.3	34217	907.782	59418.8	57681.3	47801	47815.1	47806.2	47801	56850.9	48612
907.7	35017.3	34188.8	29524.8	29538.7	29524.8	30120.5	33185.7	29918.5	907.7	39913.2	38854.6	31835.4	31855.4	31835.4	32442.3	37511.2	32552	907.7	41495.5	41009.4	33607.5	33620.4	33607.5	33635.2	40392.4	34183.9	907.682	59736.1	57764.9	47746	47760.4	47751.4	47746	56931.3	48559.8
907.6	35031.2	34186.6	29493.2	29507.3	29493.2	30144.7	33125.3	29888.9	907.6	39858.9	38875.7	31801.1	31821.5	31801.1	32446.4	37488.2	32522.9	907.6	41950.6	41001.4	33571.2	33584.4	33571.2	33607.4	40372	34151.3	907.582	58675.7	57832.3	47691	47705.8	47696.6	47691	56994.8	48508.2
907.5	35025.6	34179.2	29461.6	29476	29461.6	30172.8	33055.7	29859.5	907.5	39558.3	38889.9	31766.7	31787.5	31766.7	32454.4	37453.8	32494.2	907.5	41599.9	40980.4	33534.9	33548.4	33534.9	33581.9	40335.8	34119.1	907.482	60370.7	57882.7	47636	47651.1	47641.7	47636.1	57040.8	48457.1
907.4	34677.7	34167.1	29430	29444.7	29430	30204.8	32977.1	29830.5	907.4	39374.6	38897.7	31732.3	31753.6	31732.3	32466.8	37408.1	32466.1	907.4	41817	40947	33498.6	33512.4	33498.6	33559.1	40284	34087.3	907.382	59752.8	57915.6	47581.1	47596.4	47586.9	47581.1	57068.6	48406.7
907.3	35056.2	34150.6	29398.4	29413.4	29398.4	30240.8	32889.9	29801.6	907.3	39328.7	38899.6	31698	31719.8	31698	32484	37351.2	32438.5	907.3	41779.4	40901.7	33462.3	33476.4	33462.3	33539.8	40216.5	34055.9	907.282	59068.1	57930.5	47526.1	47541.8	47532.1	47526.2	57077.8	48356.8
907.2	35212.1	34130.3	29366.8	29382.2	29366.8	30280.8	32794.6	29773.1	907.2	39241	38896.1	31663.6	31685.9	31663.6	32506.4	37283.2	32411.4	907.2	41295.1	40845.7	33426	33440.4	33426	33524.6	40133.8	34024.9	907.182	59301.9	57926.9	47471.1	47487.2	47477.3	47471.3	57068	48307.5
907.1	35103.5	34106.5	29335.2	29350.9	29335.2	30324.8	32691.5	29744.8	907.1	39307.8	38887.9	31629.2	31652	31629.2	32534.4	37204.3	32384.8	907.1	41491.3	40779.9	33389.7	33404.4	33389.7	33514.2	40036	33994.4	907.082	61372.8	57904.7	47416.1	47432.5	47422.5	47416.5	57038.8	48258.8
907	34499.6	34079.9	29303.6	29319.7	29303.6	30372.6	32581.4	29716.9	907	39600	38875.8	31594.9	31618.2	31594.9	32568.6	37114.7	32358.8	907	41428.7	40706	33353.4	33368.4	33353.4	33509.5	39923.8	33964.3	906.982	58784.2	57863.8	47361.1	47377.9	47367.7	47361.8	56990.1	48210.7
906.9	34432.8	34050.8	29272	29288.4	29272	30424.4	32464.7	29689.2	906.9	39712.8	38860.4	31560.5	31584.4	31560.5	32609.3	37014.9	32333.4	906.9	41462.1	40625.2	33317.1	33332.5	33317.1	33511.5	39797.8	33934.7	906.882	57765.5	57804.2	47306.1	47323.3	47312.9	47307.3	56921.8	48163.3
906.8	35114.7	34019.9	29240.3	29257.2	29240.4	30479.9	32341.9	29661.8	906.8	40055.1	38842.8	31526.1	31550.6	31526.2	32657	36905	32308.6	906.8	40911	40539.5	33280.8	33296.6	33280.8	33521.2	39658.4	33905.6	906.782	57949.2	57726.1	47251.1	47268.8	47258.2	47253.1	56834.1	48116.5
906.7	34867	33987.7	29208.7	29226	29208.8	30539.1	32214	29634.8	906.7	39111.6	38823.8	31491.8	31516.8	31491.8	32712.2	36785.7	32284.4	906.7	41386.9	40450.6	33244.4	33260.6	33244.5	33539.7	39506.7	33876.9	906.682	58542.1	57629.9	47196.1	47214.2	47203.4	47199.3	56727.2	48070.3
906.6	34468.9	33954.5	29177.1	29194.8	29177.2	30601.7	32081.2	29608	906.6	38727.4	38804.3	31457.4	31483	31457.5	32775.2	36657.3	32260.8	906.6	41341	40360.6	33208.2	33224.7	33208.2	33568.2	39343.3	33848.8	906.582	58333.3	57516.1	47141.2	47159.7	47148.7	47146.2	56601.3	48024.9
906.5	34276.9	33921	29145.5	29163.6	29145.7	30667.5	31944.6	29581.7	906.5	38806.8	38785.2	31423	31449.3	31423.2	32846.4	36520.6	32237.8	906.5	41357.7	40271.6	33171.8	33188.8	33171.9	33607.9	39169.2	33821.2	906.482	59185	57385.6	47086.2	47105.1	47093.9	47094.1	56457	47980.1
906.4	34683.3	33887.6	29113.9	29132.5	29114.2	30736.3	31804.7	29555.6	906.4	38460.2	38767.5	31388.6	31415.6	31388.9	32926.2	36375.8	32215.6	906.4	40769	40185.8	33135.5	33152.9	33135.6	33659.9	38985.3	33794.1	906.382	57640.3	57239.3	47031.2	47050.6	47039.2	47043.5	56294.7	47936
906.3	34385.4	33854.6	29082.3	29101.3	29082.7	30807.8	31662.1	29529.9	906.3	39057.3	38752.1	31354.3	31381.9	31354.6	33014.9	36223.8	32194	906.3	40096.9	40105.2	33099.2	33117.1	33099.3	33725.6	38792.5	33767.6	906.282	56721.8	57078.6	46976.2	46996.1	46984.5	46995	56115.1	47892.7
906.2	34279.7	33822.4	29050.7	29070.2	29051.2	30881.5	31517.7	29504.5	906.2	38740	38739.8	31319.9	31348.3	31320.4	33112.5	36065.1	32173.2	906.2	40572.8	40032	33062.9	33081.2	33063.1	33805.7	38592	33741.7	906.182	57064.1	56905.2	46921.2	46941.7	46929.8	46949.5	55918.9	47850.2
906.1	34079.3	33791.5	29019.1	29039.1	29019.9	30957.3	31371.9	29479.5	906.1	39019.7	38731.7	31285.5	31314.7	31286.3	33219.5	35900.3	32153.1	906.1	40606.2	39968.2	33026.6	33045.4	33026.8	33901.6	38384.5	33716.4	906.082	56529.7	56721.1	46866.2	46887.2	46875.2	46908.2	55707	47808.4
906	34096	33761.9	28987.5	29008	28988.7	31034.5	31225.6	29455	906	38785.9	38728.3	31251.2	31281.1	31252.4	33335.6	35730.2	32133.8	906	40435	39915.6	32990.3	33009.6	32990.7	34013.6	38171.2	33691.7	905.982	56671.7	56528.8	46811.2	46832.8	46820.5	46872.6	55480.4	47767.5
905.9	33887.2	33734.1	28955.8	28977	28957.6	31112.8	31079.2	29430.8	905.9	38706.6	38730.6	31216.8	31247.5	31218.6	33460.8	35555.5	32115.3	905.9	40380.8	39875.8	32954	32973.8	32954.6	34142.6	37953.2	33667.7	905.882	57206.1	56331.2	46756.2	46778.4	46765.9	46844.6	55240	47727.4
905.8	33948.4	33708.1	28924.2	28946	28926.8	31191.8	30933.4	29407	905.8	38948.7	38739	31182.4	31214	31185	33595.2	35376.8	32097.7	905.8	40748.2	39850.1	32917.7	32938.1	32918.6	34288.7	37731.2	33644.3	905.782	57197.7	56131.9	46701.3	46724	46711.3	46826.7	54986.7	47688.2
905.7	33770.3	33684	28892.6	28915	28896.2	31270.7	30788.8	29383.7	905.7	39295.3	38754.2	31148.1	31180.5	31151.8	33738.2	35194.9	32081	905.7	41073.8	39839.5	32881.4	32902.3	32882.8	34451.8	37506.5	33621.7	905.682	55786.6	55935	46646.3	46669.7	46656.7	46821.9	54721.9	47649.9
905.6	33444.7	33662.1	28861	28884	28866.1	31349.3	30645.8	29360.9	905.6	39433	38776.6	31113.7	31147.1	31119.1	33889.6	35010.3	32065.3	905.6	40272.2	39844.5	32845.1	32866.6	32847.2	34631.4	37279.7	33599.9	905.582	56462.9	55745.1	46591.3	46615.4	46602.2	46833.7	54446.4	47612.6
905.5	33583.8	33642.2	28829.4	28853	28836.6	31426.7	30505	29338.5	905.5	38886.1	38806.5	31079.3	31113.7	31087.1	34048.5	34824	32050.5	905.5	40184.5	39865.3	32808.8	32830.9	32812.1	34826.6	37052	33578.8	905.482	57022.4	55567.5	46536.3	46561.1	46547.7	46865.9	54161.7	47576.3
905.4	33826	33624.6	28797.8	28822.1	28807.8	31502.5	30366.8	29316.6	905.4	38927.9	38843.9	31045	31080.3	31056	34214.2	34636.4	32036.8	905.4	40397.5	39901.5	32772.5	32795.3	32777.4	35035.9	36824.2	33558.5	905.382	56488	55407.9	46481.3	46506.8	46493.2	46923.2	53868.8	47541.1
905.3	33987.4	33609.1	28766.2	28791.2	28779.9	31576	30231.3	29295.3	905.3	38410.2	38889.2	31010.6	31047	31026.2	34386	34448.1	32024.2	905.3	40163.7	39952.4	32736.2	32759.7	32743.5	35257.7	36597	33539.2	905.282	56346	55272.2	46426.3	46452.6	46438.8	47010.3	53568.9	47507
905.2	33734.1	33595.9	28734.6	28760.4	28753.4	31646.6	30099.3	29274.5	905.2	38886.1	38941.9	30976.2	31013.8	30997.9	34562.3	34260	32012.8	905.2	39963.3	40016.6	32699.9	32724.1	32710.7	35489.2	36371.3	33520.7	905.182	55627.9	55166.8	46371.3	46398.4	46384.5	47131.8	53263.4	47474
905.1	33706.3	33585	28703	28729.6	28728.4	31713.8	29970.7	29254.3	905.1	38710.8	39001.9	30941.8	30980.6	30971.8	34741.9	34072.4	32002.6	905.1	40681.4	40092.7	32663.6	32688.5	32679.3	35728	36147.8	33503.3	905.082	55202.1	55097.3	46316.4	46344.3	46330.3	47292.8	52953.2	47442.3
905	33569.9	33576.5	28671.3	28698.8	28705.6	31776.8	29846	29234.7	905	38848.5	39068.7	30907.5	30947.4	30948.5	34922.8	33886.2	31993.7	905	40936	40178.4	32627.2	32653	32650	35970.3	35927.3	33486.8	904.982	56154	55069.3	46261.4	46290.2	46276.3	47496.8	52639.8	47411.8
904.9	33987.4	33570.5	28639.7	28668.1	28685.5	31834.9	29725.2	29215.7	904.9	39625.1	39141.8	30873.1	30914.4	30928.9	35103.2	33701.7	31986.2	904.9	40167.8	40271.6	32591	32617.5	32623.4	36212.7	35710.3	33471.4	904.882	56003.7	55087.1	46206.4	46236.1	46222.5	47747.1	52324.1	47382.8
904.8	33940.1	33567.5	28608.1	28637.4	28668.7	31887.8	29608.5	29197.5	904.8	38927.9	39220.3	30838.8	30881.3	30913.8	35280.8	33519.3	31980.1	904.8	41236.6	40369.8	32554.6	32582.1	32600.5	36451.2	35497.3	33457.2	904.782	54767.9	55153.7	46151.4	46182.1	46169.2	48045.6	52007.3	47355.1
904.7	33887.2	33567.6	28576.5	28606.8	28656.1	31934.6	29496.2	29179.9	904.7	38873.6	39303.4	30804.4	30848.4	30904.4	35452.7	33339.7	31975.7	904.7	40460.1	40470.4	32518.3	32546.7	32582.5	36681.4	35288.9	33444.2	904.682	56254.2	55270	46096.4	46128.1	46116.4	48391.6	51690.6	47328.9
904.6	33926.2	33571.4	28544.9	28576.2	28648.7	31975	29388	29163.2	904.6	38898.6	39390.1	30770	30815.5	30902.3	35616.2	33163.1	31972.9	904.6	40606.2	40571.2	32482	32511.4	32570.9	36899	35085.5	33432.4	904.582	55895.1	55435	46041.4	46074.2	46064.6	48782.8	51374.7	47304.4
904.5	34210.1	33579.6	28513.3	28545.6	28647.4	32008.2	29284.3	29147.2	904.5	38973.8	39479.2	30735.6	30782.7	30909	35768	32990.1	31972	904.5	41140.6	40669.9	32445.7	32476.1	32567.5	37099.5	34887.6	33422.1	904.482	55853.4	55644.8	45986.4	46020.4	46014	49213.6	51061.1	47281.5
904.4	33926.2	33593	28481.7	28515.2	28653.7	32033.9	29184.9	29132.2	904.4	39554.1	39569.8	30701.3	30750	30926.4	35904.7	32820.9	31972.9	904.4	40973.6	40765	32409.4	32440.8	32574.6	37278.6	34695.4	33413.1	904.382	55561.1	55892.9	45931.4	45966.6	45965.4	49675.9	50750.3	47260.5
904.3	33859.4	33612.6	28450.1	28484.8	28668.9	32051.6	29089.7	29118	904.3	39504	39661.1	30666.9	30717.4	30956.7	36022.9	32655.7	31976	904.3	41019.5	40855.5	32373.1	32405.7	32594.9	37432.5	34509.2	33405.7	904.282	55911.8	56170.5	45876.5	45912.9	45919.6	50159.3	50443.2	47241.3
904.2	33809.3	33639.6	28418.5	28454.4	28694.6	32060.8	28998.7	29104.9	904.2	39353.7	39752.4	30632.5	30684.9	31002.3	36119.1	32495	31981.3	904.2	40648	40941.2	32336.8	32370.5	32631.4	37557.2	34329.2	33400	904.182	57331.3	56465.7	45821.5	45859.3	45877.9	50649.5	50140.8	47224.2
904.1	34212.9	33675.5	28386.8	28424.2	28732.5	32061.4	28911.9	29092.9	904.1	39967.4	39843.7	30598.2	30652.5	31065.8	36190.2	32338.7	31989.1	904.1	41199.1	41022.8	32300.5	32335.5	32687.9	37649.8	34155.5	33396	904.082	55678	56765.7	45766.5	45805.7	45841.9	51131.4	49843.5	47209.3
904	34293.6	33721.6	28355.2	28394	28784.5	32053	28829.1	29082	904	39195.1	39935.2	30563.8	30620.2	31150	36233.4	32187.3	31999.5	904	41503.8	41101.8	32264.2	32300.5	32768.3	37707.4	33988.4	33393.9	903.982	56663.3	57056.1	45711.5	45752.2	45813.8	51587.2	49552.3	47196.6
903.9	34466.2	33779.8	28323.6	28363.9	28852.5	32035.4	28750.1	29072.4	903.9	39412.2	40028.2	30529.4	30588.1	31257.8	36246.7	32040.7	32012.7	903.9	41558.1	41181.2	32227.9	32265.7	32877.2	37728.2	33827.8	33393.8	903.882	56471.3	57322.8	45656.5	45698.8	45796.6	51999.4	49267.7	47186.4
903.8	34402.1	33851.8	28292	28333.9	28938.4	32008.5	28674.9	29064.2	903.8	39813	40124.7	30495.1	30556.1	31392.1	36228.6	31899	32029.1	903.8	41729.3	41264.6	32191.6	32230.9	33019.4	37711.1	33673.7	33395.8	903.782	57281.2	57553.2	45601.5	45645.5	45794.1	52350.9	48989.9	47178.8
903.7	34290.8	33939.3	28260.4	28304	29044	31972.2	28603.2	29057.5	903.7	39980	40227.1	30460.7	30524.2	31555.6	36178.8	31762.4	32048.9	903.7	42013.2	41356.8	32155.3	32196.2	33199.6	37655.6	33526.2	33400.2	903.682	56588.2	57736.3	45546.6	45592.4	45811.1	52625.3	48719.7	47174
903.6	34443.9	34044.4	28228.8	28274.2	29171.2	31926.7	28534.9	29052.5	903.6	39863.1	40339.2	30426.3	30492.5	31751.1	36097.6	31630.8	32072.5	903.6	42130.1	41463.2	32119	32161.6	33423.1	37562.2	33385.1	33407.1	903.582	56421.2	57865.7	45491.6	45539.3	45853.6	52809.5	48457.2	47172.3
903.5	34299.2	34168.5	28197.2	28244.5	29321.5	31872	28469.9	29049.4	903.5	40622.9	40464.5	30392	30460.9	31980.6	35986.5	31504.3	32100.1	903.5	41336.8	41589.8	32082.7	32127.1	33694.4	37431.9	33250.4	33416.6	903.482	57097.5	57938.7	45436.6	45486.4	45928.8	52893.2	48202.9	47173.7
903.4	34875.3	34313.2	28165.6	28214.9	29496.1	31808.3	28407.8	29048.3	903.4	40856.7	40607.4	30357.6	30429.5	32245.8	35847.5	31382.8	32132.1	903.4	41762.7	41742.8	32046.4	32092.7	34017.7	37266.9	33121.9	33429.1	903.382	56513	57958.6	45381.6	45433.6	46045	52870.7	47957	47178.7
903.3	35175.9	34479.8	28134	28185.5	29696.2	31735.9	28348.6	29049.5	903.3	40998.7	40772.1	30323.2	30398.4	32547.9	35683.3	31266.2	32169.1	903.3	42672.8	41928.5	32010	32058.5	34396.7	37069.5	32999.3	33444.8	903.282	57540.1	57934.1	45326.6	45380.9	46212.3	52740.5	47719.4	47187.3
903.2	34719.4	34668.9	28102.3	28156.3	29921.8	31655.1	28292	29053.2	903.2	40906.8	40962	30288.8	30367.5	32886.7	35497.3	31154.5	32211.4	903.2	42388.9	42152.3	31973.8	32024.4	34833.2	36843.1	32882.7	33463.9	903.182	58466.9	57879.7	45271.6	45328.4	46441.3	52505.8	47490.6	47200
903.1	35162	34881.1	28070.7	28127.2	30172.9	31566.3	28237.9	29059.8	903.1	41662.5	41180.2	30254.5	30336.8	33261.5	35292.6	31047.6	32259.6	903.1	42852.4	42418.9	31937.4	31990.5	35328.5	36591.2	32771.8	33486.8	903.082	58433.5	57815	45216.6	45276.1	46743.8	52174.2	47270.3	47217.1
903	34972.7	35115.7	28039.1	28098.3	30448.4	31469.9	28186	29069.5	903	42184.4	41428.1	30220.1	30306.4	33669.7	35073	30945.3	32314.2	903	43315.8	42731.3	31901.1	31956.7	35880.9	36318.1	32666.2	33513.8	902.982	58433.5	57764.1	45161.6	45224	47131.7	51757.5	47058.7	47238.7
902.9	35226	35371.9	28007.5	28069.6	30746.7	31366.5	28136.3	29082.8	902.9	42393.1	41706.5	30185.7	30276.2	34108.2	34841.7	30847.5	32375.8	902.9	43073.7	43090.7	31864.8	31923.2	36487.5	36028	32566	33545.3	902.882	59143.3	57753.4	45106.7	45172.2	47616.8	51269.9	46855.7	47265.5
902.8	35512.7	35648.2	27975.9	28041.1	31065.6	31256.5	28088.5	29100.1	902.8	42986	42014.6	30151.4	30246.4	34572.6	34601.7	30754	32445.3	902.8	43236.5	43496.7	31828.5	31889.9	37143.3	35725.1	32470.6	33581.9	902.782	58550.4	57811	45051.7	45120.5	48210.4	50727.9	46661.1	47297.8
902.7	35679.7	35941.9	27944.3	28012.9	31401.1	31140.6	28042.5	29121.9	902.7	43002.7	42349.2	30117	30217	35056	34356.4	30664.8	32523.1	902.7	43679	43945.4	31792.2	31856.8	37839.4	35414.1	32380	33624	902.682	59686	57963.5	44996.7	45069.1	48920.6	50149.8	46474.8	47336
902.6	36189	36250.1	27912.7	27984.9	31749.7	31019.2	27998.1	29148.9	902.6	43098.7	42706.7	30082.6	30187.9	35551.7	34108	30579.5	32610.1	902.6	44392.9	44431.5	31755.9	31823.9	38566.2	35099	32293.8	33672.3	902.582	58859.4	58235	44941.7	45018.1	49753.9	49552.4	46296.7	47380.7
902.5	36509.1	36568.6	27881.1	27957.3	32105.8	30893.1	27955.2	29181.5	902.5	43374.2	43081.2	30048.3	30159.3	36050.5	33859.2	30498.1	32707.1	902.5	45344.9	44946.2	31719.6	31791.4	39310	34784.1	32211.8	33727.4	902.482	59711.1	58644.1	44886.7	44967.3	50711.3	48953.4	46126.5	47432.4
902.4	36923.8	36892.9	27849.5	27930	32463.8	30762.9	27913.6	29220.4	902.4	43775.1	43466	30013.9	30131.2	36543.2	33611.8	30420.3	32815	902.4	45637.1	45478.9	31683.3	31759.1	40056.2	34472.8	32133.8	33790.1	902.382	59210.1	59202.7	44831.7	44916.9	51789.7	48367.1	45964	47491.9
902.3	36982.3	37218.4	27817.8	27903	32817.8	30629.1	27873.2	29266.6	902.3	43933.7	43853.7	29979.5	30103.6	37019.9	33367.5	30346	32934.8	902.3	46033.7	46017.5	31647	31727.3	40788.7	34168.5	32059.5	33861.5	902.282	59001.3	59915.3	44776.7	44867	52980.7	47805.9	45808.9	47559.8
902.2	37127	37539.2	27786.2	27876.5	33160.5	30492.5	27833.9	29320.7	902.2	43574.7	44235.4	29945.2	30076.6	37469.3	33128	30274.9	33067.3	902.2	45875.1	46547.1	31610.7	31695.8	41488.6	33874.3	31988.6	33942.5	902.182	60629.6	60775.3	44721.8	44817.5	54266.8	47280.2	45661	47636.8
902.1	37249.5	37850.2	27754.6	27850.5	33485.3	30353.5	27795.5	29383.8	902.1	43750	44603.1	29910.8	30050.2	37881.2	32894.2	30207	33213.7	902.1	46660	47053.3	31574.4	31664.8	42138.6	33592.2	31920.9	34034.3	902.082	59761.2	61768.6	44666.8	44768.5	55626.7	46796.5	45519.9	47724
902	38193.1	38145.3	27723	27825	33784.7	30213	27758	29456.7	902	44242.7	44947.9	29876.4	30024.6	38244.9	32667.5	30141.9	33374.7	902	46280.1	47520.6	31538.1	31634.3	42719.8	33324.4	31856.2	34138.2	901.982	61339.3	62869.2	44611.8	44720.1	57029.3	46359.4	45385.3	47822.2
901.9	38335	38419.7	27691.4	27800.1	34051.9	30071.4	27721.3	29540.5	901.9	44334.5	45262.1	29842	29999.8	38551	32448.3	30079.5	33551.6	901.9	47161	47934.9	31501.8	31604.4	43215.4	33072.2	31794.2	34255.6	901.882	62274.6	64044.9	44556.8	44672.3	58439.9	45970.3	45257	47932.7
901.8	38321.1	38668.4	27659.8	27775.9	34280.8	29929.3	27685.2	29636.4	901.8	44505.7	45539	29807.7	29976	38791.2	32237.4	30019.7	33745.5	901.8	47019	48283.6	31465.5	31575.2	43610.6	32836.5	31734.8	34388.5	901.782	63059.4	65256.5	44501.8	44625.4	59818.8	45628.6	45134.5	48056.6
901.7	39028.1	38887.3	27628.2	27752.5	34465	29787.2	27649.8	29745.5	901.7	45186.2	45772.7	29773.3	29953.2	38958.1	32035.2	29962.2	33957.2	901.7	48062.8	48555.9	31429.2	31546.6	43891.9	32617.8	31677.7	34538.4	901.682	64136.6	66457.8	44446.8	44579.2	61120.7	45332.2	45017.6	48195.3
901.6	38708	39073.3	27596.6	27729.9	34600.1	29645.8	27614.9	29869	901.6	45069.3	45959.7	29739	29931.6	39046.7	31842	29906.9	34188.2	901.6	48985.5	48744.4	31392.8	31519	44050.3	32416.2	31622.7	34707.6	901.582	64679.4	67603.3	44391.8	44534	62302.6	45077.5	44905.9	48350.6
901.5	38674.6	39224.1	27565	27708.3	34681.7	29505.4	27580.4	30008	901.5	45081.8	46097.6	29704.6	29911.4	39053.8	31658.1	29853.7	34439	901.5	48542.9	48844.9	31356.5	31492.3	44079.5	32231.5	31569.7	34898	901.482	66457.9	68645.5	44336.8	44490	63319.5	44860.3	44799.2	48523.9
901.4	38543.8	39338.8	27533.3	27687.9	34707.4	29366.6	27546.4	30163.9	901.4	45344.9	46186.5	29670.2	29892.6	38978.2	31483.4	29802.2	34710.8	901.4	48876.9	48857.4	31320.2	31466.8	43977.7	32063.1	31518.5	35112.3	901.382	67535.1	69542.6	44281.9	44447.2	64132.5	44675.8	44697	48717.5
901.3	38643.9	39418.1	27501.7	27668.9	34675.8	29229.6	27512.7	30337.9	901.3	45357.4	46228.4	29635.8	29875.6	38821	31317.8	29752.5	35004.8	901.3	48876.9	48785.7	31283.9	31442.5	43746.7	31910.3	31468.8	35353.1	901.282	68545.4	70258.7	44226.9	44406	64708.3	44519	44599.1	48933.8
901.2	38568.8	39463.3	27470.1	27651.3	34586.9	29095.1	27479.3	30531.1	901.2	45495.2	46227.4	29601.5	29860.6	38585.5	31161.4	29704.4	35321.3	901.2	49240.2	48637.6	31247.6	31419.8	43392.7	31772.1	31420.6	35622.8	901.182	70073.5	70765.8	44171.9	44366.4	65021.1	44385.5	44505.3	49175.1
901.1	38571.6	39477.7	27438.5	27635.6	34442	28963.2	27446.2	30744.8	901.1	46138.1	46189.2	29567.1	29847.8	38276.8	31013.8	29657.8	35661.4	901.1	49403	48424.4	31211.3	31398.8	42925	31647.4	31373.8	35924.8	901.082	71810.3	71048.1	44116.9	44328.9	65056.4	44270.8	44415.1	49444.6
901	38432.4	39465.4	27406.9	27622	34243.9	28834.2	27413.3	30979.7	901	45311.5	46121.2	29532.7	29837.6	37902.1	30874.8	29612.4	36025.2	901	49273.6	48161.1	31175	31379.9	42356.7	31535.1	31328.1	36261.4	900.982	72294.6	71101.3	44061.9	44293.8	64810.3	44171.2	44328.3	49745.3
900.9	38894.5	39432	27375.3	27610.8	33996.4	28708.5	27380.6	31236.8	900.9	45353.2	46032.1	29498.4	29830.3	37469.9	30744	29568.2	36413.2	900.9	48350.9	47865	31138.7	31363.4	41702.9	31434	31283.5	36636	900.882	72486.6	70934	44006.9	44261.4	64290.9	44083.4	44244.7	50081.3
900.8	38532.6	39383.7	27343.7	27602.4	33704.4	28586.2	27348.1	31517.2	900.8	47248.7	45931.4	29464	29826.3	36989.2	30621	29525.1	36825.7	900.8	47833.2	47555	31102.4	31349.8	40980.3	31342.8	31239.8	37051.8	900.782	72762.2	70566.7	43951.9	44232.3	63516.3	44004.7	44164	50457.1
900.7	38588.3	39327.5	27312.1	27597.4	33373.9	28467.6	27315.7	31821	900.7	46305.1	45829.1	29429.6	29826.1	36471.2	30505.5	29483	37261.8	900.7	47812.3	47251.8	31066.1	31339.6	40207.8	31260.5	31197.1	37511.2	900.682	72829	70031	43897	44207.2	62515.8	43932.9	44086	50877
900.6	39698.8	39270.9	27280.5	27596.5	33011.1	28352.7	27283.5	32149	900.6	46822.8	45735	29395.3	29830.2	35925.9	30397	29441.8	37721.2	900.6	47248.7	46975.6	31029.8	31333.5	39402.7	31185.9	31155	38017.6	900.582	71159	69366.7	43842	44186.7	61324.3	43866	44010.3	51347.2
900.5	39286.9	39221.9	27248.8	27600.2	32623.4	28241.7	27251.3	32500.6	900.5	46743.5	45658.5	29360.9	29839	35364.4	30295.1	29401.4	38202.1	900.5	47044.1	46746.7	30993.5	31332.2	38583.9	31118	31113.7	38572.9	900.482	68971.3	68621.6	43787	44171.8	59984.7	43802.9	43936.9	51873.3
900.4	39451.1	39187.9	27217.2	27609.5	32217.5	28134.7	27219.3	32875.9	900.4	46459.6	45607.8	29326.5	29853.2	34796.9	30199.4	29361.7	38702.8	900.4	46693.4	46583.6	30957.2	31336.6	37767.5	31055.8	31073	39179.4	900.382	68228.1	67846.3	43732	44163.6	58540.3	43742.4	43865.5	52462.6
900.3	39548.5	39176.5	27185.6	27625.4	31800.2	28031.6	27187.3	33274.5	900.3	46213.3	45589.7	29292.2	29873.2	34232.4	30109.2	29322.6	39220.8	900.3	46171.5	46502.9	30920.9	31348.1	36968.1	30998.4	31032.9	39839	900.282	67977.6	67093.1	43677	44163.3	57034.8	43683.7	43795.9	53123.4
900.2	40027.3	39194.4	27154	27649	31378.9	27932.5	27155.4	33694.6	900.2	46551.4	45608.8	29257.8	29899.3	33680.2	30024.3	29284.2	39751.9	900.2	46159	46518.5	30884.6	31367.7	36199.4	30945.1	30993.2	40551.4	900.182	64679.4	66414.9	43622	44172.6	55512.8	43626.2	43728	53863.5
900.1	39796.3	39247.5	27122.4	27681.6	30959.4	27837.4	27123.5	34135.2	900.1	46334.3	45667.5	29223.4	29931.9	33147.1	29944.2	29246.2	40291.8	900.1	45699.7	46641	30848.3	31397.2	35471	30895.2	30953.9	41316.7	900.082	63343.3	65860.5	43567	44193.1	54011.2	43569.7	43661.6	54693.1
900	39484.5	39340.4	27090.8	27724.4	30547.9	27746.2	27091.7	34593.3	900	46042.1	45765	29189	29970.4	32639.8	29868.5	29208.7	40833.8	900	45845.9	46876.9	30812	31438.2	34791.7	30848.1	30915.1	42131.7	899.982	61639.9	65475.1	43512.1	44226.7	52565.3	43513.7	43596.5	55621.2
899.9	39668.2	39476.1	27059.2	27778.7	30149	27658.8	27059.9	35066.3	899.9	45979.5	45897.7	29154.7	30014.3	32162.7	29796.7	29171.6	41371.1	899.9	46342.7	47228.2	30775.7	31492.1	34166.7	30803.3	30876.5	42992.1	899.882	61773.6	65297.2	43457.1	44275.1	51201.5	43458	43532.6	56658.2
899.8	39473.4	39655.6	27027.6	27844.9	29767	27575.2	27028.2	35550.6	899.8	45190.4	46058.2	29120.3	30061.7	31719.1	29728.5	29134.8	41895.4	899.8	47135.9	47691.7	30739.3	31560.5	33598.8	30760.4	30838.3	43891.1	899.782	61564.8	65357.8	43402.1	44339.7	49939.3	43402.7	43469.8	57814.7
899.7	39083.7	39876.5	26996	27922.5	29405.4	27495.2	26996.4	36040.6	899.7	45340.7	46235.5	29085.9	30109.7	31311.5	29663.6	29098.4	42396	899.7	47211.1	48256.5	30703	31643.2	33089.7	30718.9	30800.4	44816.5	899.682	62099.2	65678.4	43347.1	44420.1	48793.7	43347.4	43407.9	59097.6
899.6	39526.3	40133.2	26964.3	28009.3	29066.5	27418.8	26964.7	36531.2	899.6	44656	46415.1	29051.6	30154.5	30940.6	29601.6	29062.2	42862.6	899.6	47344.7	48904.9	30666.7	31738.7	32638	30678.6	30762.7	45753.9	899.582	62224.4	66269.2	43292.1	44513.7	47770.5	43292.3	43346.9	60514.2
899.5	39896.5	40414.4	26932.7	28099.6	28752.3	27345.8	26933	37014.6	899.5	45190.4	46579.7	29017.2	30190.6	30606.5	29542.2	29026.3	43282.8	899.5	48534.6	49607.9	30630.4	31841.1	32242.1	30639.3	30725.2	46681.9	899.482	61965.6	67124.4	43237.1	44613.3	46872.3	43237.2	43286.7	62063.4
899.4	39434.4	40703.9	26901.1	28184.6	28463.5	27276	26901.4	37483	899.4	45353.2	46710.4	28982.8	30212.5	30308.2	29485.2	28990.7	43645.2	899.4	48154.6	50326.6	30594.1	31940.5	31898.3	30600.6	30687.9	47575.8	899.382	63084.5	68221.5	43182.1	44706.5	46095.1	43182.2	43227.2	63739.1
899.3	39793.5	40980.1	26869.5	28251.8	28200.2	27209.3	26869.7	37927.2	899.3	45244.7	46788.3	28948.5	30214.5	30043.9	29430.2	28955.2	43938.3	899.3	49252.7	51011.6	30557.8	32021.5	31602.2	30562.6	30650.7	48405.8	899.282	64495.7	69518.2	43127.2	44775.3	45431.6	43127.2	43168.2	65524.6
899.2	39412.2	41217.7	26837.9	28287.1	27962.3	27145.5	26838.1	38336.4	899.2	44664.3	46796.6	28914.1	30192.8	29811.6	29377.1	28919.9	44151.6	899.2	49945.7	51605.6	30521.5	32065.9	31349.3	30525	30613.8	49137.7	899.182	65748.2	70950.1	43072.2	44799.6	44872.8	43072.2	43109.8	67384.4
899.1	39935.4	41393.9	26806.3	28279.3	27748.7	27084.5	26806.4	38700.2	899.1	46196.6	46722.9	28879.7	30145.9	29608.5	29325.7	28884.7	44277.1	899.1	50100.2	52054.6	30485.2	32058.6	31134.5	30487.7	30576.9	49737.7	899.082	66483	72440	43017.2	44764.1	44406.9	43017.2	43051.9	69268.8
899	39295.3	41491.7	26774.7	28224	27558.3	27026	26774.8	39007.2	899	45557.8	46560.1	28845.4	30075.3	29431.9	29275.8	28849.7	44308.9	899	50739	52314.7	30448.9	31993.4	30953	30450.7	30540.2	50172.9	898.982	69263.5	73896.7	42962.2	44664.5	44022.3	42962.2	42994.3	71102.1
898.9	39470.6	41503.4	26743.1	28125.5	27389.5	26970.1	26743.2	39247.4	898.9	45511.9	46306.7	28811	29984.8	29278.9	29227.1	28814.8	44245	898.9	50567.8	52361.1	30412.6	31876.5	30800	30413.9	30503.6	50417.5	898.882	70941.9	75224.9	42907.2	44510.3	43707	42907.2	42937.2	72792
898.8	39718.3	41429.5	26711.5	27995.3	27240.4	26916.4	26711.5	39411.8	898.8	45770.7	45966	28776.6	29880	29146.6	29179.7	28780	44086.2	898.8	50509.3	52188.1	30376.3	31723	30670.9	30377.2	30467.2	50455	898.782	71776.9	76324.1	42852.2	44319.4	43449.2	42852.2	42880.3	74231.7
898.7	39957.7	41274.8	26679.8	27847.1	27109.2	26864.8	26679.9	39493.1	898.7	45833.3	45545.4	28742.2	29766.7	29032.2	29133.3	28745.3	43837	898.7	51444.6	51805	30340	31551.1	30561.7	30340.6	30430.8	50280.7	898.682	73388.4	77092.4	42797.2	44111.9	43238.9	42797.2	42823.8	75309.6
898.6	39682.1	41045.6	26648.2	27693.6	26993.9	26815.2	26648.3	39487.5	898.6	45144.5	45054.4	28707.9	29650	28933.1	29087.8	28710.7	43504.3	898.6	50759.8	51231.6	30303.7	31376	30468.9	30304.1	30394.5	49902.8	898.582	74265.2	77442.7	42742.2	43903.5	43066.4	42742.2	42767.5	75932.1
898.5	39748.9	40748.1	26616.6	27543.8	26892.8	26767.3	26616.7	39393.9	898.5	45040.1	44504.4	28673.5	29534	28847	29043.2	28676.1	43098.1	898.5	50221.3	50495.3	30267.4	31208.1	30389.2	30267.7	30358.3	49341.5	898.482	75475.9	77315.2	42687.3	43704.8	42923.9	42687.3	42711.4	76036.8
898.4	39782.3	40387.8	26585	27403	26803.9	26721.2	26585.1	39214.7	898.4	44251	43906.9	28639.2	29421.6	28771.5	28999.3	28641.7	42629.3	898.4	50016.7	49627	30231.1	31052.8	30320	30231.3	30322.2	48625	898.382	77329.7	76693.2	42632.3	43520.8	42804.6	42632.3	42655.6	75609.2
898.3	39442.8	39970.4	26553.4	27273.6	26725.4	26676.6	26553.5	38954.9	898.3	44701.9	43273.1	28604.8	29314.3	28704.9	28956.1	28607.3	42109.5	898.3	49411.3	48659	30194.8	30911.9	30259	30194.9	30286.2	47786	898.282	76060.4	75607	42577.3	43352.8	42702.9	42577.3	42599.9	74683.2
898.2	39008.6	39503	26521.8	27156.2	26655.9	26633.3	26521.9	38622.7	898.2	44134.1	42614.7	28570.4	29213.2	28645.5	28913.6	28573.1	41550.9	898.2	48150.5	47624.8	30158.5	30785.4	30204.3	30158.5	30250.3	46860	898.182	76486.3	74129.4	42522.3	43200.6	42614.4	42522.3	42544.3	73336.9
898.1	38404.6	38992.6	26490.2	27050.2	26593.9	26591.4	26490.3	38227.5	898.1	43307.4	41941	28536	29118.4	28591.8	28871.6	28538.9	40964.5	898.1	47344.7	46553.2	30122.1	30671.9	30154.6	30122.2	30214.5	45878.5	898.082	76686.7	72357.1	42467.3	43062.6	42535.7	42467.3	42489	71671.7
898	38449.1	38447.9	26458.6	26954.5	26538.2	26550.6	26458.7	37780.2	898	42234.5	41261.8	28501.7	29029.8	28542.8	28830.1	28504.8	40361.1	898	46814.5	45471.4	30085.8	30569.9	30108.6	30085.9	30178.8	44871.5	897.982	75642.9	70398.2	42412.3	42936.9	42464.1	42412.3	42433.8	69800.4
897.9	38374	37877.2	26427	26867.7	26487.6	26510.8	26427.1	37291.8	897.9	42151	40584.6	28467.3	28947	28497.3	28789.1	28470.8	39749.7	897.9	45674.7	44400	30049.5	30477.7	30065.3	30049.6	30143.2	43862.3	897.882	71935.5	68351.2	42357.3	42821.8	42397.5	42357.3	42378.7	67825.2
897.8	37530.6	37288.4	26395.3	26788.7	26441.1	26472	26395.5	36772.5	897.8	41595.7	39915.4	28432.9	28869.5	28454.7	28748.5	28436.9	39137.6	897.8	43570.5	43355	30013.2	30393.7	30024	30013.2	30107.7	42869.2	897.782	70449.2	66297.4	42302.3	42715.5	42334.5	42302.3	42323.7	65830.8
897.7	37694.8	36690.3	26363.7	26716.3	26398	26434	26364	36232.9	897.7	40451.7	39260.4	28398.6	28796.9	28414.1	28708.3	28403.1	38532.2	897.7	42522.6	42349.8	29976.9	30316.7	29984.2	29976.9	30072.3	41907.2	897.682	67894.1	64301.6	42247.4	42616.7	42273.9	42247.4	42268.9	63884.2
897.6	36734.6	36089.1	26332.1	26649.4	26357.6	26396.8	26332.4	35681.4	897.6	39817.1	38622.9	28364.2	28728.4	28375.3	28668.5	28369.5	37938	897.6	40860.9	41391.6	29940.6	30245.5	29945.5	29940.6	30037.1	40985.3	897.582	66624.9	62403.4	42192.4	42524	42215	42192.4	42214.2	62027.3
897.5	35573.9	35492	26300.5	26587.2	26319.3	26360.2	26300.9	35126.4	897.5	38823.5	38007	28329.8	28663.8	28337.6	28629	28336	37359.8	897.5	39629.3	40486.8	29904.3	30179.1	29907.6	29904.3	30002	40111	897.482	63944.6	60630.2	42137.4	42436.6	42157.3	42137.4	42159.7	60288.8
897.4	35217.7	34903.8	26268.9	26529.1	26282.6	26324.3	26269.3	34574	897.4	37191.1	37414.5	28295.5	28602.5	28300.9	28589.9	28302.7	36800.3	897.4	38781.7	39637.7	29868	30116.8	29870.2	29868	29967	39287.8	897.382	61397.8	58992.8	42082.4	42353.5	42100.3	42082.4	42105.3	58680.8
897.3	34457.8	34328.6	26237.3	26474.3	26247.2	26288.9	26237.9	34029.5	897.3	37049.1	36846.8	28261.1	28544.1	28264.9	28551.1	28269.5	36261.6	897.3	36994.8	38845	29831.7	30057.8	29833.1	29831.7	29932.2	38516.9	897.282	59093.2	57492.7	42027.4	42274.1	42043.9	42027.4	42051.1	57205.9
897.2	33923.4	33770.8	26205.7	26422.4	26212.8	26254	26206.4	33497.9	897.2	35850.9	36305.7	28226.7	28488.3	28229.3	28512.5	28236.6	35745.8	897.2	36823.7	38109.2	29795.4	30001.8	29796.3	29795.4	29897.6	37799.7	897.182	57389.8	56128	41972.4	42197.7	41987.8	41972.4	41997.1	55862.7
897.1	33027.2	33232.4	26174.1	26372.9	26179.2	26219.5	26175	32982.2	897.1	35303.9	35791	28192.3	28434.7	28194.1	28474.3	28204	35253.3	897.1	36184.9	37428.2	29759.1	29948.2	29759.7	29759.1	29863.2	37134.3	897.082	54383.8	54889.7	41917.4	42124	41932	41917.4	41943.2	54642.9
897	32523.4	32716.2	26142.5	26325.5	26146.1	26185.3	26143.5	32485.6	897	34347.9	35303.4	28158	28383.1	28159.2	28436.3	28171.6	34785.2	897	35007.5	36800.6	29722.8	29896.6	29723.1	29722.8	29829.1	36520.1	896.982	53832.7	53769.7	41862.5	42052.5	41876.2	41862.5	41889.7	53538.7
896.9	31713.4	32223.5	26110.8	26279.9	26113.4	26151.5	26112.2	32009.9	896.9	33563	34842.6	28123.6	28333.2	28124.4	28398.6	28139.5	34341.3	896.9	33759.2	36223.6	29686.5	29846.8	29686.7	29686.5	29795.2	35954.2	896.882	52989.3	52756.9	41807.5	41982.9	41820.7	41807.5	41836.3	52539.5
896.8	31156.8	31755	26079.2	26235.8	26081	26118	26080.9	31556.2	896.8	32945.1	34407.8	28089.2	28284.8	28089.8	28361.1	28107.9	33921.2	896.8	34059.8	35694	29650.2	29798.5	29650.3	29650.2	29761.6	35434	896.782	51143.9	51840.6	41752.5	41914.9	41765.1	41752.5	41783.3	51634.7
896.7	30396.9	31312.1	26047.6	26193.1	26048.8	26084.8	26049.7	31126.2	896.7	32431.5	33998.9	28054.9	28237.8	28055.2	28323.8	28076.6	33525	896.7	33667.3	35209.4	29613.9	29751.6	29614	29613.9	29728.4	34957	896.682	49398.8	51011.7	41697.5	41848.3	41709.7	41697.5	41730.6	50815.7
896.6	30043.4	30894.3	26016	26151.5	26016.8	26051.7	26018.5	30719.7	896.6	31851.2	33614.8	28020.5	28192	28020.7	28286.7	28045.8	33151.6	896.6	32515	34766.1	29577.5	29705.7	29577.6	29577.5	29695.6	34519.9	896.582	48538.7	50260.2	41642.5	41782.9	41654.2	41642.5	41678.3	50072.3
896.5	29623.1	30502.1	25984.4	26110.9	25985	26018.9	25987.5	30337.4	896.5	31099.7	33255	27986.1	28147.3	27986.3	28249.9	28015.5	32800.6	896.5	32080.8	34361.6	29541.2	29660.8	29541.3	29541.2	29663.2	34120	896.482	48463.6	49578.5	41587.5	41718.6	41598.9	41587.5	41626.4	49397.2
896.4	28557.1	30135	25952.8	26071.2	25953.2	25986.2	25956.5	29978.9	896.4	30991.2	32918.4	27951.8	28103.4	27951.9	28213.3	27985.9	32471	896.4	32339.7	33992.4	29504.9	29616.8	29505	29504.9	29631.2	33754.2	896.382	47795.6	48958.6	41532.5	41655.2	41543.5	41532.5	41575	48782.4
896.3	28075.6	29792.1	25921.2	26032.3	25921.4	25953.7	25925.7	29643.7	896.3	30861.7	32603.7	27917.4	28060.4	27917.5	28176.8	27956.9	32161.7	896.3	32268.7	33655.4	29468.6	29573.6	29468.7	29468.6	29599.9	33419.2	896.282	46192.4	48393.4	41477.6	41592.7	41488.2	41477.6	41524.2	48221
896.2	28086.7	29473.3	25889.6	25994.1	25889.7	25921.3	25895	29331.3	896.2	30627.9	32310.3	27883	28018.2	27883.1	28140.6	27928.7	31871.9	896.2	31575.7	33348.2	29432.3	29531	29432.3	29432.3	29569.2	33112.8	896.182	46660	47877.5	41422.6	41530.8	41432.9	41422.6	41474.1	47707.4
896.1	27538.4	29177.1	25858	25956.5	25858.1	25889	25864.6	29040.7	896.1	29943.2	32037	27848.7	27976.6	27848.7	28104.5	27901.4	31600.4	896.1	30966.1	33067.7	29396	29488.9	29396	29396	29539.2	32831.7	896.082	46609.9	47405.1	41367.6	41469.6	41377.6	41367.6	41424.6	47236.1
896	27276.8	28902.9	25826.3	25919.4	25826.4	25856.9	25834.3	28771.3	896	30202.1	31782.8	27814.3	27935.6	27814.3	28068.7	27875	31346.3	896	31776	32811.8	29359.7	29447.4	29359.7	29359.7	29510	32573.8	895.982	46175.7	46972.1	41312.6	41408.9	41322.3	41312.6	41376	46802.7
895.9	27070.8	28649.5	25794.7	25882.8	25794.8	25824.8	25804.3	28521.8	895.9	30360.7	31546.6	27779.9	27895.1	27779.9	28033	27849.8	31108.5	895.9	31483.8	32577.8	29323.4	29406.3	29323.4	29323.4	29481.7	32336.6	895.882	44338.7	46574.2	41257.6	41348.8	41267.1	41257.6	41328.3	46402.9
895.8	27218.3	28415.5	25763.1	25846.6	25763.1	25792.8	25774.7	28290.8	895.8	29705.2	31327.4	27745.6	27855.2	27745.6	27997.5	27825.7	30885.8	895.8	30619.6	32363.8	29287.1	29365.7	29287.1	29287.1	29454.4	32117.9	895.782	44430.5	46207.6	41202.6	41289	41211.8	41202.6	41281.7	46032.9
895.7	26853.7	28200	25731.5	25810.7	25731.5	25760.8	25745.3	28077.6	895.7	29617.6	31124.4	27711.2	27815.6	27711.2	27962.1	27802.9	30677.4	895.7	30724	32167.9	29250.8	29325.4	29250.8	29250.8	29428.3	31915.8	895.682	44188.4	45869.6	41147.6	41229.7	41156.6	41147.6	41236.3	45690
895.6	26408.4	28001.5	25699.9	25775.3	25699.9	25728.9	25716.3	27880.7	895.6	29049.8	30936.5	27676.8	27776.5	27676.8	27927	27781.6	30482	895.6	30460.9	31988.2	29214.5	29285.4	29214.5	29214.5	29403.5	31728.4	895.582	44463.9	45557.3	41092.7	41170.7	41101.4	41092.7	41192.2	45370.9
895.5	26505.8	27819.1	25668.3	25740.1	25668.3	25697.1	25687.9	27698.9	895.5	29053.9	30763	27642.5	27737.7	27642.5	27892	27761.9	30298.8	895.5	29788.7	31823.6	29178.2	29245.8	29178.2	29178.2	29380	31554.1	895.482	43804.3	45268.4	41037.7	41112	41046.2	41037.7	41149.6	45073.6
895.4	26274.8	27651.4	25636.7	25705.2	25636.7	25665.3	25659.9	27531	895.4	29312.8	30603	27608.1	27699.2	27608.1	27857.1	27744	30126.9	895.4	30072.7	31672.4	29141.9	29206.3	29141.9	29141.9	29358.2	31391.6	895.382	42409.8	45001	40982.7	41053.6	40991	40982.7	41108.7	44795.6
895.3	25965.8	27497.2	25605	25670.5	25605.1	25633.5	25632.5	27375.7	895.3	28745	30455.7	27573.7	27661.1	27573.7	27822.4	27728.2	29965.2	895.3	30431.7	31533.6	29105.6	29167.2	29105.6	29105.6	29338.2	31239.4	895.282	42242.8	44753	40927.7	40995.5	40935.9	40927.7	41069.7	44535
895.2	25846.1	27355.7	25573.5	25636.1	25573.5	25601.8	25605.9	27232.1	895.2	28736.6	30320.5	27539.3	27623.2	27539.3	27787.9	27714.4	29813.1	895.2	30193.7	31406.4	29069.3	29128.2	29069.3	29069.3	29320.1	31096.6	895.182	42543.4	44523.2	40872.7	40937.6	40880.7	40872.7	41032.8	44290.2
895.1	25960.2	27225.6	25541.8	25601.9	25541.8	25570.2	25580	27099	895.1	28448.6	30196.8	27505	27585.5	27505	27753.5	27703	29669.7	895.1	29980.8	31289.7	29033	29089.4	29033	29033	29304.2	30962	895.082	41942.2	44310.1	40817.7	40879.9	40825.6	40817.7	40998.2	44059.6
895	25623.5	27106.2	25510.2	25567.9	25510.2	25538.5	25555.1	26975.3	895	28486.1	30084.1	27470.6	27548.1	27470.6	27719.4	27694.2	29534.2	895	30126.9	31183	28996.7	29050.8	28996.7	28996.7	29290.7	30834.8	894.982	42142.6	44112.8	40762.7	40822.5	40770.4	40762.7	40966.1	43842
894.9	25687.5	26996.4	25478.6	25534	25478.6	25506.9	25531.1	26860.2	894.9	28740.8	29981.8	27436.2	27510.9	27436.2	27685.3	27688.2	29406.1	894.9	30239.7	31085.8	28960.3	29012.4	28960.3	28960.3	29279.9	30714.2	894.882	42117.6	43930.2	40707.8	40765.2	40715.3	40707.8	40936.9	43636.1
894.8	25718.1	26895.7	25447	25500.3	25447	25475.3	25508.3	26752.6	894.8	29129.1	29889.5	27401.9	27473.8	27401.9	27651.4	27685.2	29284.6	894.8	29964.1	30997.5	28924	28974.1	28924	28924	29272	30599.5	894.782	41967.3	43761.4	40652.8	40708	40660.2	40652.8	40910.8	43440.8
894.7	24997.2	26803.2	25415.4	25466.8	25415.4	25443.8	25486.8	26652	894.7	29003.8	29806.8	27367.5	27437	27367.5	27617.7	27685.5	29169.1	894.7	30177	30918	28887.7	28936	28887.7	28887.7	29267.2	30490.2	894.682	42084.2	43606.1	40597.8	40651	40605.1	40597.8	40888.1	43255.2
894.6	25448.1	26718.4	25383.8	25433.3	25383.8	25412.2	25466.8	26557.3	894.6	29028.9	29733.6	27333.1	27400.3	27333.1	27584.2	27689.4	29059.2	894.6	29959.9	30846.8	28851.4	28898	28851.4	28851.4	29266	30385.8	894.582	41833.7	43463.4	40542.8	40594.1	40550	40542.8	40869.2	43078.4
894.5	25648.5	26640.8	25352.2	25400	25352.2	25380.7	25448.4	26468.2	894.5	29179.2	29669.5	27298.8	27363.7	27298.8	27550.8	27697	28954.3	894.5	29884.8	30784	28815.1	28860.1	28815.1	28815.1	29268.5	30285.7	894.482	41157.3	43333.1	40487.8	40537.4	40494.9	40487.8	40854.4	42909.8
894.4	25565	26570	25320.5	25366.8	25320.5	25349.3	25431.8	26383.8	894.4	28586.3	29614.4	27264.4	27327.3	27264.4	27517.5	27708.7	28854.1	894.4	29772	30729.4	28778.8	28822.3	28778.8	28778.8	29275.1	30189.7	894.382	41098.9	43214.7	40432.8	40480.8	40439.8	40432.8	40844	42748.6
894.3	25823.9	26505.6	25288.9	25333.8	25288.9	25317.8	25417.1	26303.7	894.3	29166.7	29568.1	27230	27291.1	27230	27484.4	27724.7	28758	894.3	30051.8	30683	28742.5	28784.6	28742.5	28742.5	29286.2	30097.2	894.282	41023.7	43108.1	40377.8	40424.3	40384.7	40377.8	40838.6	42594.1
894.2	25540	26447.3	25257.3	25300.8	25257.3	25286.4	25404.7	26227.5	894.2	28924.5	29530.5	27195.7	27254.9	27195.7	27451.5	27745.3	28665.7	894.2	30014.2	30644.8	28706.2	28747	28706.2	28706.2	29302.1	30008.1	894.182	41566.5	43013.2	40322.8	40367.8	40329.6	40322.8	40838.4	42445.8
894.1	25626.2	26395	25225.7	25267.8	25225.7	25255	25394.7	26154.6	894.1	28953.7	29501.6	27161.3	27218.9	27161.3	27418.8	27770.9	28576.9	894.1	29396.3	30614.9	28669.9	28709.4	28669.9	28669.9	29323.2	29922.1	894.082	41758.5	42929.8	40267.9	40311.5	40274.6	40267.9	40844	42303.3
894	26291.5	26348.5	25194.1	25235	25194.1	25223.7	25387.3	26084.8	894	29137.4	29481.3	27126.9	27182.9	27126.9	27386.2	27801.6	28491.3	894	29914	30593.4	28633.6	28672	28633.6	28633.6	29349.8	29838.9	893.982	40739.8	42857.9	40212.9	40255.3	40219.5	40212.9	40855.6	42166.1
893.9	25723.7	26307.6	25162.5	25202.3	25162.5	25192.4	25382.9	26017.6	893.9	28953.7	29469.7	27092.5	27147.1	27092.5	27353.8	27837.8	28408.7	893.9	30047.6	30580.6	28597.3	28634.6	28597.3	28597.3	29382.2	29758.3	893.882	41725.1	42797.5	40157.9	40199.1	40164.4	40157.9	40873.9	42033.8
893.8	25540	26272.5	25130.9	25169.6	25130.9	25161.1	25381.6	25952.9	893.8	29534.1	29466.9	27058.2	27111.3	27058.2	27321.6	27879.8	28328.8	893.8	29721.9	30576.5	28561	28597.3	28561	28561	29421.1	29680.1	893.782	42084.2	42748.8	40102.9	40143	40109.4	40102.9	40899.2	41905.9
893.7	25676.3	26243	25099.3	25137	25099.3	25129.9	25383.8	25890.3	893.7	29053.9	29472.8	27023.8	27075.6	27023.8	27289.5	27927.8	28251.3	893.7	29588.3	30581.4	28524.7	28560	28524.7	28524.7	29466.5	29604.2	893.682	40506	42711.9	40047.9	40087	40054.3	40047.9	40932.1	41782.2
893.6	25812.7	26219.3	25067.7	25104.4	25067.7	25098.7	25389.6	25829.6	893.6	28498.7	29487.5	26989.5	27040	26989.5	27257.6	27982.1	28176.1	893.6	29646.8	30595.5	28488.4	28522.8	28488.4	28488.4	29519.1	29530.3	893.582	41090.5	42686.9	39992.9	40031	39999.3	39992.9	40973	41662.3
893.5	25250.5	26201.5	25036	25071.9	25036	25067.6	25399.4	25770.8	893.5	29053.9	29511	26955.1	27004.5	26955.1	27226	28042.8	28103	893.5	29972.4	30619	28452.1	28485.7	28452.1	28452.1	29579.1	29458.4	893.482	41583.2	42674.1	39937.9	39975.1	39944.3	39937.9	41022.4	41546.1
893.4	25659.7	26189.6	25004.4	25039.5	25004.4	25036.5	25413.5	25713.5	893.4	29550.8	29543.6	26920.7	26969	26920.7	27194.5	28110.3	28031.9	893.4	30394.1	30652.2	28415.8	28448.6	28415.8	28415.8	29646.9	29388.2	893.382	41858.7	42673.6	39882.9	39919.3	39889.2	39882.9	41080.8	41433.1
893.3	25542.8	26183.8	24972.8	25007.1	24972.8	25005.5	25432.1	25657.6	893.3	28836.8	29585.2	26886.3	26933.7	26886.3	27163.2	28184.9	27962.5	893.3	30602.9	30695.3	28379.5	28411.6	28379.5	28379.5	29722.9	29319.8	893.282	41975.6	42685.9	39828	39863.5	39834.2	39828	41148.8	41323.3
893.2	25815.5	26184.2	24941.2	24974.7	24941.2	24974.6	25455.5	25603.1	893.2	29141.6	29635.8	26852	26898.3	26852	27132.1	28266.5	27894.9	893.2	30030.9	30748.4	28343.2	28374.6	28343.2	28343.2	29807.3	29252.9	893.182	41391.1	42710.9	39773	39807.7	39779.2	39773	41226.7	41216.3
893.1	25662.4	26191.1	24909.6	24942.4	24909.6	24943.8	25484	25549.8	893.1	29124.9	29695.7	26817.6	26863.1	26817.6	27101.2	28355.4	27828.8	893.1	30030.9	30811.9	28306.8	28337.6	28306.8	28306.8	29900.5	29187.5	893.082	42242.8	42749.2	39718	39752.1	39724.2	39718	41315	41112
893	25779.3	26204.6	24878	24910.2	24878	24913.1	25517.8	25497.6	893	28928.7	29764.7	26783.2	26827.9	26783.2	27070.5	28451.8	27764.2	893	30231.3	30885.9	28270.5	28300.7	28270.5	28270.5	30002.8	29123.5	892.982	42710.4	42800.9	39663	39696.4	39669.2	39663	41414.2	41010.2
892.9	25698.6	26224.9	24846.4	24878	24846.4	24882.5	25557.2	25446.4	892.9	28937	29842.7	26748.9	26792.7	26748.9	27040.1	28555.6	27701	892.9	30536.1	30970.5	28234.2	28263.8	28234.2	28234.2	30114.4	29060.7	892.882	41691.7	42866.2	39608	39640.8	39614.2	39608	41524.6	40910.7
892.8	25567.8	26252.1	24814.8	24845.8	24814.8	24852.1	25602.4	25396.1	892.8	29091.5	29930	26714.5	26757.6	26714.5	27009.9	28667.1	27639	892.8	30406.7	31065.9	28197.9	28227	28197.9	28197.9	30235.6	28999.2	892.782	41833.7	42945.4	39553	39585.2	39559.2	39553	41646.8	40813.4
892.7	26096.6	26286.3	24783.2	24813.6	24783.2	24821.8	25653.6	25346.8	892.7	29337.8	30026.3	26680.1	26722.5	26680.1	26979.9	28786	27578.2	892.7	30557	31172.1	28161.6	28190.2	28161.6	28161.6	30366.3	28938.8	892.682	42802.3	43038.7	39498.1	39529.7	39504.2	39498.1	41780.8	40718.2
892.6	26099.4	26327.9	24751.5	24781.5	24751.5	24791.8	25711	25298.3	892.6	29413	30131.7	26645.8	26687.5	26645.8	26950.2	28912.7	27518.6	892.6	30586.2	31289.3	28125.3	28153.4	28125.3	28125.3	30507	28879.5	892.582	42501.7	43146.4	39443.1	39474.2	39449.2	39443.1	41927.4	40624.9
892.5	25874	26376.7	24719.9	24749.5	24719.9	24761.9	25774.7	25250.5	892.5	30248	30245.7	26611.4	26652.5	26611.4	26920.7	29046.6	27460	892.5	30882.6	31417.2	28089	28116.7	28089	28089	30657.3	28821.2	892.482	42827.3	43268.3	39388.1	39418.7	39394.2	39388.1	42086.3	40533.3
892.4	26116.1	26433	24688.3	24717.4	24688.3	24732.3	25844.8	25203.5	892.4	30615.4	30368.4	26577	26617.6	26577	26891.5	29187.8	27402.5	892.4	30853.4	31555.9	28052.7	28080	28052.7	28052.7	30817.4	28763.9	892.382	43002.7	43404.8	39333.1	39363.3	39339.2	39333.1	42258	40443.5
892.3	26631	26496.8	24656.7	24685.4	24656.7	24703	25921.5	25157.1	892.3	30431.7	30499.5	26542.7	26582.7	26542.7	26862.6	29336.3	27345.8	892.3	31308.5	31705.3	28016.4	28043.3	28016.4	28016.4	30987.4	28707.5	892.282	42727.1	43555.8	39278.1	39307.9	39284.2	39278.1	42442.8	40355.2
892.2	26747.9	26568	24625.1	24653.4	24625.1	24674	26004.6	25111.4	892.2	29659.3	30638.6	26508.3	26547.8	26508.3	26834	29491.5	27290.1	892.2	31604.9	31865.1	27980.1	28006.6	27980.1	27980.1	31166.8	28651.9	892.182	42618.6	43721.2	39223.1	39252.5	39229.2	39223.1	42640.4	40268.5
892.1	26327.7	26646.8	24593.5	24621.4	24593.5	24645.4	26094.2	25066.2	892.1	30122.8	30785.5	26473.9	26513	26473.9	26805.7	29653.3	27235.3	892.1	31738.5	32035.2	27943.8	27970	27943.8	27943.8	31355.6	28597.1	892.082	42960.9	43901.2	39168.1	39197.1	39174.2	39168.1	42851.1	40183.1
892	26664.4	26732.8	24561.9	24589.5	24561.9	24617.2	26190.1	25021.7	892	30648.8	30939.7	26439.5	26478.2	26439.5	26777.7	29821.2	27181.2	892	31642.5	32214.9	27907.5	27933.3	27907.5	27907.5	31553.4	28543.1	891.982	42543.4	44095.2	39113.1	39141.8	39119.3	39113.1	43074.4	40099.1
891.9	26664.4	26826.1	24530.3	24557.6	24530.3	24589.5	26292.2	24977.6	891.9	31270.9	31100.7	26405.2	26443.5	26405.2	26750.1	29994.8	27127.9	891.9	31508.8	32403.9	27871.2	27896.8	27871.2	27871.2	31759.7	28489.8	891.882	42785.6	44303.1	39058.2	39086.5	39064.3	39058.2	43310.4	40016.3
891.8	26578.2	26926.5	24498.7	24525.7	24498.7	24562.4	26400.4	24934.1	891.8	31375.2	31268.2	26370.8	26408.8	26370.8	26722.8	30173.8	27075.3	891.8	31788.6	32601.9	27834.9	27860.2	27834.9	27834.9	31974.2	28437.2	891.782	43545.4	44524.8	39003.2	39031.3	39009.3	39003.2	43559	39934.7
891.7	26672.8	27033.7	24467	24493.8	24467	24535.8	26514.1	24891	891.7	31078.8	31441.3	26336.4	26374.1	26336.4	26696	30357.2	27023.4	891.7	31801.1	32808	27798.6	27823.7	27798.6	27798.6	32196.2	28385.2	891.682	43737.5	44759.5	38948.2	38976	38954.4	38948.2	43819.4	39854.2
891.6	26823.1	27147.4	24435.4	24462	24435.4	24510.1	26633.3	24848.4	891.6	30928.5	31619.7	26302.1	26339.4	26302.1	26669.5	30544.9	26972.2	891.6	32561	33021.7	27762.3	27787.1	27762.3	27762.3	32425.2	28333.9	891.582	43854.4	45007	38893.2	38920.8	38899.4	38893.2	44091.6	39774.7
891.5	26906.6	27267.3	24403.8	24430.2	24403.8	24485.1	26757.3	24806.2	891.5	32272.9	31802.4	26267.7	26304.8	26267.7	26643.4	30735.7	26921.5	891.5	32694.6	33241.9	27726	27750.6	27726	27726	32660.1	28283.1	891.482	43386.8	45266.2	38838.2	38865.6	38844.5	38838.2	44374.5	39696.3
891.4	27296.3	27392.8	24372.2	24398.4	24372.2	24461	26885.6	24764.5	891.4	31826.2	31988.7	26233.3	26270.2	26233.3	26617.8	30929.2	26871.5	891.4	33320.8	33468.1	27689.6	27714.1	27689.6	27689.7	32900.3	28232.9	891.382	44129.9	45536.8	38783.2	38810.4	38789.6	38783.2	44667.7	39618.8
891.3	27507.8	27523.7	24340.6	24366.6	24340.6	24437.9	27017.9	24723.1	891.3	31751	32178.1	26199	26235.6	26199	26592.8	31124.6	26822	891.3	33158	33699.2	27653.3	27677.7	27653.3	27653.4	33145	28183.2	891.282	44714.4	45817.8	38728.2	38755.2	38734.6	38728.2	44970.6	39542.1
891.2	27413.2	27659.2	24309	24334.8	24309	24416	27153.3	24682	891.2	31734.3	32369.4	26164.6	26201	26164.6	26568.2	31320.9	26773.1	891.2	33375.1	33934.1	27617	27641.2	27617	27617.1	33392.9	28134	891.182	44322	46108.2	38673.2	38700.1	38679.7	38673.2	45281.8	39466.4
891.1	27688.7	27798.9	24277.4	24303.1	24277.4	24395.3	27291.3	24641.3	891.1	32005.7	32562.1	26130.2	26166.5	26130.2	26544.2	31517.3	26724.7	891.1	33262.4	34171.8	27580.7	27604.8	27580.7	27580.8	33643.1	28085.2	891.082	45157	46407.1	38618.3	38645	38624.7	38618.3	45600.8	39391.4
891	28186.9	27942	24245.8	24271.4	24245.8	24376.1	27430.9	24601	891	32381.4	32754.8	26095.9	26132	26095.9	26520.9	31712.8	26676.7	891	33170.5	34410.8	27544.4	27568.4	27544.4	27544.5	33894.2	28037	890.982	44856.4	46713.1	38563.3	38589.9	38569.8	38563.3	45926	39317.2
890.9	28100.7	28087.8	24214.2	24239.7	24214.2	24358.4	27571.3	24561	890.9	32773.9	32947	26061.5	26097.5	26061.5	26498.2	31906.4	26629.3	890.9	33308.3	34650.1	27508.1	27532	27508.1	27508.2	34145.2	27989.1	890.882	45983.6	47024.9	38508.3	38534.8	38514.9	38508.3	46256.4	39243.7
890.8	27827.9	28235.8	24182.5	24208	24182.5	24342.4	27711.9	24521.2	890.8	32965.9	33137.6	26027.1	26063.1	26027.1	26476.3	32097.4	26582.2	890.8	33437.7	34888.6	27471.8	27495.6	27471.8	27472	34394.8	27941.7	890.782	46058.8	47341.7	38453.3	38479.8	38460	38453.3	46591	39170.9
890.7	28468	28385	24150.9	24176.3	24150.9	24328.3	27851.4	24481.8	890.7	33074.5	33325.6	25992.8	26028.7	25992.8	26455.2	32284.3	26535.6	890.7	34168.3	35124.4	27435.5	27459.3	27435.5	27435.7	34641.3	27894.6	890.682	47219.4	47661.4	38398.3	38424.7	38405.1	38398.3	46927.8	39098.7
890.6	28289.9	28534.8	24119.3	24144.7	24119.3	24316.3	27989.2	24442.6	890.6	33396	33510.1	25958.4	25994.3	25958.4	26435	32466.5	26489.4	890.6	34464.8	35356.4	27399.2	27422.9	27399.2	27399.5	34883.7	27847.9	890.582	46943.9	47982.9	38343.3	38369.7	38350.2	38343.3	47265.9	39027.2
890.5	28448.6	28684.1	24087.7	24113	24087.7	24306.7	28123.9	24403.7	890.5	33433.5	33689.9	25924	25959.9	25924	26415.8	32642.6	26443.6	890.5	34556.6	35583	27362.9	27386.6	27362.9	27363.4	35120.1	27801.6	890.482	47236.1	48304.2	38288.3	38314.7	38295.3	38288.3	47603.1	38956.2
890.4	28752	28832.3	24056.1	24081.4	24056.1	24299.4	28254.8	24365	890.4	33763.4	33864.3	25889.7	25925.6	25889.7	26397.7	32811.8	26398.2	890.4	34873.9	35802.8	27326.6	27350.3	27326.6	27327.3	35349.4	27755.6	890.382	47996	48623.9	38233.4	38259.7	38240.4	38233.4	47938.1	38885.8
890.3	29130.5	28978.6	24024.5	24049.8	24024.5	24295	28380.8	24326.6	890.3	34235.1	34032.4	25855.3	25891.2	25855.3	26380.9	32973	26353.1	890.3	35136.9	36014.3	27290.3	27314	27290.3	27291.2	35570	27709.9	890.282	47904.1	48940.5	38178.4	38204.7	38185.5	38178.4	48269.4	38816
890.2	29010.8	29122.1	23992.9	24018.2	23992.9	24293.4	28500.7	24288.4	890.2	33905.3	34193.2	25820.9	25856.9	25820.9	26365.5	33125.1	26308.4	890.2	35370.7	36215.9	27254	27277.7	27254	27255.3	35780.2	27664.6	890.182	47979.3	49251.7	38123.4	38149.8	38130.6	38123.4	48594.8	38746.7
890.1	28852.2	29262	23961.3	23986.7	23961.3	24295	28613.8	24250.4	890.1	34427.2	34345.9	25786.5	25822.7	25786.5	26351.6	33267.3	26263.9	890.1	35162	36406.4	27217.7	27241.5	27217.7	27219.6	35978.8	27619.5	890.082	49457.2	49556.2	38068.4	38094.8	38075.7	38068.4	48913	38677.8
890	29186.2	29397.5	23929.7	23955.1	23929.7	24300	28718.7	24212.6	890	34627.6	34489.7	25752.2	25788.4	25752.2	26339.5	33398.5	26219.8	890	35187	36584	27181.4	27205.2	27181.4	27184.1	36164	27574.7	889.982	48555.4	49851.7	38013.4	38039.9	38020.8	38013.4	49221.7	38609.5
889.9	29567.5	29528	23898	23923.6	23898	24308.7	28814.8	24175	889.9	34590	34623.8	25717.8	25754.2	25717.8	26329.3	33517.8	26176	889.9	35420.8	36747.4	27145	27169	27145	27148.8	36334.5	27530.2	889.882	48739.1	50136.6	37958.4	37985.1	37966	37958.4	49519.4	38541.6
889.8	29414.4	29652.8	23866.4	23892.1	23866.4	24321.3	28901	24137.7	889.8	34523.2	34747.9	25683.4	25720	25683.4	26321.3	33624.4	26132.5	889.8	35579.5	36895.5	27108.8	27132.8	27108.8	27114	36489	27486	889.782	49290.2	50409.3	37903.4	37930.2	37911.1	37903.4	49804.3	38474.1
889.7	29495.1	29771.1	23834.8	23860.6	23834.8	24338.1	28976.5	24100.4	889.7	34732	34861.1	25649.1	25685.8	25649.1	26315.8	33717.4	26089.3	889.7	36176.5	37026.8	27072.4	27096.6	27072.4	27079.6	36626	27442	889.682	50233.8	50667.6	37848.4	37875.3	37856.3	37848.4	50074.4	38407
889.6	29361.5	29882.6	23803.2	23829.1	23803.2	24359.2	29040.5	24063.4	889.6	34811.3	34963.2	25614.7	25651.7	25614.7	26313.1	33796.2	26046.3	889.6	36531.4	37140.5	27036.1	27060.4	27036.1	27045.9	36744.4	27398.2	889.582	50225.4	50910.1	37793.5	37820.5	37801.4	37793.5	50328.3	38340.2
889.5	29756.7	29986.6	23771.6	23797.7	23771.6	24385	29092.2	24026.5	889.5	34644.3	35053.8	25580.3	25617.5	25580.3	26313.5	33860.1	26003.6	889.5	36164	37235.4	26999.8	27024.2	26999.8	27013.1	36842.8	27354.7	889.482	50250.5	51134.7	37738.5	37765.6	37746.6	37738.5	50563.9	38273.9
889.4	29740	30082.7	23740	23766.2	23740	24415.6	29131	23989.8	889.4	34402.1	35132.6	25546	25583.4	25546	26317.4	33908.5	25961.1	889.4	36443.7	37310.7	26963.5	26988.1	26963.5	26981.3	36920.5	27311.4	889.382	50784.9	51339.9	37683.5	37710.8	37691.8	37683.5	50779.8	38208
889.3	30004.5	30170.7	23708.4	23734.8	23708.4	24451.3	29156.5	23953.3	889.3	34853	35199.7	25511.6	25549.4	25511.6	26325.2	33941	25918.9	889.3	36068	37366.1	26927.2	26952	26927.2	26951	36976.5	27268.3	889.282	51135.6	51524.5	37628.5	37656.1	37636.9	37628.5	50974.7	38142.3
889.2	29996.1	30250.3	23676.8	23703.4	23676.8	24492.3	29168.1	23916.9	889.2	34765.4	35255	25477.2	25515.3	25477.2	26337.4	33957.1	25876.9	889.2	36627.4	37400.9	26890.9	26915.9	26890.9	26922.4	37010	27225.4	889.182	51210.8	51686.5	37573.5	37601.3	37582.1	37573.5	51146.6	38077
889.1	29756.7	30321.3	23645.2	23672	23645.2	24538.7	29165.4	23880.6	889.1	35116.1	35298.8	25442.9	25481.3	25442.9	26354.5	33956.6	25835.1	889.1	36594	37415.3	26854.6	26879.8	26854.6	26896.1	37020.5	27182.7	889.082	51661.7	51825	37518.5	37546.6	37527.3	37518.6	51294.7	38012.1
889	30043.4	30383.7	23613.5	23640.7	23613.5	24590.8	29148.4	23844.5	889	34953.2	35331.3	25408.5	25447.3	25408.5	26376.9	33939.1	25793.5	889	36973.9	37409.2	26818.3	26843.7	26818.3	26872.6	37007.7	27140.2	888.982	51486.3	51938.5	37463.6	37491.8	37472.6	37463.6	51417.3	37947.4
888.9	30449.8	30437.4	23581.9	23609.3	23581.9	24648.7	29116.8	23808.5	888.9	34915.7	35353.1	25374.1	25413.3	25374.1	26405.2	33904.8	25752.1	888.9	36310.1	37383.2	26782	26807.6	26782	26852.4	36971.3	27097.8	888.882	51386.1	52026	37408.6	37437.1	37417.8	37408.6	51513.7	37883
888.8	30594.5	30482.7	23550.3	23578	23550.3	24712.4	29070.6	23772.6	888.8	35278.9	35364.6	25339.8	25379.4	25339.8	26440.1	33853.4	25710.9	888.8	36527.2	37338	26745.7	26771.6	26745.7	26836.5	36911.3	27055.7	888.782	52087.5	52086.7	37353.6	37382.4	37363	37353.7	51582.9	37818.9
888.7	30004.5	30519.5	23518.7	23546.7	23518.7	24782.1	29010	23736.9	888.7	34594.2	35366.7	25305.4	25345.5	25305.4	26482.2	33785.2	25669.9	888.7	36777.7	37274.7	26709.4	26735.6	26709.4	26825.7	36827.9	27013.6	888.682	51645	52119.6	37298.6	37327.8	37308.2	37298.8	51624.1	37755
888.6	30374.6	30548.4	23487.1	23515.4	23487.1	24857.8	28935.2	23701.3	888.6	35136.9	35360.2	25271	25311.6	25271	26532.1	33700.4	25629.1	888.6	36677.5	37194.7	26673.1	26699.6	26673.1	26821	36721.6	26971.8	888.582	51937.2	52124.4	37243.6	37273.1	37253.5	37244	51636.8	37691.4
888.5	30193.7	30569.4	23455.5	23484.2	23455.5	24939.4	28846.5	23665.8	888.5	34740.3	35345.9	25236.6	25277.8	25236.7	26590.5	33599.2	25588.4	888.5	36460.4	37099.8	26636.8	26663.6	26636.8	26823.5	36592.8	26930.1	888.482	52688.7	52100.6	37188.6	37218.5	37198.8	37189.2	51620.3	37628.1
888.4	30218.8	30583	23423.9	23452.9	23423.9	25026.9	28744.5	23630.3	888.4	34640.1	35325.2	25202.3	25244	25202.3	26658	33482.1	25548	888.4	36314.3	36991.8	26600.5	26627.7	26600.5	26834.6	36442.4	26888.6	888.382	50993.7	52047.9	37133.6	37163.9	37144.1	37134.7	51574.7	37565
888.3	30202.1	30589.8	23392.3	23421.7	23392.3	25120.3	28629.5	23595	888.3	34523.2	35298.9	25167.9	25210.2	25167.9	26735.4	33349.4	25507.6	888.3	36439.6	36873.2	26564.2	26591.7	26564.2	26855.8	36271	26847.2	888.282	50851.7	51966.5	37078.7	37109.4	37089.4	37080.4	51499.8	37502.2
888.2	29879.2	30590.1	23360.7	23390.5	23360.7	25219.3	28502.3	23559.8	888.2	34773.7	35268.5	25133.5	25176.5	25133.6	26823.3	33201.9	25467.5	888.2	36293.4	36746.6	26527.9	26555.8	26527.9	26888.5	36079.9	26805.9	888.182	51077.2	51856.7	37023.7	37054.8	37034.7	37026.6	51395.7	37439.5
888.1	29948.8	30584.4	23329	23359.4	23329.2	25323.8	28363.6	23524.7	888.1	34832.2	35235.2	25099.2	25142.8	25099.3	26922.4	33040	25427.5	888.1	35688	36614.5	26491.5	26520	26491.6	26934.4	35870	26764.8	888.082	51394.5	51718.8	36968.7	37000.3	36980	36973.4	51262.6	37377.1
888	29781.8	30573.3	23297.4	23328.2	23297.6	25433.3	28214.2	23489.7	888	34890.6	35200.4	25064.8	25109.1	25064.9	27033.2	32864.8	25387.6	888	35971.9	36480.3	26455.2	26484.1	26455.3	26995.3	35642.8	26723.8	887.982	50793.2	51553.9	36913.7	36945.9	36925.4	36921.3	51101.3	37314.8
887.9	29912.6	30557.3	23265.8	23297.1	23266.1	25547.7	28054.9	23454.8	887.9	34398	35165.4	25030.4	25075.5	25030.7	27156.3	32676.7	25347.9	887.9	35909.3	36346.9	26418.9	26448.3	26419	27073	35399.4	26682.9	887.882	49398.8	51363	36858.7	36891.4	36870.7	36870.6	50912.2	37252.8
887.8	29951.6	30537	23234.2	23266	23234.6	25666.7	27886.6	23420	887.8	34890.6	35131.5	24996.1	25041.9	24996.4	27292.4	32476.8	25308.3	887.8	35550.3	36217.4	26382.6	26412.5	26382.7	27169.3	35141.3	26642.2	887.782	48697.4	51147.5	36803.7	36837	36816.1	36822.2	50696.1	37190.9
887.7	30282.8	30513	23202.6	23235	23203.2	25789.5	27710.4	23385.2	887.7	34393.8	35100.2	24961.7	25008.4	24962.2	27441.7	32265.9	25268.8	887.7	35713.1	36095.2	26346.3	26376.7	26346.5	27285.8	34870	26601.5	887.682	48931.2	50909.6	36748.7	36782.6	36761.6	36776.9	50454.2	37129.3
887.6	29843	30485.6	23171	23204	23171.8	25916	27527.2	23350.5	887.6	34314.5	35072.8	24927.3	24974.9	24928.1	27604.7	32044.9	25229.5	887.6	35917.7	35983.3	26310	26341	26310.2	27424.4	34586.8	26561	887.582	49816.3	50651.5	36693.7	36728.2	36707	36736.2	50187.3	37067.8
887.5	29509	30455.4	23139.4	23173	23140.6	26045.2	27338	23316	887.5	34640.1	35050.4	24893	24941.5	24894.2	27781.3	31815.1	25190.3	887.5	36343.5	35884.7	26273.7	26305.2	26274	27586.1	34293.5	26520.5	887.482	49382.1	50376.5	36638.8	36673.9	36652.5	36701.7	49897	37006.5
887.4	29319.8	30422.8	23107.8	23142.1	23109.6	26176.8	27144	23281.5	887.4	34848.9	35034.2	24858.6	24908.1	24860.4	27971.7	31577.2	25151.2	887.4	35871.7	35802	26237.4	26269.6	26238	27772.4	33991.5	26480.2	887.382	48471.9	50088.1	36583.8	36619.6	36598	36675.7	49584.5	36945.3
887.3	28980.2	30388.3	23076.2	23111.2	23078.8	26310.1	26945.9	23247	887.3	34744.5	35025.3	24824.2	24874.8	24826.9	28176.1	31332.2	25112.2	887.3	36393.6	35737.6	26201.1	26233.9	26202	27984.1	33682	26440	887.282	49682.7	49790.5	36528.8	36565.4	36543.5	36661.3	49251.1	36884.3
887.2	29514.6	30352.2	23044.5	23080.3	23048.4	26444.1	26745	23212.6	887.2	34189.2	35024.4	24789.8	24841.5	24793.7	28393.9	31081.4	25073.3	887.2	35596.2	35693.4	26164.8	26198.3	26166.2	28221.3	33367	26399.9	887.182	49181.7	49489.3	36473.8	36511.2	36489.1	36662	48898.8	36823.5
887.1	29169.5	30315	23012.9	23049.5	23018.4	26578.4	26542.2	23178.3	887.1	34502.3	35032.5	24755.5	24808.3	24761.1	28624.9	30825.6	25034.6	887.1	35504.3	35670.9	26128.5	26162.7	26130.6	28484.2	33047.4	26359.8	887.082	49273.6	49190.3	36418.8	36457	36434.7	36682.3	48528.8	36762.8
887	29375.4	30276.8	22981.3	23018.7	22989	26711.8	26338.5	23144.1	887	34343.7	35050	24721.1	24775.1	24729.3	28868.1	30566	24995.9	887	35437.5	35670.7	26092.2	26127.2	26095.4	28771.7	32725.2	26319.9	886.982	49048.1	48900.7	36363.8	36402.9	36380.3	36727.4	48143.2	36702.2
886.9	29620.3	30237.9	22949.7	22988	22960.5	26843.6	26134.8	23109.9	886.9	34477.3	35077.4	24686.7	24742	24698.4	29122.8	30303.7	24957.3	886.9	35934.4	35693.1	26055.9	26091.7	26060.8	29082.6	32401.5	26280.1	886.882	48046.1	48628.2	36308.8	36348.8	36326	36803.3	47743.5	36641.8
886.8	29509	30198.7	22918.1	22957.3	22933.1	26973.1	25931.9	23075.8	886.8	34385.4	35114.7	24652.4	24709	24669	29388	30039.3	24918.9	886.8	35617.1	35737.6	26019.6	26056.3	26027	29415	32077.3	26240.3	886.782	48588.8	48381	36253.8	36294.8	36271.8	36916.8	47331.5	36581.5
886.7	29216.8	30159.3	22886.5	22926.6	22907.1	27099	25730.8	23041.7	886.7	35132.8	35162	24618	24676.1	24641.4	29661.8	29774.3	24880.5	886.7	35905.1	35802.7	25983.3	26020.9	25994.3	29765.6	31754.4	26200.6	886.682	49223.4	48168.4	36198.9	36240.9	36217.7	37074.8	46909.2	36521.4
886.6	29244.6	30120.2	22854.9	22896	22883.1	27220.8	25532.1	23007.8	886.6	34594.2	35219	24583.6	24643.2	24616.2	29942.8	29509.2	24842.3	886.6	36393.6	35886.7	25947	25985.5	25963.2	30131.3	31433.6	26161	886.582	48513.7	47999.4	36143.9	36187	36163.7	37284.8	46478.1	36461.3
886.5	29358.7	30081.5	22823.3	22865.5	22861.5	27337.1	25336.7	22973.8	886.5	34193.4	35285.1	24549.3	24610.5	24594.2	30228.3	29245.1	24804.1	886.5	36356.1	35986.9	25910.7	25950.2	25934.3	30507.3	31116.2	26121.5	886.482	48939.6	47882.8	36088.9	36133.1	36109.8	37553.5	46040.4	36401.4
886.4	29400.5	30043.8	22791.7	22835	22843.1	27447.2	25145.1	22939.9	886.4	34222.6	35359.6	24514.9	24577.8	24576.5	30516	28982.9	24766	886.4	35379.1	36100.2	25874.3	25915	25908.4	30889	30803.2	26082	886.382	48672.3	47826.4	36033.9	36079.3	36056.3	37887	45597.7	36341.7
886.3	29458.9	30007.4	22760	22804.6	22828.7	27550.3	24957.8	22906.1	886.3	34527.4	35441.5	24480.5	24545.2	24564.2	30803.1	28723.2	24728	886.3	36376.9	36223.2	25838	25879.8	25886.7	31270.9	30495.2	26042.6	886.282	48079.5	47836.9	35978.9	36025.6	36003.1	38290.3	45151.5	36282
886.2	29336.5	29972.9	22728.4	22774.3	22819.4	27645.2	24775.5	22872.3	886.2	34585.8	35529.3	24446.2	24512.7	24558.7	31085.6	28467	24690	886.2	36414.5	36351.9	25801.7	25844.7	25870.6	31646.7	30193.6	26003.3	886.182	49657.7	47918.4	35923.9	35972	35950.6	38765.3	44703.8	36222.4
886.1	29339.2	29941.3	22696.8	22744	22816.3	27731.2	24598.4	22838.6	886.1	34602.5	35621.8	24411.8	24480.3	24561.9	31360	28214.6	24652.2	886.1	35984.5	36482.7	25765.4	25809.7	25861.7	32010.2	29898.6	25964.1	886.082	48497	48072.6	35868.9	35918.4	35898.9	39312.1	44255.9	36163
886	29311.4	29913.3	22665.2	22713.8	22820.9	27807.4	24427.1	22804.9	886	34823.8	35717.1	24377.4	24448	24575.9	31621.5	27967	24614.4	886	36147.3	36611.6	25729.1	25774.8	25862.5	32354.6	29611.4	25924.9	885.982	48730.8	48297.2	35814	35865	35848.6	39926.1	43809.8	36103.6
885.9	29612	29890.2	22633.6	22683.8	22834.8	27872.9	24261.8	22771.3	885.9	35562.8	35813.5	24343.1	24415.9	24603.1	31865.4	27724.7	24576.7	885.9	36418.7	36735.6	25692.8	25739.9	25875.5	32673.5	29332.2	25885.8	885.882	48446.9	48586.7	35759	35811.6	35800.3	40599.6	43366.7	36044.3
885.8	30029.5	29873.3	22602	22653.7	22860	27927.2	24102.6	22737.7	885.8	35470.9	35909.4	24308.7	24383.8	24646.4	32086.9	27488	24539.1	885.8	36431.2	36852.1	25656.5	25705.1	25904.3	32960.5	29061.5	25846.7	885.782	49874.8	48931.3	35704	35758.3	35754.8	41321.1	42927.8	35985.2
885.7	29319.8	29864.3	22570.4	22623.8	22898.6	27969.4	23949.9	22704.1	885.7	35479.3	36003.1	24274.3	24352	24709	32280.4	27257.5	24501.5	885.7	36715.1	36959.4	25620.2	25670.4	25952.8	33209.3	28800	25807.7	885.682	49407.2	49316.8	35649	35705.1	35713.7	42073.2	42494.8	35926.1
885.6	29723.3	29865.1	22538.8	22594	22953	27999.1	23803.5	22670.6	885.6	35420.8	36093.7	24240	24320.2	24794.7	32441.1	27033.5	24464	885.6	36698.4	37057.1	25583.9	25635.8	26025.9	33414.7	28547.6	25768.8	885.582	49716.1	49726.4	35594	35652	35678.5	42836.5	42068.3	35867.2
885.5	29934.9	29877.8	22507.2	22564.3	23025.7	28015.6	23663.7	22637.1	885.5	35195.4	36180.4	24205.6	24288.7	24907.1	32564	26816.4	24426.6	885.5	36506.3	37145.9	25547.6	25601.2	26128.7	33571.5	28304.9	25729.9	885.482	49590.8	50139.6	35539	35599.1	35651.9	43586.3	41650.1	35808.3
885.4	30188.2	29904.7	22475.5	22534.8	23119.5	28018.6	23530.3	22603.7	885.4	35508.5	36263.7	24171.2	24257.3	25050.6	32645.1	26606.4	24389.2	885.4	37366.4	37228.3	25511.3	25566.9	26267.5	33676.1	28071.9	25691.1	885.382	50292.2	50535.1	35484	35546.2	35637.3	44297.6	41240.7	35749.5
885.3	29837.5	29948.5	22443.9	22505.3	23237.3	28008	23403.3	22570.3	885.3	35921.8	36345.1	24136.8	24226.1	25229.5	32681.3	26403.6	24351.9	885.3	37191.1	37308.2	25475	25532.6	26449.1	33725.5	27848.6	25652.3	885.282	50976.9	50891.8	35429.1	35493.5	35639	44943.8	40840.9	35690.8
885.2	30046.2	30011.6	22412.3	22476	23381.9	27983.3	23282.7	22537	885.2	35600.4	36426.8	24102.5	24195.1	25448	32670.5	26208.4	24314.7	885.2	37838.2	37390.9	25438.7	25498.5	26680.4	33718	27635.2	25613.6	885.182	50225.4	51189.6	35374.1	35441	35662.7	45498.2	40451.9	35632.1
885.1	30355.2	30096.8	22380.7	22446.8	23556.2	27944.7	23168.3	22503.7	885.1	36009.5	36512.7	24068.1	24164.4	25710.7	32612	26020.6	24277.5	885.1	37687.9	37483.4	25402.4	25464.5	26969.1	33652.9	27431.5	25574.9	885.082	50768.2	51412.9	35319.1	35388.6	35715.8	45937.5	40073.8	35573.6
885	30321.8	30206.5	22349.1	22417.9	23762.7	27892.1	23059.9	22470.4	885	36598.2	36607.2	24033.7	24133.8	26020.9	32506.5	25840.5	24240.4	885	37040.8	37593.4	25366.1	25430.6	27322.3	33530.9	27237.5	25536.3	884.982	50626.2	51550.7	35264.1	35336.4	35806.9	46241	39707.6	35515.1
884.9	31092.7	30343.2	22317.5	22389	24003.9	27825.7	22957.3	22437.2	884.9	37399.8	36715.7	23999.4	24103.6	26382.3	32356.1	25667.9	24203.3	884.9	37545.9	37729.8	25329.8	25397	27747.3	33353.7	27053.1	25497.7	884.882	51344.4	51599.4	35209.1	35284.4	35947.1	46394.1	39353.6	35456.7
884.8	31090	30508.9	22285.9	22360.4	24281.9	27745.9	22860.2	22404	884.8	37854.9	36844	23965	24073.6	26797.6	32163.8	25502.8	24166.3	884.8	38351.7	37901.6	25293.5	25363.5	28250.8	33124.1	26877.8	25459.2	884.782	51377.8	51563.3	35154.1	35232.6	36149.2	46387.8	39012	35398.3
884.7	31020.4	30704.8	22254.3	22332	24597.6	27653	22768.5	22370.8	884.7	37838.2	36997.5	23930.6	24043.9	27267.7	31933.9	25345.1	24129.3	884.7	38001	38117.5	25257.2	25330.2	28837.1	32846.2	26711.8	25420.7	884.682	51294.3	51455.1	35099.1	35181	36427.4	46219.9	38683.2	35340.1
884.6	30733.7	30932.2	22222.7	22303.9	24952	27547.4	22681.9	22337.6	884.6	38577.2	37181	23896.3	24014.5	27793.4	31671	25194.7	24092.4	884.6	38059.4	38385.6	25220.8	25297.2	29510.4	32524.7	26554.4	25382.3	884.582	50926.8	51296	35044.2	35129.7	36798.6	45895.3	38367.2	35281.9
884.5	30767.1	31190.6	22191	22276	25344.3	27429.9	22600.1	22304.5	884.5	38760.9	37397.8	23861.9	23985.6	28372.4	31380.4	25051.5	24055.6	884.5	38844.4	38712	25184.5	25264.3	30271.1	32165.2	26405.6	25343.9	884.482	51753.5	51115.2	34989.2	35078.7	37279.6	45425.6	38064.2	35223.7
884.4	31181.8	31479.3	22159.4	22248.3	25773.4	27301.1	22522.8	22271.4	884.4	38881.9	37650	23827.5	23957	29002	31067.2	24915.3	24018.8	884.4	38811	39101	25148.2	25231.8	31117.9	31773.7	26264.9	25305.5	884.382	50567.8	50947.9	34934.2	35027.9	37888.9	44827.9	37774.3	35165.7
884.3	31816.4	31796.4	22127.8	22221	26237	27161.6	22449.7	22238.4	884.3	39053.1	37937.5	23793.2	23928.9	29677.4	30736.2	24785.7	23982	884.3	39232.6	39554.2	25111.9	25199.5	32046.6	31356.5	26132	25267.2	884.282	51862.1	50833.6	34879.2	34977.5	38644.6	44123.7	37497	35107.7
884.2	32061.3	32138.2	22096.2	22194	26730.7	27012.3	22380.7	22205.3	884.2	39094.9	38257.4	23758.8	23901.2	30390.6	30392.7	24662.8	23945.3	884.2	40084.3	40069	25075.6	25167.6	33047.8	30920.5	26006.6	25229	884.182	52638.6	50813.4	34824.2	34927.4	39561.9	43338.6	37232.6	35049.7
884.1	32022.4	32500.9	22064.6	22167.4	27250.2	26854.1	22315.3	22172.4	884.1	39199.2	38605.1	23724.4	23874.1	31133.3	30040.7	24546	23908.6	884.1	40485.1	40640.4	25039.3	25136	34110.8	30472	25888.2	25190.7	884.082	52621.9	50926.9	34769.2	34877.8	40655.3	42498.3	36980.5	34991.8
884	32634.7	32878.3	22033	22141.2	27788.5	26687.8	22253.4	22139.4	884	39758.7	38972.8	23690	23847.6	31893.6	29684.5	24435.3	23872	884	41249.2	41257.9	25003	25104.8	35218.5	30017.6	25776.5	25152.5	883.982	52814	51208.9	34714.2	34828.6	41932.1	41630.4	36740.8	34934
883.9	32952	33263.7	22001.4	22115.4	28338.4	26514.4	22194.6	22106.4	883.9	39666.8	39351.3	23655.7	23821.7	32659	29327.5	24330.4	23835.4	883.9	41257.5	41908.4	24966.7	25074.1	36352.3	29563.4	25671.1	25114.4	883.882	52755.5	51686.8	34659.2	34779.8	43395.6	40759.2	36512.9	34876.2
883.8	33299.9	33649.7	21969.8	22090.2	28891.7	26334.7	22138.7	22073.5	883.8	39750.3	39729.2	23621.3	23796.6	33415.8	28972.4	24230.9	23798.8	883.8	42029.9	42575	24930.4	25043.8	37490.4	29114.5	25571.6	25076.2	883.782	53607.2	52378.3	34604.3	34731.7	45041.8	39906.8	36296.5	34818.5
883.7	33717.4	34026.9	21938.2	22065.5	29438.2	26149.7	22085.5	22040.6	883.7	39892.3	40093.2	23587	23772.2	34147.5	28622.3	24136.6	23762.3	883.7	42468.3	43236.5	24894.1	25014.1	38606.6	28676.4	25477.6	25038.2	883.682	53456.9	53286.8	34549.3	34684.1	46854.7	39093	36091.3	34760.8
883.6	34365.9	34386.5	21906.5	22041.5	29968.3	25960.4	22034.7	22007.8	883.6	40268	40429.8	23552.6	23748.8	34839.2	28279.1	24047.2	23725.9	883.6	42535.1	43871	24857.8	24985	39675.3	28253	25388.8	25000.1	883.582	54525.7	54404.2	34494.3	34637.3	48812.5	38331.6	35896.7	34703.2
883.5	34597	34718.2	21874.9	22018.1	30471	25767.8	21986.1	21974.9	883.5	41261.7	40724	23518.2	23726.3	35473.9	27944.8	23962.5	23689.4	883.5	42722.9	44453.5	24821.5	24956.5	40667.8	27848.2	25304.8	24962.1	883.482	54993.3	55704.7	34439.3	34591.2	50878.7	37633.9	35712.4	34645.6
883.4	34574.7	35012.4	21843.3	21995.6	30935.8	25572.6	21939.5	21942.1	883.4	40531.1	40962	23483.8	23705	36036.6	27620.7	23882	23653	883.4	43357.6	44959.9	24785.2	24928.9	41557.7	27464.7	25225.2	24924.1	883.382	55527.7	57150.7	34384.3	34546	53010.1	37005.7	35538	34588.1
883.3	34722.2	35259.8	21811.7	21974	31352.8	25375.8	21894.7	21909.3	883.3	40025.9	41130.6	23449.5	23684.9	36513.2	27308	23805.7	23616.7	883.3	44614.2	45366.6	24748.9	24902.1	42319.8	27104.4	25149.7	24886.1	883.282	56663.3	58691.9	34329.3	34501.8	55154.6	36449.3	35372.8	34530.7
883.2	34939.3	35451	21780.1	21953.4	31711.6	25178.4	21851.6	21876.5	883.2	40343.2	41217.4	23415.1	23666.2	36890.3	27007.9	23733.1	23580.4	883.2	44038.1	45651.5	24712.6	24876.3	42930.2	26769.1	25078	24848.2	883.182	58116.2	60264.7	34274.3	34458.7	57249.2	35964.4	35216.5	34473.2
883.1	34602.5	35578.5	21748.5	21933.9	32004	24980.9	21809.8	21843.8	883.1	40430.9	41212.9	23380.7	23649.1	37158	26720.6	23664.1	23544.1	883.1	44630.9	45796.4	24676.2	24851.6	43370.7	26459.1	25009.8	24810.3	883.082	59260.2	61801.8	34219.3	34416.9	59230.8	35547.2	35068.5	34415.9
883	34555.2	35635.3	21716.9	21915.8	32222.1	24784.5	21769.4	21811	883	40622.9	41109.5	23346.4	23633.7	37308.1	26447	23598.3	23507.8	883	45395	45786.6	24640	24828.2	43626.1	26174.9	24944.8	24772.4	882.982	60688	63228.8	34164.4	34376.6	61029.9	35192.9	34928.3	34358.5
882.9	34772.3	35616.6	21685.3	21899.2	32360.4	24589.6	21730.1	21778.3	882.9	40664.7	40902.7	23312	23620.4	37335.8	26187.2	23535.6	23471.6	882.9	45783.2	45613.1	24603.6	24806.2	43688.1	25916	24882.7	24734.6	882.882	62516.7	64474.5	34109.4	34337.9	62582.7	34894.6	34795.6	34301.2
882.8	34925.4	35518.9	21653.7	21884.3	32414.8	24397	21691.9	21745.6	882.8	40785.7	40590.7	23277.6	23609.4	37239.6	25941.2	23475.7	23435.4	882.8	45361.6	45271.5	24567.3	24786	43553.4	25681.5	24823.2	24696.8	882.782	63952.9	65472.8	34054.4	34301.1	63830.3	34645.2	34669.7	34244
882.7	35287.2	35341.2	21622	21871.4	32383.2	24207.3	21654.5	21713	882.7	39767	40175.5	23243.3	23600.9	37021	25709	23418.3	23399.3	882.7	44990	44764.3	24531	24767.7	43225.2	25470.5	24766.1	24659	882.682	64278.6	66164.5	33999.4	34266.6	64720.8	34437.6	34550.3	34186.8
882.6	35020	35084	21590.4	21860.9	32265.5	24021.1	21617.9	21680.3	882.6	39211.8	39661.4	23208.9	23595.5	36684.8	25490.3	23363.3	23363.2	882.6	44731.1	44098.5	24494.7	24751.7	42712	25281.3	24711.2	24621.2	882.582	66199.1	66505.9	33944.4	34234.8	65217.7	34264.7	34436.8	34129.6
882.5	34697.2	34750.4	21558.8	21853	32064	23839	21582	21647.7	882.5	39069.8	39056.8	23174.5	23593.3	36239.1	25284.9	23310.5	23327.1	882.5	44463.9	43287.7	24458.4	24738.3	42028.9	25112.5	24658.2	24583.5	882.482	66199.1	66467.7	33889.4	34205.9	65297.9	34120.2	34328.9	34072.5
882.4	34708.3	34345.1	21527.2	21848.2	31782.7	23661.2	21546.8	21615	882.4	39061.5	38371.8	23140.2	23595.1	35694.3	25092.4	23259.6	23291	882.4	43795.9	42349.2	24422.1	24728	41194.7	24962.2	24607	24545.8	882.382	66750.2	66039	33834.4	34180.6	64956.3	33998.4	34226.1	34015.4
882.3	34070.9	33874.6	21495.6	21847.1	31427.1	23488.3	21512	21582.4	882.3	38706.6	37618.3	23105.8	23601.2	35062.6	24912.1	23210.5	23255	882.3	42493.3	41303.8	24385.8	24721.3	40231.6	24828.6	24557.4	24508.1	882.282	66984	65226.2	33779.5	34159.4	64204	33894.2	34128.1	33958.4
882.2	34254.6	33347.7	21464	21850.3	31005	23320.6	21477.8	21549.8	882.2	37733.8	36811.7	23071.4	23612.3	34359.3	24743.7	23163.1	23219	882.2	42130.1	40177.2	24349.5	24719	39166.4	24710.1	24509.2	24470.4	882.182	67201.1	64054.8	33724.5	34143.2	63070.1	33803.7	34034.3	33901.4
882.1	34051.4	32773.4	21432.4	21858.6	30524.9	23158.3	21443.9	21517.3	882.1	37629.4	35966.4	23037	23629	33599	24586.4	23117.1	23183	882.1	40982	38993.9	24313.2	24721.8	38025	24604.8	24462.3	24432.8	882.082	65489.3	62563.2	33669.5	34132.9	61595.9	33723.3	33944.6	33844.4
882	33082.8	32163.4	21400.8	21872.9	29996.8	23001.7	21410.4	21484.7	882	36756.8	35099.2	23002.7	23652.2	32798.6	24439.7	23072.5	23147.1	882	39833.8	37782.1	24276.9	24730.6	36836.2	24511	24416.6	24395.2	881.982	64746.2	60805.3	33614.5	34129.6	59837.2	33650.6	33858.5	33787.4
881.9	32862.9	31528.7	21369.2	21894.2	29430.9	22850.8	21377.2	21452.2	881.9	36456.2	34225.8	22968.3	23682.5	31973.6	24302.8	23029	23111.1	881.9	38573	36567.2	24240.6	24746.7	35626.2	24427.3	24371.8	24357.6	881.882	61957.2	58841.3	33559.5	34134.7	57855.1	33583.4	33775.7	33730.5
881.8	32734.9	30881	21337.5	21923.9	28837.5	22705.9	21344.2	21419.7	881.8	34732	33360.9	22933.9	23720.8	31139	24174.9	22986.7	23075.2	881.8	37166	35373.6	24204.3	24771.5	34419	24352.2	24327.9	24320	881.782	58583.8	56735.9	33504.5	34149.8	55714.7	33520.1	33695.9	33673.6
881.7	32267.3	30233	21305.9	21963.4	28227.9	22566.9	21311.4	21387.2	881.7	34155.8	32519.8	22899.6	23767.9	30310	24055.7	22945.3	23039.4	881.7	35658.8	34225.2	24168	24806.7	33238.8	24284.3	24284.9	24282.4	881.682	57139.3	54559.1	33449.6	34176.8	53485.3	33459.5	33618.9	33616.8
881.6	31599.3	29596.1	21274.3	22014.6	27611.3	22433.9	21278.8	21354.7	881.6	32698.7	31714.2	22865.2	23824.2	29498.4	23944.2	22904.7	23003.5	881.6	34698.6	33140.8	24131.7	24854.3	32103.2	24222.5	24242.5	24244.9	881.582	54584.2	52373.3	33394.6	34218.1	51228.3	33400.9	33544.3	33560
881.5	31025.9	28982.1	21242.7	22079.2	26998.2	22306.9	21246.4	21322.2	881.5	32606.9	30955.6	22830.8	23890	28716.4	23839.9	22864.9	22967.7	881.5	32895	32138.6	24095.4	24916.6	31029.4	24165.8	24200.8	24207.4	881.482	52187.7	50241.4	33339.6	34276.2	49004.8	33343.5	33472	33503.2
881.4	30088	28401.1	21211.1	22159.2	26396.7	22185.8	21214.2	21289.7	881.4	31283.4	30251.5	22796.5	23965	27972.6	23742.1	22825.8	22931.9	881.4	32072.5	31231.3	24059	24996.1	30028.7	24113.3	24159.6	24169.9	881.382	50267.2	48214.2	33284.6	34354	46863.5	33287	33401.7	33446.4
881.3	29400.5	27861.9	21179.5	22256.3	25814	22070.3	21182	21257.3	881.3	29939	29606.9	22762.1	24047.8	27273.8	23650.2	22787.3	22896.1	881.3	31258.3	30428.6	24022.7	25095.2	29108.8	24064.2	24118.9	24132.4	881.282	47937.5	46333.7	33229.6	34454.2	44844	33231.1	33333.1	33389.7
881.2	28713	27372.2	21147.9	22371.2	25257	21960.6	21149.9	21224.9	881.2	29525.7	29024.4	22727.7	24135.9	26625.9	23563.7	22749.4	22860.4	881.2	29905.6	29737.1	23986.4	25215.7	28275.6	24018	24078.6	24095	881.182	45883.4	44633.9	33174.6	34578.3	42979.3	33175.5	33266.2	33333
881.1	27727.7	26935.3	21116.3	22503.5	24730.2	21856.3	21117.9	21192.4	881.1	28289.9	28501.7	22693.4	24225.1	26031.4	23482.1	22711.9	22824.6	881.1	29784.6	29157.3	23950.1	25358	27529.7	23973.9	24038.7	24057.5	881.082	44706.1	43132.6	33119.6	34726.4	41287.5	33120.1	33200.7	33276.4
881	27048.5	26551.9	21084.7	22649.3	24237.9	21757.3	21086	21160	881	27379.8	28034.3	22659	24309.2	25492.5	23404.8	22674.8	22788.9	881	28962.1	28685.5	23913.8	25519.1	26870.8	23931.6	23999.2	24020.1	880.982	43178	41837.8	33064.6	34894.1	39781.1	33064.9	33136.5	33219.7
880.9	26216.3	26215.9	21053	22800.5	23782.4	21663.4	21054.1	21127.6	880.9	26540.6	27613.5	22624.6	24380.5	25008.6	23331.4	22638.1	22753.2	880.9	28686.5	28309.3	23877.5	25690.9	26295.1	23890.8	23959.9	23982.7	880.882	42059.1	40739.9	33009.7	35070.9	38461.3	33009.8	33073.5	33163.1
880.8	24969.4	25914.8	21021.4	22943.8	23364.8	21574.3	21022.3	21095.3	880.8	26047.9	27228.4	22590.2	24430.4	24578.1	23261.5	22601.8	22717.6	880.8	27584.3	28007.7	23841.2	25858.1	25797.2	23851	23920.9	23945.3	880.782	40698.1	39814.6	32954.7	35238.2	37322.3	32954.8	33011.4	33106.5
880.7	24986.1	25630	20989.8	23060.2	22985.8	21489.9	20990.5	21062.9	880.7	25697.2	26868.3	22555.9	24450.5	24199	23194.7	22565.7	22681.9	880.7	26895.5	27751.5	23804.9	25997.6	25371.4	23812.1	23882.1	23908	880.682	39854.7	39025	32899.7	35368.7	36355.1	32899.7	32950.2	33050
880.6	24693.8	25339.8	20958.2	23128.9	22644.6	21409.8	20958.8	21030.5	880.6	25843.3	26523.3	22521.5	24435	23867.6	23130.7	22529.8	22646.3	880.6	27058.3	27505.9	23768.6	26082.3	25010.1	23773.8	23843.5	23870.6	880.582	38994.7	38325.8	32844.7	35432.6	35544	32844.7	32889.9	32993.4
880.5	23725.2	25025.9	20926.6	23132.9	22340.2	21333.9	20927	20998.2	880.5	25346.5	26187.4	22487.2	24381.7	23580.2	23069.2	22494.2	22610.7	880.5	26624.1	27240.8	23732.3	26089.3	24706.2	23736.1	23805	23833.3	880.482	38961.3	37677.6	32789.7	35406.7	34873	32789.7	32830.2	32936.9
880.4	23819.9	24679.3	20895	23065.6	22070.5	21261.9	20895.3	20965.8	880.4	24849.7	25857.9	22452.8	24292.8	23332.6	23009.8	22458.7	22575.1	880.4	26110.5	26939.3	23696	26009.7	24452.2	23698.7	23766.7	23796	880.382	38226.4	37055.8	32734.7	35284.8	34323.7	32734.7	32771.1	32880.4
880.3	23274.3	24303.8	20863.4	22933.6	21832.9	21193.6	20863.7	20933.5	880.3	24628.4	25536.1	22418.4	24174.1	23120.2	22952.4	22423.4	22539.5	880.3	25997.8	26603.1	23659.7	25852.2	24240.7	23661.6	23728.6	23758.7	880.282	37692.1	36455.9	32679.7	35080.7	33877.9	32679.7	32712.5	32824
880.2	23096.2	23913.9	20831.8	22754	21625.1	21128.7	20832	20901.2	880.2	24048.1	25225.8	22384	24034	22939	22896.7	22388.2	22504	880.2	25801.6	26248.6	23623.4	25640.2	24065.3	23624.8	23690.6	23721.4	880.182	36698.4	35888.6	32624.8	34821.9	33518.9	32624.8	32654.5	32767.5
880.1	22751.1	23527	20800.2	22547.4	21444.1	21066.9	20800.3	20868.9	880.1	23446.9	24931.2	22349.7	23881	22784.6	22842.6	22353.2	22468.4	880.1	25275.5	25896.4	23587.1	25400.2	23919.7	23588	23652.6	23684.1	880.082	36289.2	35367.2	32569.8	34537.8	33230.7	32569.8	32596.8	32711.1
880	22500.6	23159.2	20768.5	22332.9	21287.1	21008	20768.7	20836.6	880	23597.2	24656.1	22315.3	23723.1	22653.2	22789.8	22318.2	22432.9	880	25004.2	25564.4	23550.8	25155.8	23798.5	23551.4	23614.8	23646.8	879.982	36130.6	34902.3	32514.8	34252.9	32999.6	32514.8	32539.5	32654.7
879.9	22138.7	22820.7	20736.9	22123.9	21151.2	20951.9	20737	20804.3	879.9	23760	24402.7	22280.9	23566.2	22541.1	22738.3	22283.4	22397.4	879.9	25116.9	25263	23514.5	24922.1	23697.2	23514.9	23577.1	23609.6	879.882	36364.4	34497	32459.8	33982.2	32813.3	32459.8	32482.5	32598.3
879.8	22158.2	22516.4	20705.3	21928.3	21033.5	20898.3	20705.4	20772.1	879.8	23505.3	24171.8	22246.6	23414.5	22445.1	22687.9	22248.6	22361.9	879.8	24194.2	24996.2	23478.2	24707.1	23611.5	23478.5	23539.4	23572.4	879.782	35663	34148.5	32404.8	33733.4	32661.8	32404.8	32425.7	32542
879.7	21626.6	22247.5	20673.7	21750	20931.7	20847	20673.8	20739.8	879.7	23062.8	23963.2	22212.2	23270.7	22362.4	22638.4	22213.9	22326.5	879.7	23964.6	24763.6	23441.8	24513.9	23538.1	23442.1	23501.8	23535.2	879.682	34527.4	33851.2	32349.8	33509	32536.7	32349.8	32369.2	32485.7
879.6	21412.3	22012	20642.1	21589.6	20843.3	20797.7	20642.2	20707.6	879.6	22820.6	23775.3	22177.8	23136.1	22290.4	22589.9	22179.2	22291	879.6	24302.8	24562.2	23405.5	24342.1	23474.4	23405.7	23464.2	23498	879.582	33742.5	33597.3	32294.8	33308	32431.5	32294.8	32312.9	32429.3
879.5	21298.2	21806.8	20610.5	21446.4	20766.1	20750.4	20610.5	20675.3	879.5	22874.9	23606.6	22143.5	23010.9	22227.2	22542.1	22144.6	22255.6	879.5	23910.3	24387.8	23369.2	24190	23417.9	23369.3	23426.7	23460.8	879.482	33633.9	33379.6	32239.8	33128.4	32340.9	32239.8	32256.8	32373.1
879.4	21367.7	21628.1	20578.9	21318.5	20698.3	20704.7	20578.9	20643.1	879.4	22845.7	23454.8	22109.1	22895.1	22170.7	22495.1	22110.1	22220.2	879.4	23304.9	24236.2	23332.9	24055	23367	23333	23389.3	23423.6	879.382	33859.4	33191.2	32184.9	32967.3	32260.9	32184.9	32200.8	32316.8
879.3	20763.8	21472	20547.3	21204	20638.2	20660.7	20547.3	20610.9	879.3	22482.5	23317.8	22074.7	22787.9	22119.7	22448.8	22075.5	22184.8	879.3	23689	24103.5	23296.6	23934.8	23320.2	23296.7	23351.9	23386.4	879.282	34293.6	33026.3	32129.9	32822	32188.5	32129.9	32144.9	32260.5
879.2	20541.1	21335.3	20515.7	21101.2	20584.3	20618	20515.7	20578.7	879.2	22662	23193.7	22040.3	22688.8	22072.9	22403	22041	22149.4	879.2	23647.3	23986.3	23260.3	23826.9	23276.5	23260.3	23314.5	23349.3	879.182	33066.1	32880.2	32074.9	32690	32121.4	32074.9	32089.2	32204.3
879.1	20836.1	21214.7	20484	21008.3	20535.5	20576.6	20484	20546.5	879.1	22699.6	23080.5	22006	22596.8	22029.3	22357.8	22006.5	22114	879.1	23476.1	23881.8	23224	23729.4	23235	23224	23277.2	23312.2	879.082	32949.2	32749	32019.9	32569.1	32058	32019.9	32033.5	32148.1
879	20649.6	21107.7	20452.4	20923.7	20490.7	20536.3	20452.4	20514.3	879	21927.2	22976.8	21971.6	22511.2	21988.2	22313.2	21972.1	22078.6	879	22891.6	23787.6	23187.7	23640.7	23195.1	23187.7	23239.9	23275	878.982	32014	32629.8	31964.9	32457.5	31997.2	31964.9	31977.9	32091.9
878.9	20588.4	21011.9	20420.8	20846.2	20449	20497.1	20420.8	20482.1	878.9	21893.8	22881.2	21937.2	22431.3	21949	22269	21937.6	22043.3	878.9	22582.7	23701.8	23151.4	23559.2	23156.3	23151.4	23202.6	23237.9	878.882	32331.3	32520.2	31909.9	32353.8	31938.1	31909.9	31922.4	32035.7
878.8	20304.5	20925.4	20389.2	20774.6	20409.8	20458.7	20389.2	20449.9	878.8	22127.6	22792.3	21902.9	22356.4	21911	22225.2	21903.2	22008	878.8	22641.1	23623	23115.1	23483.7	23118.3	23115.1	23165.4	23200.8	878.782	32740.5	32418.3	31854.9	32256.5	31880.1	31854.9	31867	31979.5
878.7	20159.8	20846.8	20357.6	20708.1	20372.5	20421.2	20357.6	20417.7	878.7	22236.1	22709.2	21868.5	22285.8	21874.2	22181.9	21868.8	21972.6	878.7	22887.4	23549.8	23078.8	23413.4	23080.9	23078.8	23128.2	23163.7	878.682	32055.8	32322.8	31800	32164.8	31822.9	31800	31811.6	31923.4
878.6	20176.5	20774.6	20326	20645.9	20336.7	20384.3	20326	20385.6	878.6	21989.8	22631.2	21834.1	22219.1	21838	22138.9	21834.3	21937.3	878.6	22578.5	23481.4	23042.5	23347.3	23043.8	23042.5	23091	23126.7	878.582	31780.2	32232.4	31745	32077.6	31766.2	31745	31756.2	31867.3
878.5	20276.7	20707.9	20294.4	20587.4	20302	20348.1	20294.4	20353.4	878.5	21860.4	22557.4	21799.8	22155.8	21802.4	22096.3	21799.9	21902	878.5	22277.9	23417	23006.2	23285	23007	23006.2	23053.9	23089.6	878.482	31930.5	32146.4	31690	31994.4	31709.9	31690	31700.9	31811.2
878.4	19912	20645.6	20262.8	20532	20268.2	20312.5	20262.8	20321.3	878.4	21756	22487.3	21765.4	22095.4	21767.2	22054.1	21765.5	21866.8	878.4	22595.2	23355.8	22969.9	23225.7	22970.4	22969.9	23016.8	23052.5	878.382	31571.5	32064	31635	31914.5	31653.8	31635	31645.6	31755.1
878.3	20040.1	20587.2	20231.1	20479.3	20235	20277.3	20231.2	20289.1	878.3	22027.4	22420.5	21731	22037.6	21732.2	22012.2	21731.1	21831.5	878.3	22703.7	23297.4	22933.6	23169	22933.9	22933.6	22979.7	23015.5	878.282	31880.4	31984.6	31580	31837.4	31597.8	31580	31590.3	31699
878.2	20424.2	20532	20199.5	20428.9	20202.2	20242.5	20199.5	20257	878.2	21680.9	22356.4	21696.7	21982.1	21697.5	21970.5	21696.8	21796.2	878.2	22720.4	23241.4	22897.3	23114.7	22897.5	22897.3	22942.6	22978.4	878.182	31412.8	31907.8	31525	31762.8	31542	31525	31535.1	31642.9
878.1	20123.6	20479.5	20167.9	20380.5	20169.8	20208.2	20167.9	20224.9	878.1	21305.1	22294.7	21662.3	21928.6	21662.8	21929.2	21662.4	21761	878.1	22069.1	23187.4	22861	23062.2	22861.1	22861	22905.5	22941.4	878.082	30594.5	31833.2	31470	31690.3	31486.3	31470	31479.9	31586.9
878	19817.4	20429.3	20136.3	20333.8	20137.6	20174.1	20136.3	20192.7	878	21693.4	22235.3	21627.9	21876.9	21628.3	21888.1	21628	21725.8	878	22135.9	23135.2	22824.7	23011.5	22824.7	22824.7	22868.5	22904.4	877.982	30886.8	31760.6	31415	31619.7	31430.6	31415	31424.7	31530.8
877.9	19823	20381.1	20104.7	20288.6	20105.6	20140.3	20104.7	20160.6	877.9	21701.7	22177.7	21593.6	21826.8	21593.8	21847.3	21593.6	21690.5	877.9	22282.1	23084.5	22788.3	22962.3	22788.4	22788.3	22831.5	22867.4	877.882	31671.7	31689.7	31360.1	31550.6	31375	31360.1	31369.5	31474.8
877.8	19853.6	20334.6	20073.1	20244.8	20073.7	20106.8	20073.1	20128.5	877.8	21351	22121.8	21559.2	21778	21559.3	21806.7	21559.2	21655.3	877.8	22632.8	23035.1	22752	22914.3	22752.1	22752	22794.5	22830.4	877.782	31170.7	31620.2	31305.1	31482.9	31319.4	31305.1	31314.3	31418.8
877.7	19836.9	20289.5	20041.5	20202.1	20041.9	20073.5	20041.5	20096.4	877.7	21405.3	22067.5	21524.8	21730.5	21524.9	21766.3	21524.8	21620.1	877.7	22557.6	22986.8	22715.7	22867.4	22715.8	22715.7	22757.5	22793.4	877.682	31421.2	31551.9	31250.1	31416.4	31263.9	31250.1	31259.1	31362.8
877.6	19700.5	20245.8	20009.9	20160.5	20010.1	20040.4	20009.9	20064.3	877.6	21534.7	22014.5	21490.5	21684.2	21490.5	21726.2	21490.5	21584.9	877.6	21893.8	22939.6	22679.4	22821.5	22679.4	22679.4	22720.5	22756.4	877.582	30143.6	31484.8	31195.1	31351	31208.4	31195.1	31204	31306.8
877.5	19889.8	20203.1	19978.3	20119.7	19978.4	20007.5	19978.3	20032.2	877.5	21342.7	21962.7	21456.1	21638.8	21456.1	21686.2	21456.1	21549.8	877.5	22336.3	22893.3	22643.1	22776.5	22643.1	22643.1	22683.6	22719.5	877.482	30736.5	31418.7	31140.1	31286.5	31152.9	31140.1	31148.8	31250.9
877.4	19617	20161.4	19946.6	20079.8	19946.8	19974.7	19946.6	20000.2	877.4	21797.8	21912	21421.7	21594.3	21421.7	21646.5	21421.7	21514.6	877.4	22444.9	22847.8	22606.8	22732.3	22606.8	22606.8	22646.6	22682.5	877.382	31813.6	31353.5	31085.1	31222.9	31097.4	31085.1	31093.7	31194.9
877.3	19934.3	20120.6	19915	20040.5	19915.1	19942	19915	19968.1	877.3	21756	21862.3	21387.3	21550.6	21387.4	21607	21387.4	21479.5	877.3	22277.9	22803	22570.5	22688.7	22570.5	22570.5	22609.7	22645.5	877.282	30669.7	31289.1	31030.1	31160	31042	31030.1	31038.5	31139
877.2	19717.2	20080.5	19883.4	20001.9	19883.5	19909.4	19883.4	19936	877.2	21676.7	21813.6	21353	21507.7	21353	21567.6	21353	21444.3	877.2	22566	22758.8	22534.2	22645.8	22534.2	22534.2	22572.8	22608.6	877.182	31220.8	31225.3	30975.2	31097.7	30986.6	30975.2	30983.4	31083
877.1	19703.3	20041.1	19851.8	19963.8	19851.8	19876.9	19851.8	19904	877.1	21576.5	21765.7	21318.6	21465.3	21318.6	21528.4	21318.6	21409.2	877.1	22703.7	22715.2	22497.9	22603.4	22497.9	22497.9	22535.9	22571.7	877.082	30920.2	31162.2	30920.2	31036.1	30931.2	30920.2	30928.3	31027.1
877	19820.2	20002.3	19820.2	19926.3	19820.2	19844.5	19820.2	19871.9	877	21284.2	21718.5	21284.2	21423.6	21284.2	21489.3	21284.2	21374	877	22461.6	22672	22461.6	22561.5	22461.6	22461.6	22499	22534.7

## Sheet: Fig. 2c
0.2% Ir/CeO2-x							0.6% Ir/CeO2-x							2.0% Ir/CeO2-x							2.0% Ir/CeO2-x
B.E. (eV)	Intensity (a.u.)	Intensity (a.u.)	Intensity (a.u.)	Intensity (a.u.)	Intensity (a.u.)	Intensity (a.u.)	B.E. (eV)	Intensity (a.u.)	Intensity (a.u.)	Intensity (a.u.)	Intensity (a.u.)	Intensity (a.u.)	Intensity (a.u.)	B.E. (eV)	Intensity (a.u.)	Intensity (a.u.)	Intensity (a.u.)	Intensity (a.u.)	Intensity (a.u.)	Intensity (a.u.)	B.E. (eV)	Intensity (a.u.)	Intensity (a.u.)	Intensity (a.u.)	Intensity (a.u.)	Intensity (a.u.)	Intensity (a.u.)
538.1	6078.58	6178.6	6074.58	6074.58	6178.6	6074.58	538.03	6341.03	6492.6	6336.03	6336.03	6421.47	6407.16	538.2	7031.84	7066.88	7027.84	7027.84	7066.88	7027.85	538.082	8911.23	8947.8	8911.23	8918.85	8911.23	8940.17
538	6015.23	6177.46	6070.58	6070.58	6177.46	6070.58	537.93	6277.68	6492.73	6331.03	6331.03	6418.85	6404.9	538.1	6986.59	7063.94	7023.84	7023.84	7063.94	7023.84	537.982	9028.88	8940.86	8903.01	8910.81	8903.01	8933.06
537.9	6214.33	6176.46	6066.6	6066.6	6176.46	6066.6	537.83	6325.94	6493.12	6326.03	6326.03	6416.35	6402.81	538	6832.74	7061.09	7019.88	7019.88	7061.08	7019.88	537.882	8730.23	8934	8894.8	8902.78	8894.8	8926.02
537.8	6051.43	6175.51	6062.55	6062.55	6175.51	6062.55	537.73	6555.21	6493.78	6321.03	6321.03	6413.94	6400.88	537.9	6874.98	7058.42	7016.06	7016.06	7058.41	7016.06	537.782	8769.44	8927.24	8886.58	8894.75	8886.58	8919.07
537.7	6229.41	6174.75	6058.55	6058.55	6174.75	6058.55	537.63	6389.29	6494.73	6316.02	6316.02	6411.63	6399.12	537.8	6881.01	7055.76	7012.19	7012.19	7055.75	7012.21	537.682	8962.51	8920.58	8878.37	8886.73	8878.37	8912.22
537.6	5985.06	6174.07	6054.49	6054.49	6174.07	6054.49	537.53	6491.86	6496.01	6311.01	6311.01	6409.46	6397.57	537.7	6730.18	7053.15	7008.32	7008.32	7053.13	7008.34	537.582	8808.66	8914.06	8870.15	8878.72	8870.15	8905.49
537.5	5927.74	6173.62	6050.51	6050.51	6173.62	6050.52	537.43	6585.38	6497.63	6306	6306	6407.4	6396.23	537.6	7013.74	7050.74	7004.59	7004.59	7050.7	7004.62	537.482	8962.51	8907.67	8861.94	8870.72	8861.94	8898.89
537.4	6102.71	6173.34	6046.56	6046.56	6173.34	6046.56	537.33	6425.49	6499.61	6300.98	6300.98	6405.47	6395.12	537.5	6790.51	7048.11	7000.58	7000.58	7048.06	7000.63	537.382	8576.38	8901.47	8853.72	8862.72	8853.73	8892.47
537.3	6184.16	6173.18	6042.54	6042.54	6173.17	6042.54	537.23	6627.61	6501.99	6295.98	6295.98	6403.69	6394.27	537.4	6669.84	7045.77	6996.78	6996.78	7045.68	6996.87	537.282	8727.21	8895.48	8845.51	8854.73	8845.51	8886.26
537.2	6030.31	6173.15	6038.49	6038.49	6173.14	6038.5	537.13	6525.04	6504.79	6290.96	6290.96	6402.05	6393.7	537.3	6890.06	7043.62	6993.1	6993.1	7043.49	6993.23	537.182	8624.64	8889.75	8837.29	8846.75	8837.3	8880.29
537.1	6042.38	6173.38	6034.49	6034.49	6173.36	6034.51	537.03	6455.66	6508.06	6285.94	6285.94	6400.58	6393.42	537.2	6838.78	7041.35	6989.19	6989.19	7041.14	6989.4	537.082	8784.53	8884.34	8829.08	8838.78	8829.08	8874.64
537	6153.99	6173.8	6030.49	6030.49	6173.76	6030.53	536.93	6452.64	6511.84	6280.93	6280.93	6399.28	6393.48	537.1	7004.69	7039.22	6985.34	6985.34	7038.92	6985.65	536.982	8781.51	8879.33	8820.86	8830.82	8820.88	8869.37
536.9	5840.26	6174.4	6026.45	6026.45	6174.34	6026.51	536.83	6425.49	6516.15	6275.92	6275.92	6398.17	6393.91	537	6796.54	7037.06	6981.32	6981.32	7036.61	6981.78	536.882	8748.33	8874.8	8812.65	8822.86	8812.67	8864.57
536.8	6057.46	6175.35	6022.51	6022.51	6175.25	6022.62	536.73	6642.69	6521.06	6270.91	6270.91	6397.24	6394.73	536.9	7068.04	7035.25	6977.5	6977.5	7034.57	6978.17	536.782	8814.69	8870.87	8804.44	8814.92	8804.46	8860.36
536.7	5963.94	6176.5	6018.5	6018.5	6176.32	6018.68	536.63	6395.33	6526.6	6265.89	6265.89	6396.52	6395.97	536.8	6853.86	7033.35	6973.41	6973.41	7032.36	6974.4	536.682	8781.51	8867.68	8796.22	8806.99	8796.25	8856.87
536.6	6030.31	6177.97	6014.52	6014.52	6177.68	6014.81	536.53	6325.94	6532.85	6260.88	6260.88	6396.03	6397.7	536.7	6856.88	7031.88	6969.53	6969.53	7030.45	6970.96	536.582	8588.44	8865.39	8788.01	8799.08	8788.06	8854.27
536.5	6220.36	6179.75	6010.51	6010.51	6179.28	6010.98	536.43	6500.91	6539.88	6255.88	6255.88	6395.78	6399.98	536.6	6823.69	7030.68	6965.64	6965.64	7028.62	6967.69	536.482	8899.16	8864.2	8779.79	8791.17	8779.87	8852.75
536.4	6009.19	6181.86	6006.44	6006.44	6181.11	6007.19	536.33	6515.99	6547.73	6250.86	6250.86	6395.77	6402.83	536.5	6823.69	7029.87	6961.77	6961.77	7026.94	6964.7	536.382	9098.26	8864.36	8771.58	8783.27	8771.69	8852.55
536.3	6033.33	6184.51	6002.44	6002.44	6183.32	6003.63	536.23	6579.34	6556.52	6245.85	6245.85	6396.03	6406.34	536.4	6826.71	7029.49	6957.9	6957.9	7025.36	6962.04	536.282	9140.49	8866.15	8763.36	8775.4	8763.52	8853.96
536.2	6039.36	6187.71	5998.43	5998.43	6185.86	6000.28	536.13	6612.53	6566.34	6240.83	6240.83	6396.58	6410.59	536.3	6838.78	7029.66	6954.03	6954.03	7023.89	6959.8	536.182	8959.49	8869.9	8755.15	8767.53	8755.38	8857.28
536.1	6289.74	6191.59	5994.41	5994.41	6188.75	5997.26	536.03	6573.31	6577.29	6235.8	6235.8	6397.44	6415.66	536.2	6787.49	7030.52	6950.14	6950.14	7022.54	6958.12	536.082	8923.29	8875.98	8746.93	8759.68	8747.27	8862.9
536	6057.46	6196.24	5990.31	5990.31	6191.93	5994.62	535.93	6612.53	6589.55	6230.78	6230.78	6398.63	6421.7	536.1	6998.66	7032.31	6946.3	6946.3	7021.38	6957.23	535.982	8675.93	8884.83	8738.72	8751.85	8739.2	8871.22
535.9	6202.26	6202.04	5986.29	5986.29	6195.6	5992.73	535.83	6865.93	6603.24	6225.76	6225.76	6400.19	6428.81	536	6959.44	7034.99	6942.25	6942.25	7020.15	6957.09	535.882	8814.69	8896.93	8730.5	8744.03	8731.19	8882.72
535.8	6232.43	6209.18	5982.22	5982.22	6199.67	5991.72	535.73	6893.08	6618.55	6220.72	6220.72	6402.11	6437.15	535.9	7083.13	7039.07	6938.23	6938.23	7019.12	6958.18	535.782	8977.59	8912.85	8722.29	8736.24	8723.26	8897.93
535.7	6132.88	6218.05	5978.13	5978.13	6204.2	5991.98	535.63	6633.64	6635.74	6215.68	6215.68	6404.47	6446.95	535.8	7116.31	7044.71	6934.09	6934.09	7018.14	6960.66	535.682	9173.67	8933.12	8714.08	8728.46	8715.44	8917.38
535.6	6220.36	6229.2	5974.07	5974.07	6209.28	5994	535.53	6844.81	6655.06	6210.65	6210.65	6407.28	6458.43	535.7	7004.69	7052.34	6929.92	6929.92	7017.31	6964.95	535.582	9043.96	8958.43	8705.86	8720.7	8707.76	8941.69
535.5	6338.01	6243.16	5969.99	5969.99	6214.88	5998.28	535.43	6799.56	6676.85	6205.62	6205.62	6410.59	6471.88	535.6	7077.09	7062.54	6925.85	6925.85	7016.79	6971.6	535.482	9167.64	8989.4	8697.65	8712.97	8700.28	8971.45
535.4	6344.05	6260.68	5965.86	5965.86	6221.03	6005.51	535.33	6718.11	6701.47	6200.58	6200.58	6414.42	6487.63	535.5	7158.54	7075.61	6921.7	6921.7	7016.41	6980.9	535.382	9309.42	9026.74	8689.43	8705.26	8693.05	9007.3
535.3	6470.74	6282.69	5961.73	5961.73	6227.84	6016.58	535.23	6844.81	6729.38	6195.55	6195.55	6418.85	6506.09	535.4	7252.06	7092.05	6917.47	6917.47	7016.18	6993.34	535.282	9131.44	9071.18	8681.22	8697.57	8686.16	9049.88
535.2	6624.59	6310.2	5957.56	5957.56	6235.31	6032.45	535.13	6908.16	6761.12	6190.51	6190.51	6423.9	6527.73	535.3	7209.83	7112.43	6913.15	6913.15	7016.11	7009.47	535.182	9164.62	9123.36	8673	8689.91	8679.71	9099.75
535.1	6745.26	6344.45	5953.33	5953.33	6243.49	6054.3	535.03	6778.44	6797.26	6185.47	6185.47	6429.63	6553.09	535.2	7239.99	7137.45	6908.86	6908.86	7016.35	7029.96	535.082	9424.06	9184.03	8664.79	8682.28	8673.83	9157.49
535	6742.24	6386.79	5949.06	5949.06	6252.45	6083.39	534.93	6781.46	6838.54	6180.43	6180.43	6436.12	6582.85	535.1	7155.53	7167.68	6904.54	6904.54	7016.87	7055.35	534.982	9197.81	9253.71	8656.57	8674.68	8668.67	9223.5
534.9	6769.39	6438.76	5944.79	5944.79	6262.33	6121.21	534.83	6841.79	6885.69	6175.39	6175.39	6443.44	6617.65	535	7339.54	7203.85	6900.3	6900.3	7017.8	7086.35	534.882	9424.06	9333	8648.36	8667.11	8664.44	9298.16
534.8	6621.58	6501.95	5940.5	5940.5	6273.2	6169.26	534.73	7080.11	6939.59	6170.35	6170.35	6451.64	6658.3	534.9	7427.03	7246.23	6895.88	6895.88	7018.92	7123.19	534.782	9294.34	9422.4	8640.14	8659.58	8661.37	9381.74
534.7	6525.04	6577.94	5936.27	5936.27	6285.2	6229	534.63	6995.64	7001.23	6165.3	6165.3	6460.84	6705.69	534.8	7303.34	7295.49	6891.37	6891.37	7020.36	7166.49	534.682	9243.06	9522.15	8631.93	8652.09	8659.75	9474.17
534.6	6844.81	6668.28	5932.07	5932.07	6298.45	6301.9	534.53	7170.61	7071.54	6160.25	6160.25	6471.11	6760.67	534.7	7550.71	7352.17	6886.97	6886.97	7022.38	7216.77	534.582	9372.77	9632.56	8623.72	8644.63	8659.93	9575.42
534.5	6784.48	6774.04	5927.75	5927.75	6312.9	6388.89	534.43	7321.44	7151.67	6155.18	6155.18	6482.59	6824.26	534.6	7514.51	7416.25	6882.33	6882.33	7024.67	7273.91	534.482	9592.99	9753.52	8615.5	8637.23	8662.31	9684.99
534.4	7212.84	6896.41	5923.46	5923.46	6328.84	6491.03	534.33	7194.74	7242.57	6150.11	6150.11	6495.39	6897.3	534.5	7743.78	7488.15	6877.72	6877.72	7027.59	7338.29	534.382	9822.26	9884.97	8607.28	8629.86	8667.37	9802.31
534.3	7227.93	7035.93	5919.02	5919.02	6346.28	6608.67	534.23	7309.38	7345.39	6145.05	6145.05	6509.66	6980.78	534.4	7761.88	7567.48	6872.89	6872.89	7030.97	7409.4	534.282	10006.3	10026.7	8599.07	8622.55	8675.68	9926.58
534.2	7152.51	7192.61	5914.56	5914.56	6365.53	6741.65	534.13	7439.09	7461.15	6139.98	6139.98	6525.58	7075.54	534.3	7656.29	7654.25	6868.03	6868.03	7035.15	7487.13	534.182	10292.9	10177.9	8590.86	8615.3	8687.83	10056.5
534.1	6995.64	7366.08	5910.14	5910.14	6386.88	6889.34	534.03	7707.58	7590.54	6134.9	6134.9	6543.33	7182.11	534.2	7912.71	7747.94	6863.27	6863.27	7040.39	7570.82	534.082	10166.2	10338.2	8582.64	8608.1	8704.58	10190.8
534	7520.54	7554.82	5905.77	5905.77	6410.58	7050.01	533.93	7985.11	7734.34	6129.8	6129.8	6563.14	7301	534.1	8117.84	7847.51	6858.26	6858.26	7046.54	7659.23	533.982	10356.2	10506.5	8574.43	8600.97	8726.67	10327.7
533.9	7671.38	7756.58	5901.21	5901.21	6436.73	7221.06	533.83	7963.99	7892.55	6124.69	6124.69	6585.26	7431.98	534	7837.29	7952.09	6853.05	6853.05	7053.92	7751.22	533.882	10377.3	10681.7	8566.21	8593.9	8754.98	10465.2
533.8	7740.76	7968.75	5896.6	5896.6	6465.85	7399.5	533.73	8199.29	8064.91	6119.58	6119.58	6610.04	7574.45	533.9	7970.03	8060.84	6848.1	6848.1	7063.3	7845.64	533.782	10600.6	10862.7	8558	8586.92	8790.46	10601.4
533.7	8141.98	8187.5	5891.97	5891.97	6498.37	7581.1	533.63	8313.93	8250.27	6114.45	6114.45	6637.88	7726.85	533.8	8313.93	8172.17	6843.02	6843.02	7074.72	7940.47	533.682	10488.9	11048	8549.78	8580.02	8834.04	10733.5
533.6	8310.91	8408.8	5887.2	5887.2	6534.72	7761.27	533.53	8543.19	8445.95	6109.32	6109.32	6669.22	7886.05	533.7	8259.63	8284.31	6837.6	6837.6	7088.47	8033.43	533.582	11013.8	11236.1	8541.57	8573.2	8886.8	10859.3
533.5	8392.36	8627.88	5882.36	5882.37	6575.55	7934.69	533.43	8847.88	8648.12	6104.17	6104.17	6704.68	8047.61	533.6	8365.21	8396.27	6832.23	6832.23	7105.61	8122.89	533.482	11505.6	11425.4	8533.35	8566.49	8949.7	10975.9
533.4	8703.08	8840.18	5877.5	5877.51	6621.62	8096.05	533.33	8838.83	8850.6	6099	6099	6744.93	8204.67	533.5	8500.96	8506.62	6826.75	6826.75	7126.78	8206.6	533.382	11556.8	11614	8525.14	8559.89	9023.78	11080.6
533.3	8890.11	9041.13	5872.53	5872.54	6673.71	8239.94	533.23	8820.73	9045.74	6093.84	6093.84	6790.89	8348.68	533.4	8672.91	8614.02	6821.14	6821.14	7152.89	8282.26	533.282	11686.6	11800.6	8516.92	8553.41	9110.06	11171
533.2	9004.74	9226.34	5867.49	5867.52	6732.75	8361.06	533.13	8875.03	9224.52	6088.67	6088.67	6843.71	8469.48	533.3	8748.33	8717.64	6815.35	6815.35	7185.09	8347.9	533.182	12009.3	11983.1	8508.71	8547.05	9209.3	11244.2
533.1	9167.64	9392.61	5862.41	5862.46	6799.92	8455.06	533.03	9028.88	9377.56	6083.5	6083.5	6904.65	8556.41	533.2	8778.49	8816.91	6809.49	6809.49	7224.76	8401.64	533.082	12121	12160.4	8500.5	8540.85	9322.36	11298.2
533	9532.66	9537.26	5857.28	5857.36	6876.35	8518.11	532.93	9164.62	9497.82	6078.32	6078.33	6975.4	8600.72	533.1	8684.98	8911.86	6803.6	6803.6	7273.49	8441.97	532.982	12130	12331	8492.28	8534.8	9449.68	11331.1
532.9	9623.16	9659.13	5852.02	5852.17	6963.37	8547.63	532.83	9586.96	9581.89	6073.13	6073.15	7057.86	8597.15	533	8796.59	9003.08	6797.78	6797.78	7333.14	8467.73	532.882	12549.3	12494.1	8484.07	8528.93	9591.64	11341.6
532.8	9948.96	9758.56	5846.72	5847	7062.65	8542.34	532.73	9740.81	9632	6067.92	6067.97	7154.34	8545.53	532.9	9137.48	9091.22	6791.86	6791.86	7405.27	8477.8	532.782	12443.7	12649.3	8475.85	8523.26	9748.41	11329.3
532.7	9789.08	9836.99	5841.31	5841.83	7175.61	8502.18	532.63	9801.14	9655.77	6062.69	6062.79	7267.65	8450.72	532.8	9270.21	9177.63	6785.6	6785.6	7491.69	8471.54	532.682	12473.9	12796.2	8467.64	8517.81	9919.53	11294.2
532.6	10175.2	9897.86	5835.95	5836.88	7304.29	8428.6	532.53	9825.27	9664.95	6057.47	6057.66	7400.7	8321.53	532.7	9418.02	9264.39	6779.2	6779.21	7594.45	8449.13	532.582	12353.2	12935.4	8459.42	8512.61	10104.6	11237.1
532.5	10253.6	9945.41	5830.46	5832.1	7450.14	8324.1	532.43	9988.17	9673.48	6052.24	6052.63	7557.07	8168.25	532.6	9602.04	9353.89	6772.66	6772.68	7715.5	8411.03	532.482	12642.8	13067.2	8451.21	8507.68	10302.4	11159.5
532.4	10069.6	9985.48	5824.94	5827.77	7615.16	8192.43	532.33	9773.99	9695.37	6047	6047.76	7740.25	8001.35	532.5	9457.24	9448.78	6765.93	6765.98	7856.61	8358.05	532.382	13098.4	13192.1	8442.99	8503.06	10511.6	11063.5
532.3	10256.7	10024.8	5819.48	5824.3	7801.38	8038.13	532.23	10024.4	9743.49	6041.77	6043.22	7954.23	7829.58	532.4	9541.71	9551.98	6759.34	6759.45	8019.36	8291.85	532.282	13475.4	13310.9	8434.78	8498.79	10730.5	10951.2
532.2	10461.8	10070.6	5813.96	5822.01	8010.1	7866.39	532.13	10063.6	9828.81	6036.53	6039.24	8203.04	7659.59	532.3	10021.4	9666.04	6752.66	6752.91	8204.72	8213.74	532.182	13632.3	13423.8	8426.56	8494.92	10956.6	10825.4
532.1	10262.7	10130.3	5808.36	5821.6	8243.02	7682.44	532.03	9997.23	9960.15	6031.28	6036.23	8490.13	7496.35	532.2	9761.92	9792.81	6745.51	6746.04	8412.49	8125.31	532.082	13650.4	13531.1	8418.35	8491.51	11187.5	10688.7
532	10301.9	10211.6	5802.83	5824.21	8501.03	7492.08	531.93	10359.2	10144.7	6026.04	6034.89	8819.15	7342.73	532.1	9997.23	9934.93	6738.6	6739.69	8643.17	8029.27	531.982	13810.3	13632.2	8410.14	8488.61	11419.9	10544
531.9	10452.7	10321.5	5797.29	5831.23	8784.57	7300.3	531.83	10455.8	10387.4	6020.78	6036.24	9192.09	7200.58	532	10163.1	10093.3	6731.46	6733.67	8895.29	7927.24	531.882	14196.4	13726.8	8401.92	8486.32	11650.6	10393.7
531.8	10501	10466.1	5791.69	5844.65	9093.24	7111.65	531.73	10600.6	10691.7	6015.51	6041.97	9610.14	7070.59	531.9	10148.1	10268.1	6724.16	6728.49	9166.4	7821.55	531.782	14362.3	13813.9	8393.7	8484.74	11876.2	10240.4
531.7	10606.6	10650.2	5786.07	5867.26	9424.65	6930.41	531.63	11038	11059.1	6010.23	6054.54	10072.3	6952.78	531.8	10223.5	10459.5	6716.86	6725.17	9453.69	7714.34	531.682	14673	13892.1	8385.49	8484.06	12092.7	10086.4
531.6	10908.3	10876.7	5780.41	5902.75	9775.19	6759.62	531.53	11318.5	11487.6	6004.92	6077.53	10573	6846.93	531.7	10362.2	10665.7	6709.48	6725	9752.11	7607.6	531.582	14621.8	13960.3	8377.28	8484.54	12296.5	9933.76
531.5	11303.4	11145.9	5774.65	5955.77	10137.6	6601.82	531.43	12004.2	11972	5999.6	6116.05	11102.9	6752.3	531.6	10838.9	10885	6701.96	6730.21	10055.8	7502.93	531.482	14567.5	14016.8	8369.06	8486.7	12483.7	9784.47
531.4	11369.8	11455.2	5768.75	6032.26	10502	6458.48	531.33	12591.2	12500.6	5994.24	6176.95	11644	6668.16	531.5	10636.8	11114.6	6693.98	6744.1	10357	7401.47	531.382	14820.9	14060.7	8360.85	8491.52	12650.8	9640.02
531.3	11312.5	11799.1	5762.82	6139.66	10854.6	6330.47	531.23	13294.6	13055.5	5988.88	6269.4	12170.3	6593.6	531.4	10938.4	11352.5	6686.18	6772.81	10646.8	7305.22	531.282	14829.9	14091.9	8352.63	8500.9	12794.6	9501.67
531.2	11795.2	12168.2	5756.92	6286.38	11177.5	6218.12	531.13	13891.9	13612.3	5983.48	6405.07	12646.6	6527.58	531.3	10965.6	11597	6678.08	6824.04	10914.5	7214.54	531.182	14820.9	14112.1	8344.42	8518.4	12911.9	9370.62
531.1	12305	12551.4	5750.84	6482.03	11450.4	6120.67	531.03	14337.9	14141.4	5978.04	6597.92	13030.2	6469.26	531.2	11381.9	11848.2	6669.95	6909.51	11148.2	7130.47	531.082	14627.8	14126.2	8336.2	8550.72	13000.4	9247.51
531	12262.7	12937.1	5744.59	6736.71	11652.2	6037.37	530.93	14765.4	14616.9	5972.57	6864.65	13279.7	6417.64	531.1	11731.8	12110	6661.41	7044.54	11335.2	7052.99	530.982	14404.6	14144.5	8327.99	8609.53	13057.9	9133.02
530.9	13092.3	13317.5	5738.35	7061.25	11765.8	5967.14	530.83	15206.7	15024	5967.06	7223.1	13363.1	6371.93	531	12033.5	12391.5	6652.52	7249.76	11464.5	6982.28	530.882	14211.5	14185.7	8319.77	8714.6	13083.3	9027.35
530.8	13596.1	13690	5731.82	7465.58	11779.7	5908.28	530.73	15672	15369.1	5961.53	7692.15	13268.7	6331.33	530.9	12573.5	12708.8	6643.34	7550.29	11526.8	6918.43	530.782	13994.3	14280.6	8311.56	8897.49	13075.7	8930.55
530.7	14365.4	14059	5725.12	7957.68	11692.1	5859.48	530.63	16093.9	15681.1	5955.94	8289.78	13008.2	6295.05	530.8	13062.2	13086.7	6633.62	7976.03	11517	6860.91	530.682	14250.7	14476.2	8303.34	9205.08	13035.2	8842.6
530.6	14570.5	14436.9	5718.15	8543.73	11510.4	5819.12	530.53	16486.1	16005	5950.33	9029.66	12613.5	6262.53	530.7	13701.7	13557	6623.43	8559.11	11435.3	6809.45	530.582	14612.7	14839.1	8295.13	9703.78	12962.5	8763.16
530.5	15285.4	14839	5711.11	9224.89	11250.4	5786.02	530.43	17210.1	16391.1	5944.69	9921.22	12126.1	6233.19	530.6	14673	14157.1	6612.61	9332.45	11286.5	6763.42	530.482	15457.4	15455.5	8286.92	10478.6	12858.8	8691.9
530.4	15611.2	15280.7	5703.82	9997.9	10931.8	5758.68	530.33	17357.9	16880.6	5939	10963.3	11588.7	6206.56	530.5	16030.5	14924.7	6600.84	10325.5	11078.9	6721.93	530.382	16157.2	16428	8278.7	11630.9	12726.2	8628.3
530.3	16151.2	15772.5	5696.41	10853.9	10575.3	5736.06	530.23	17909.9	17497.8	5933.3	12145.6	11036.6	6182.25	530.4	16673.1	15889.8	6587.76	11557.2	10824.1	6684.06	530.282	17231.2	17865.7	8270.49	13267.9	12567	8571.76
530.2	16881.2	16315.4	5688.82	11775.6	10200.3	5717.12	530.13	18793.8	18245.4	5927.57	13445	10495.7	6159.88	530.3	18262.9	17072.2	6574.04	13035.8	10534.5	6649.9	530.182	18992.9	19861.7	8262.27	15480.2	12384.3	8521.75
530.1	17026	16901.7	5680.98	12741	9821.78	5700.9	530.03	19445.4	19102	5921.79	14822.6	9983.83	6139.16	530.2	18808.9	18467	6558.78	14745	10221.6	6617.97	530.082	21517.9	22474.7	8254.06	18323.9	12181.3	8477.58
530	17422.1	17512.3	5673.08	13719.5	9452.05	5686.93	529.93	20235.8	20028.4	5915.97	16229.9	9510.6	6119.86	530.1	20395.7	20048.3	6542.97	16648.8	9896.77	6588.73	529.982	24386.7	25690.2	8245.84	21781.5	11961.7	8438.67
529.9	18210.8	18120.6	5665.11	14677.3	9098.85	5674.62	529.83	21131	20967.4	5910.1	17604.4	9081.41	6101.77	530	21813.5	21761.1	6525.63	18683.7	9568.06	6560.65	529.882	28027.8	29406.8	8237.63	25748.4	11729.2	8404.39
529.8	18593.6	18693.4	5656.97	15577	8766.92	5663.41	529.73	22110.6	21853.3	5904.2	18879.6	8697.31	6084.76	529.9	23680.5	23521.7	6506.9	20758.5	9243.54	6533.45	529.782	31400.5	33418.4	8229.41	30015.6	11487.5	8374.15
529.7	19007.8	19193.8	5648.9	16378.8	8459.64	5653.21	529.63	22710.9	22616.7	5898.27	19987.4	8357.12	6068.67	529.8	25416.9	25228.8	6486.93	22766.8	8928.99	6506.87	529.682	35334.2	37412.2	8221.2	34266.7	11240.5	8347.42
529.6	19331	19586	5640.76	17046.3	8177.58	5643.6	529.53	23338.4	23189.9	5892.31	20862.3	8058.82	6053.39	529.7	26810.6	26764.3	6465.65	24585.8	8629.31	6480.49	529.582	39192.5	41012.2	8212.98	38123	10991.5	8323.68
529.5	20097	19836.7	5632.53	17546.3	7921.03	5634.39	529.43	23688.3	23516.7	5886.31	21451.8	7798.76	6038.81	529.6	28089.6	28011.5	6443.01	26096	8347.58	6453.95	529.482	42444.5	43809.8	8204.77	41172.6	10744.2	8302.51
529.4	19612.8	19919.8	5624.25	17853.9	7689.01	5625.44	529.33	23661.2	23555.7	5880.28	21717.8	7573.54	6024.88	529.5	28626.6	28865.4	6419.12	27190.6	8085.95	6427.1	529.382	45271.1	45446.3	8196.56	43054.4	10501.5	8283.49
529.3	20041.2	19817.6	5615.79	17952.6	7479.99	5616.54	529.23	23349	23285.6	5874.26	21643.5	7379.1	6011.55	529.4	29290.3	29244.1	6394.69	27786.4	7846.62	6400.45	529.282	45443	45677.9	8188.34	43522.6	10265.8	8266.27
529.2	19944.7	19522.9	5607.18	17836.9	7292.64	5607.65	529.13	22988.7	22706.5	5868.2	21232.8	7211.43	5998.71	529.3	29107.8	29101.1	6369.59	27837	7629.5	6373.72	529.182	45841.2	44441.7	8180.13	42511.7	10039.7	8250.54
529.1	19243.3	19039.3	5598.59	17512.4	7125.16	5598.88	529.03	22206.4	21841.1	5862.14	20512	7067.09	5986.35	529.2	28733.7	28430	6343.68	27336.5	7434.26	6346.61	529.082	43783.9	41872.8	8171.91	40155.7	9824.92	8236.04
529	19038.2	18381.6	5589.9	16995.5	6975.8	5590.08	528.93	20907	20729.4	5856.11	19524.6	6942.54	5974.47	529.1	27997.7	27267	6318.1	26322.1	7260.94	6320.16	528.982	40438.4	38272.4	8163.7	36754.2	9623	8222.56
528.9	18104.5	17573.2	5581.28	16311.6	6842.79	5581.39	528.83	19730.5	19428	5850.13	18330.3	6834.86	5963.03	529	26537.6	25683.6	6293.22	24867	7108.4	6294.65	528.882	35530.3	34027.9	8155.48	32694.1	9434.88	8209.9
528.8	17374.5	16644.3	5572.63	15492.7	6724.22	5572.7	528.73	18344.5	18000.3	5844.23	16995.4	6741.31	5952.03	528.9	24429	23782.5	6269.71	23075.5	6975.74	6270.7	528.782	31355.2	29542.3	8147.27	28377.8	9261.1	8197.9
528.7	16427.3	15631.7	5564.23	14577	6618.84	5564.27	528.63	16820.3	16512	5838.39	15587.8	6659.53	5941.43	528.8	22875.4	21678.5	6248.21	21064.5	6861.57	6248.89	528.682	26628.1	25183.3	8139.05	24172.8	9102.13	8186.45
528.6	15458.9	14571.5	5556.16	13602.6	6525.03	5556.18	528.53	15366.8	15028.2	5832.67	14174.6	6587.71	5931.25	528.7	20495.2	19493.4	6228.19	18957.6	6763.51	6228.65	528.582	22226.8	21223.2	8130.84	20351.7	8957.73	8175.44
528.5	14517.7	13501.5	5548.41	12608.4	6441.5	5548.42	528.43	13902	13602.5	5827.05	12811	6524.1	5921.45	528.6	18163.3	17337.7	6210.45	16867.5	6680.34	6210.75	528.482	18428.8	17839.7	8122.62	17092.4	8827.75	8164.78
528.4	13033.5	12454.3	5540.99	11628.4	6366.89	5540.99	528.33	12323.4	12280.3	5821.53	11543.9	6467.45	5912.01	528.5	15490.6	15303.3	6194.93	14887.8	6610.17	6195.13	528.382	15771.1	15100.2	8114.41	14463	8711.55	8154.41
528.3	12220.5	11457.7	5534.07	10691.6	6300.21	5534.07	528.23	11087.5	11091.7	5816.1	10404.4	6416.61	5902.89	528.4	13007.9	13462.2	6181.97	13092.4	6551.68	6182.11	528.282	13547.8	12989.4	8106.19	12449.2	8608.34	8144.27
528.2	10968.6	10535.2	5527.77	9822.36	6240.65	5527.77	528.13	9822.26	10053.6	5810.75	9410.36	6370.65	5894.08	528.3	11412	11855.4	6171.4	11523.5	6503.12	6171.48	528.182	11918.8	11438.4	8097.98	10982.6	8517.37	8134.33
528.1	9725.73	9700.85	5521.9	9035.68	6187.07	5521.9	528.03	8748.33	9172.87	5805.51	8569.38	6328.94	5885.56	528.2	9752.88	10502.4	6162.35	10202.3	6462.35	6162.4	528.082	10651.8	10344	8089.77	9961.43	8437.58	8124.55
528	8772.46	8964.36	5516.46	8342.03	6138.78	5516.46	527.93	7828.24	8444.11	5800.33	7876.68	6290.79	5877.3	528.1	8829.78	9399.86	6154.89	9126.44	6428.27	6154.92	527.982	9909.74	9600.57	8081.55	9280.73	8368.04	8114.9
527.9	7825.23	8327.9	5511.34	7744.23	6095	5511.34	527.83	7297.31	7856.53	5795.2	7321.9	6255.77	5869.27	528	7843.33	8528.6	6148.31	8277.72	6399.17	6148.33	527.882	9312.44	9109.79	8073.34	8843.42	8307.69	8105.36
527.8	7246.03	7788.91	5506.54	7240.3	6055.16	5506.54	527.73	7092.18	7393.27	5790.11	6888.62	6223.45	5861.43	527.9	7448.14	7861.6	6142.68	7629.9	6374.37	6142.69	527.782	9137.48	8791.85	8065.12	8570.71	8255.48	8095.91
527.7	6612.53	7341.83	5501.94	6825.07	6018.7	5501.94	527.63	6588.39	7035.48	5785.03	6558.34	6193.46	5853.75	527.8	7077.09	7364.54	6137.42	7149.34	6352.61	6137.43	527.682	8793.58	8587.2	8056.91	8403.99	8210.47	8086.55
527.6	5948.86	6977.34	5497.56	6489.68	5985.21	5497.56	527.53	6196.23	6764.68	5779.98	6312.82	6165.59	5846.23	527.7	6700.01	7004.46	6132.51	6803.6	6333.38	6132.52	527.582	8353.14	8453.59	8048.69	8302.01	8171.71	8077.26
527.5	5936.8	6685.6	5493.41	6224.6	5954.41	5493.41	527.43	6160.03	6562.67	5774.96	6134.15	6139.57	5838.88	527.6	6594.43	6749.92	6127.97	6561.64	6316.25	6127.97	527.482	8280.74	8363.53	8040.48	8238.1	8138.35	8068.04
527.4	5819.15	6455.34	5489.26	6018.83	5925.77	5489.26	527.33	6217.35	6413.91	5769.94	6006.94	6115.21	5831.64	527.5	6485.83	6573.64	6123.52	6396.53	6300.63	6123.52	527.382	8452.69	8299.67	8032.26	8195.73	8109.6	8058.87
527.3	5614.01	6275.9	5485.14	5861.98	5899.06	5485.14	527.23	5969.98	6304.95	5764.91	5917.94	6092.32	5824.51	527.4	6398.34	6453.81	6119.17	6286.69	6286.28	6119.17	527.282	8163.09	8251.65	8024.05	8165.28	8084.72	8049.75
527.2	5526.53	6137.72	5481.1	5744.67	5874.15	5481.1	527.13	5991.1	6225.03	5759.9	5856.56	6070.77	5817.5	527.3	6289.74	6373.12	6114.9	6215.04	6272.98	6114.9	527.182	8009.24	8213.55	8015.83	8141.42	8063.12	8040.68
527.1	5598.93	6031.91	5477.08	5658.2	5850.79	5477.08	527.03	6024.28	6165.9	5754.88	5814.65	6050.42	5810.58	527.2	6398.34	6318.94	6110.73	6169.07	6260.59	6110.73	527.082	7942.88	8181.9	8007.62	8121.28	8044.2	8031.65
527	5463.18	5951.14	5473.04	5595.38	5828.79	5473.04	526.93	5804.06	6121.2	5749.87	5786.02	6031.16	5803.76	527.1	6325.94	6281.91	6106.45	6139.58	6248.79	6106.45	526.982	7816.18	8154.75	7999.4	8103.38	8027.52	8022.66
526.9	5448.1	5889.3	5469.04	5550.25	5808.1	5469.04	526.83	5816.13	6086.48	5744.86	5766.27	6012.9	5797.03	527	6181.15	6255.96	6102.24	6120.56	6237.64	6102.24	526.882	7801.09	8130.91	7991.19	8086.93	8012.65	8013.71
526.8	5538.6	5841.48	5465.05	5518.01	5788.52	5465.05	526.73	5668.31	6058.49	5739.86	5752.26	5995.55	5790.39	526.9	6274.66	6237.03	6098.17	6108.04	6227.16	6098.17	526.782	7985.11	8109.61	7982.98	8071.53	7999.24	8004.79
526.7	5478.26	5803.91	5461.02	5494.97	5769.96	5461.02	526.63	5813.11	6035.02	5734.86	5741.89	5979.02	5783.83	526.8	6280.69	6222.22	6093.99	6099.18	6217.03	6093.99	526.682	7933.83	8090.34	7974.76	8056.95	7987	7995.91
526.6	5499.38	5773.74	5457.02	5478.4	5752.36	5457.02	526.53	5692.44	6014.62	5729.86	5733.76	5963.25	5777.33	526.7	6066.51	6209.97	6089.81	6092.47	6207.31	6089.81	526.582	7915.73	8072.7	7966.55	8043.04	7975.69	7987.05
526.5	5448.1	5748.85	5453.01	5466.24	5735.61	5453.01	526.43	5692.44	5996.32	5724.86	5726.98	5948.16	5770.9	526.6	6117.8	6199.49	6085.84	6087.16	6198.17	6085.84	526.482	7897.63	8056.39	7958.33	8029.71	7965.12	7978.23
526.4	5267.1	5727.73	5449.01	5457.06	5719.68	5449.01	526.33	5595.91	5979.51	5719.86	5720.99	5933.71	5764.54	526.5	6241.48	6189.94	6081.81	6082.45	6189.3	6081.81	526.382	7779.98	8041.18	7950.12	8016.87	7955.12	7969.43
526.3	5315.36	5709.34	5445.07	5449.88	5704.53	5445.07	526.23	5677.36	5963.8	5714.87	5715.45	5919.84	5758.24	526.4	6084.61	6180.92	6077.65	6077.96	6180.61	6077.65	526.282	7746.79	8026.87	7941.9	8004.45	7945.57	7960.65
526.2	5487.31	5692.86	5441.11	5443.94	5690.04	5441.11	526.13	5662.28	5948.92	5709.87	5710.17	5906.5	5751.99	526.3	5924.73	6172.49	6073.65	6073.79	6172.35	6073.65	526.182	7758.86	8013.3	7933.69	7992.42	7936.35	7951.9
526.1	5393.8	5677.73	5437.1	5438.73	5676.1	5437.1	526.03	5773.9	5934.73	5704.88	5705.02	5893.66	5745.8	526.2	5746.74	6164.56	6069.79	6069.85	6164.49	6069.79	526.082	7976.06	8000.35	7925.47	7980.73	7927.4	7943.17
526	5351.56	5663.7	5433.11	5434.04	5662.77	5433.11	525.93	5595.91	5921.11	5699.87	5699.94	5881.27	5739.65	526.1	5779.93	6157.07	6066.1	6066.13	6157.04	6066.1	525.982	7810.14	7987.92	7917.26	7969.33	7918.64	7934.47
525.9	5348.55	5650.5	5429.14	5429.66	5649.98	5429.14	525.83	5604.96	5908.02	5694.88	5694.91	5869.3	5733.56	526	5982.05	6149.78	6062.38	6062.39	6149.77	6062.38	525.882	7722.66	7975.91	7909.04	7958.19	7910.03	7925.78
525.8	5264.08	5637.96	5425.17	5425.45	5637.68	5425.17	525.73	5795.01	5895.37	5689.88	5689.9	5857.73	5727.51	525.9	6153.99	6142.51	6058.45	6058.46	6142.5	6058.45	525.782	7888.58	7964.27	7900.83	7947.3	7901.52	7917.11
525.7	5439.05	5626.02	5421.22	5421.38	5625.87	5421.22	525.63	5632.11	5883.12	5684.88	5684.88	5846.51	5721.49	525.8	5897.58	6135.25	6054.36	6054.36	6135.25	6054.36	525.682	7804.11	7952.95	7892.61	7936.61	7893.1	7908.46
525.6	5294.24	5614.49	5417.22	5417.3	5614.41	5417.22	525.53	5562.73	5871.27	5679.88	5679.88	5835.63	5715.52	525.7	5834.23	6128.42	6050.51	6050.51	6128.41	6050.51	525.582	7927.79	7941.89	7884.4	7926.12	7884.74	7899.83
525.5	5586.86	5603.45	5413.26	5413.3	5603.4	5413.26	525.43	5574.8	5859.77	5674.89	5674.89	5825.07	5709.59	525.6	6009.19	6121.8	6046.72	6046.72	6121.8	6046.72	525.482	7882.54	7931.06	7876.19	7915.8	7876.42	7891.21
525.4	5245.98	5592.68	5409.2	5409.22	5592.66	5409.2	525.33	5553.68	5848.6	5669.89	5669.89	5814.8	5703.7	525.5	6096.68	6115.15	6042.76	6042.76	6115.15	6042.76	525.382	7855.39	7920.43	7867.97	7905.63	7868.13	7882.61
525.3	5221.85	5582.38	5405.26	5405.27	5582.37	5405.26	525.23	5641.16	5837.74	5664.9	5664.9	5804.8	5697.84	525.4	5909.65	6108.56	6038.71	6038.71	6108.56	6038.71	525.282	7761.88	7909.98	7859.76	7895.6	7859.87	7874.02
525.2	5212.8	5572.42	5401.32	5401.32	5572.41	5401.32	525.13	5716.58	5827.16	5659.9	5659.9	5795.05	5692.01	525.3	6066.51	6102.28	6034.83	6034.83	6102.28	6034.83	525.182	7819.19	7899.68	7851.54	7885.7	7851.62	7865.45
525.1	5375.69	5562.75	5397.38	5397.39	5562.75	5397.38	525.03	5601.94	5816.84	5654.9	5654.9	5785.53	5686.21	525.2	6009.19	6095.96	6030.8	6030.8	6095.96	6030.8	525.082	7843.33	7889.53	7843.33	7875.91	7843.38	7856.89
525	5221.85	5553.31	5393.39	5393.39	5553.31	5393.39	524.93	5490.33	5806.77	5649.9	5649.9	5776.23	5680.44	525.1	5972.99	6089.81	6026.82	6026.82	6089.81	6026.82
524.9	5267.1	5544.19	5389.45	5389.45	5544.19	5389.45	524.83	5481.28	5796.95	5644.91	5644.91	5767.16	5674.7	525	5969.98	6083.79	6022.87	6022.87	6083.79	6022.87
524.8	5309.33	5535.29	5385.49	5385.49	5535.29	5385.49	524.73	5496.36	5787.35	5639.92	5639.92	5758.27	5669	524.9	5782.94	6077.87	6018.92	6018.92	6077.87	6018.92
524.7	5279.16	5526.61	5381.52	5381.52	5526.61	5381.52	524.63	5604.96	5777.95	5634.93	5634.93	5749.57	5663.32	524.8	6060.48	6072.22	6015.15	6015.15	6072.22	6015.15
524.6	5357.6	5518.15	5377.55	5377.55	5518.15	5377.55	524.53	5321.4	5768.75	5629.93	5629.93	5741.03	5657.65	524.7	5945.85	6066.39	6011.11	6011.11	6066.39	6011.11
524.5	5239.94	5509.88	5373.56	5373.56	5509.88	5373.56	524.43	5408.88	5759.74	5624.95	5624.95	5732.66	5652.03	524.6	6078.58	6060.75	6007.17	6007.17	6060.75	6007.17
524.4	5333.46	5501.83	5369.61	5369.61	5501.83	5369.61	524.33	5610.99	5750.9	5619.96	5619.96	5724.45	5646.42	524.5	6033.33	6055.05	6003.1	6003.1	6055.05	6003.1
524.3	5514.46	5493.92	5365.62	5365.62	5493.92	5365.62	524.23	5638.15	5742.22	5614.96	5614.96	5716.36	5640.82	524.4	6018.24	6049.46	5999.07	5999.07	6049.46	5999.07
524.2	5282.18	5486.12	5361.57	5361.57	5486.12	5361.57	524.13	5614.01	5733.68	5609.96	5609.96	5708.41	5635.24	524.3	5951.88	6043.96	5995.05	5995.05	6043.96	5995.05
524.1	5357.6	5478.56	5357.6	5357.6	5478.56	5357.6	524.03	5604.96	5725.29	5604.96	5604.96	5700.58	5629.67	524.2	5991.1	6038.57	5991.1	5991.1	6038.57	5991.1

## Sheet: Fig. 2d
0.6%Ir/Al2O3				0.2% Ir/CeO2-x								0.6% Ir/CeO2-x								2.0% Ir/CeO2-x								3.0% Ir/CeO2-x
Wavenumber (cm-1)	Intensity (a.u.)	Wavenumber (cm-1)	Intensity (a.u.)	Wavenumber (cm-1)	Intensity (a.u.)	Wavenumber (cm-1)	Intensity (a.u.)	Wavenumber (cm-1)	Intensity (a.u.)	Wavenumber (cm-1)	Intensity (a.u.)	Wavenumber (cm-1)	Intensity (a.u.)	Wavenumber (cm-1)	Intensity (a.u.)	Wavenumber (cm-1)	Intensity (a.u.)	Wavenumber (cm-1)	Intensity (a.u.)	Wavenumber (cm-1)	Intensity (a.u.)	Wavenumber (cm-1)	Intensity (a.u.)	Wavenumber (cm-1)	Intensity (a.u.)	Wavenumber (cm-1)	Intensity (a.u.)	Wavenumber (cm-1)	Intensity (a.u.)	Wavenumber (cm-1)	Intensity (a.u.)	Wavenumber (cm-1)	Intensity (a.u.)	Wavenumber (cm-1)	Intensity (a.u.)
2155.66	-0.000432675	1900.07	7.45255e-05	2514.83	0.00397	1514.21	-1.37534e-05	1514.21	-1.37534e-05	1514.21	-1.37534e-05	2499.39805	0.000647832	1500.21	0.000393848	1500.21	0.000393848	1500.21	0.000393848	2499.4	-0.00266	1553.89	0.01146	1500.21	0.01378	1500.21	0.01378	2499.4	0.01435	1500.21	0	1500.21	2.94899e-111	1500.21	2.94899e-111
2154.23	-0.000418315	1909.25	-0.000290154	2513.4	0.00393	1565.99	-1.37534e-05	1560.01	-1.37534e-05	1524.32	-1.37534e-05	2497.97064	0.000587832	1553.62	0.000393848	1546.6	0.000393848	1505.23	0.000393848	2497.97	-0.0026	1607.57	0.00915	1547.84	0.01172	1505.64	0.01354	2497.97	0.0143	1553.62	0	1546.83	1.63745e-92	1505.23	3.74004e-109
2152.81	-0.000383955	1917.91	-0.000687252	2511.97	0.00392	1617.77	-1.37534e-05	1605.81	-1.37534e-05	1534.42	-1.37534e-05	2496.54323	0.000537832	1607.03	0.000393848	1592.99	0.000393848	1510.25	0.000393848	2496.54	-0.00256	1661.25	0.00684	1595.47	0.00967	1511.07	0.01331	2496.54	0.01424	1607.04	0	1593.45	1.59243e-75	1510.25	4.52589e-107
2151.38	-0.000409597	1926.08	-0.000687828	2510.54	0.00393	1669.55	-1.37534e-05	1651.62	-1.37534e-05	1544.53	-1.37534e-05	2495.11582	0.000507832	1660.43	0.000393848	1639.38	0.000393848	1515.27	0.000393848	2495.12	-0.00253	1714.93	0.00453	1643.11	0.00762	1516.5	0.01307	2495.12	0.01415	1660.45	0	1640.07	2.71237e-60	1515.27	5.22583e-105
2149.95	-0.000485238	1933.77	-0.000309134	2509.12	0.00395	1721.33	-1.37534e-05	1697.42	-1.37534e-05	1554.64	-1.37534e-05	2493.68841	0.000447832	1713.84	0.000393848	1685.77	0.000393848	1520.29	0.000393848	2493.69	-0.00252	1768.6	0.00222	1690.74	0.00557	1521.93	0.01284	2493.69	0.01405	1713.87	0	1686.69	8.09163e-47	1520.29	5.75746e-103
2148.52	-0.000530878	1940.99	4.03394e-05	2507.69	0.00396	1773.1	-1.37534e-05	1743.22	-1.37534e-05	1564.75	-1.37534e-05	2492.26099	0.000357832	1767.25	0.000393848	1732.16	0.000393848	1525.32	0.000393848	2492.26	-0.00255	1822.28	-9.61672e-05	1738.37	0.00352	1527.36	0.01261	2492.26	0.01393	1767.28	0	1733.31	4.22787e-35	1525.32	6.05245e-101
2147.1	-0.000456519	1947.76	0.000313395	2506.26	0.00395	1824.88	-1.37534e-05	1789.03	-1.37534e-05	1574.85	-1.37534e-05	2490.83358	0.000257832	1820.66	0.000393848	1778.55	0.000393848	1530.34	0.000393848	2490.83	-0.0026	1875.96	0.00148	1786	0.00147	1532.79	0.01237	2490.83	0.01379	1820.7	8.50407e-107	1779.93	3.86905e-25	1530.34	6.07094e-99
2145.67	-0.000252161	1954.1	0.000569745	2504.83	0.0039	1876.66	-1.37534e-05	1834.83	-1.37534e-05	1584.96	-1.37534e-05	2489.40617	0.000197832	1874.07	-5.83905e-05	1824.94	0.000393848	1535.36	0.000393848	2489.41	-0.00266	1929.64	0.000563492	1833.64	-0.00058509	1538.22	0.01214	2489.41	0.01367	1874.11	3.22873e-65	1826.55	6.20134e-17	1535.36	5.81038e-97
2144.24	-1.78013e-05	1960.01	0.000820643	2503.41	0.00384	1928.44	0.000134981	1880.63	-1.37534e-05	1595.07	-1.37534e-05	2487.97876	0.000217832	1927.48	4.29965e-05	1871.33	-0.000126137	1540.38	0.000393848	2487.98	-0.00268	1983.32	0.000397455	1881.27	0.00162	1543.65	0.0119	2487.98	0.01356	1927.53	4.38221e-34	1873.17	1.74086e-10	1540.38	5.30613e-95
2142.81	0.000136558	1965.52	0.000744496	2501.98	0.00377	1980.22	8.54895e-05	1926.43	0.000153118	1605.17	-1.37534e-05	2486.55135	0.000307832	1980.89	0.00147	1917.72	0.000279971	1545.4	0.000393848	2486.55	-0.00267	1986.23	0.000418694	1928.9	0.000603211	1549.08	0.01167	2486.55	0.01349	1980.94	2.12623e-13	1919.79	8.55937e-06	1545.4	4.62355e-93
2141.38	0.000200918	1970.63	0.000468939	2500.55	0.00372	1983.32	8.29953e-05	1929.77	0.000123049	1615.28	-1.37534e-05	2485.12393	0.000407832	1983.95	0.00143	1921.56	0.000188602	1550.42	0.000393848	2485.12	-0.00266	1991.84	0.000459565	1932.38	0.000418481	1554.51	0.01144	2485.12	0.01344	1983.9	1.47801e-12	1923.59	1.72595e-05	1550.42	3.84413e-91
2139.96	0.000195277	1975.36	0.000581252	2499.12	0.00368	1989.3	7.81964e-05	1936.21	6.53955e-05	1625.39	-1.37534e-05	2483.69652	0.000497832	1989.85	0.00136	1928.96	1.70755e-05	1555.44	0.000393848	2483.7	-0.00269	1997.16	0.000498342	1939.08	0.000246693	1559.94	0.0112	2483.7	0.01342	1989.61	5.00719e-11	1930.89	6.17192e-05	1555.44	3.04961e-89
2138.53	0.000159635	1979.73	0.00167	2497.7	0.00364	1994.96	7.3653e-05	1942.31	1.15262e-05	1635.5	-1.37534e-05	2482.26911	0.000557832	1995.44	0.00128	1935.98	2.58865e-05	1560.46	0.000393848	2482.27	-0.00275	2002.19	0.000535079	1945.43	0.000255175	1565.37	0.01097	2482.27	0.01339	1995.02	1.0988e-09	1937.82	0.000188623	1560.46	2.30842e-87
2137.1	4.30892e-05	1983.75	0.00389	2496.27	0.00359	2000.33	6.94153e-05	1948.09	1.19729e-05	1645.6	-1.37534e-05	2480.8417	0.000597832	2000.74	0.00121	1942.63	0.000734749	1565.48	0.000393848	2480.84	-0.00276	2006.96	0.000569848	1951.45	0.000281484	1570.8	0.01074	2480.84	0.01336	2000.15	1.63201e-08	1944.38	0.000500557	1565.48	1.66729e-85
2135.67	-0.000150449	1987.44	0.00725	2494.84	0.00356	2005.41	6.57595e-05	1953.55	5.72924e-05	1655.71	-1.37534e-05	2479.41429	0.000597832	2005.75	0.00115	1948.92	0.00146	1570.5	0.000393848	2479.41	-0.0027	2011.46	0.000602839	1957.14	0.00035073	1576.23	0.0105	2479.41	0.01333	2005	1.70845e-07	1950.59	0.00117	1570.5	1.14903e-83
2134.25	-0.000323987	1990.8	0.01172	2493.41	0.00355	2010.21	6.37566e-05	1958.72	0.000112243	1665.82	-1.37534e-05	2477.98688	0.000557832	2010.49	0.00109	1954.86	0.00216	1575.53	0.000393848	2477.99	-0.00263	2015.7	0.000634917	1962.52	0.000510739	1581.67	0.01027	2477.99	0.0133	2009.58	1.30839e-06	1956.46	0.00244	1575.53	7.55568e-82
2132.82	-0.000477527	1993.86	0.017	2491.99	0.00357	2014.73	6.65983e-05	1963.59	0.000175054	1675.93	-1.37534e-05	2476.55946	0.000517832	2014.95	0.00104	1960.46	0.00239	1580.55	0.000393848	2476.56	-0.00255	2019.7	0.000669713	1967.59	0.000859237	1587.1	0.01003	2476.56	0.01323	2013.9	7.58554e-06	1961.99	0.00462	1580.55	4.74069e-80
2131.39	-0.000606586	1996.63	0.02266	2490.56	0.00359	2018.99	8.17947e-05	1968.17	0.00024449	1686.03	-1.37534e-05	2475.13205	0.000487832	2019.16	0.00102	1965.73	0.00278	1585.57	0.000393848	2475.13	-0.00245	2023.45	0.00071913	1972.36	0.00145	1592.53	0.0098	2475.13	0.01312	2017.96	3.43517e-05	1967.19	0.00797	1585.57	2.83814e-78
2129.96	-0.000449384	1999.12	0.02824	2489.13	0.00358	2022.99	0.00012351	1972.47	0.000357188	1696.14	-1.37534e-05	2473.70464	0.000457832	2023.1	0.00107	1970.69	0.00335	1590.59	0.000393848	2473.7	-0.00238	2026.97	0.000813348	1976.84	0.00235	1597.96	0.00957	2473.7	0.01296	2021.78	0.000125039	1972.08	0.01272	1590.59	1.62125e-76
2128.54	-0.000332182	2001.35	0.03336	2487.7	0.00355	2026.73	0.00021329	1976.51	0.000521701	1706.25	-1.37534e-05	2472.27723	0.000397832	2026.8	0.00127	1975.33	0.00411	1595.61	0.000393848	2472.28	-0.00242	2030.26	0.00101	1981.04	0.00364	1603.39	0.00933	2472.28	0.01279	2025.36	0.000375476	1976.66	0.01893	1595.61	8.83675e-75
2127.11	-0.000204979	2003.34	0.03776	2486.28	0.0035	2030.24	0.000377387	1980.28	0.000741236	1716.35	-1.37534e-05	2470.84982	0.000307832	2030.27	0.00172	1979.67	0.00505	1600.63	0.000393848	2470.85	-0.00258	2033.33	0.00141	1984.98	0.00534	1608.82	0.0091	2470.85	0.01263	2028.71	0.00095242	1980.95	0.02651	1600.63	4.59577e-73
2125.68	-7.7777e-05	2005.08	0.04134	2484.85	0.00346	2033.51	0.000640448	1983.81	0.00101	1726.46	-1.37534e-05	2469.4224	0.000227832	2033.5	0.00256	1983.73	0.00612	1605.65	0.000393848	2469.42	-0.00276	2036.19	0.00211	1988.64	0.00742	1614.25	0.00886	2469.42	0.01251	2031.84	0.00208	1984.95	0.0352	1605.65	2.28059e-71
2124.25	1.94254e-05	2006.62	0.04412	2483.42	0.00343	2036.56	0.00102	1987.09	0.00132	1736.57	-1.37534e-05	2467.99499	0.000207832	2036.51	0.00389	1987.5	0.00728	1610.67	0.000393848	2467.99	-0.00286	2038.85	0.00323	1992.06	0.00981	1619.68	0.00863	2467.99	0.01244	2034.75	0.00402	1988.68	0.04461	1610.67	1.07985e-69
2122.83	8.66278e-05	2007.94	0.04617	2481.99	0.00341	2039.39	0.00151	1990.14	0.00166	1746.68	-1.37534e-05	2466.56758	0.000267832	2039.3	0.00578	1991.01	0.00848	1615.69	0.000393848	2466.57	-0.0029	2041.31	0.0048	1995.23	0.01239	1625.11	0.0084	2466.57	0.01241	2037.45	0.00692	1992.14	0.05432	1615.69	4.87867e-68
2121.4	8.38302e-05	2009.08	0.04763	2480.57	0.00341	2042.01	0.0021	1992.96	0.00201	1756.78	-1.37534e-05	2465.14017	0.000347832	2041.89	0.0082	1994.25	0.00966	1620.71	0.000393848	2465.14	-0.00291	2043.58	0.00681	1998.17	0.01504	1630.54	0.00816	2465.14	0.01236	2039.96	0.01085	1995.34	0.06391	1620.71	2.10312e-66
2119.97	1.03242e-06	2010.04	0.04862	2479.14	0.00339	2044.43	0.00275	1995.56	0.00236	1766.89	-1.37534e-05	2463.71276	0.000397832	2044.28	0.01103	1997.25	0.01077	1625.74	0.000393848	2463.71	-0.0029	2045.66	0.00915	2000.88	0.01764	1635.97	0.00793	2463.71	0.0123	2042.27	0.01567	1998.3	0.07301	1625.74	8.65071e-65
2118.54	-0.000171765	2010.85	0.04926	2477.71	0.00337	2046.66	0.00343	1997.96	0.00268	1777	-1.37534e-05	2462.28535	0.000377832	2046.47	0.01411	2000	0.01179	1630.76	0.000393848	2462.29	-0.00281	2047.58	0.01168	2003.38	0.02009	1641.4	0.00769	2462.29	0.01219	2044.39	0.02113	2001.02	0.08134	1630.76	3.39519e-63
2117.12	-0.000384563	2011.5	0.04965	2476.29	0.00332	2048.7	0.0041	2000.15	0.00297	1787.1	-1.37534e-05	2460.85793	0.000307832	2048.49	0.01724	2002.53	0.01269	1635.78	0.000393848	2460.86	-0.00269	2049.33	0.01424	2005.67	0.02231	1646.83	0.00746	2460.86	0.01207	2046.34	0.02687	2003.51	0.08873	1635.78	1.27145e-61
2115.69	-0.00058736	2012.03	0.04988	2474.86	0.00327	2050.56	0.00473	2002.16	0.00323	1797.21	-1.37534e-05	2459.43052	0.000247832	2050.33	0.02026	2004.84	0.01346	1640.8	0.000393848	2459.43	-0.00266	2050.92	0.01667	2007.75	0.02425	1652.26	0.00723	2459.43	0.01195	2048.12	0.03255	2005.79	0.0951	1640.8	4.54318e-60
2114.26	-0.000436165	2012.44	0.05001	2473.43	0.00326	2052.25	0.00529	2003.98	0.00345	1807.32	-1.37534e-05	2458.00311	0.000227832	2052	0.02303	2006.94	0.0141	1645.82	0.000393848	2458	-0.00272	2052.35	0.01886	2009.65	0.02591	1657.69	0.00699	2458	0.01182	2049.74	0.03785	2007.86	0.10044	1645.82	1.54898e-58
2112.83	-0.000255641	2012.75	0.05007	2472	0.00327	2053.79	0.00577	2005.63	0.00363	1817.43	-1.37534e-05	2456.5757	0.000227832	2053.51	0.02545	2008.83	0.01462	1650.84	0.000393848	2456.58	-0.00281	2053.65	0.02075	2011.37	0.02728	1663.12	0.00676	2456.58	0.0117	2051.2	0.04258	2009.74	0.1048	1650.84	5.03912e-57
2111.41	-0.000115116	2012.97	0.0501	2470.58	0.0033	2055.17	0.00618	2007.12	0.00377	1827.53	-1.37534e-05	2455.14829	0.000227832	2054.87	0.02749	2010.54	0.01503	1655.86	0.000393848	2455.15	-0.00286	2054.81	0.02232	2012.92	0.02839	1668.55	0.00653	2455.15	0.01156	2052.52	0.04661	2011.42	0.10829	1655.86	1.56418e-55
2109.98	5.40812e-06	2013.12	0.05011	2469.15	0.00333	2056.4	0.0065	2008.45	0.00389	1837.64	-1.37534e-05	2453.72088	0.000197832	2056.09	0.02914	2012.07	0.01535	1660.88	0.000393848	2453.72	-0.00284	2055.84	0.02356	2014.3	0.02925	1673.98	0.00629	2453.72	0.01142	2053.7	0.04991	2012.93	0.111	1660.88	4.63283e-54
2108.55	7.59351e-05	2013.21	0.05012	2467.72	0.00332	2057.5	0.00675	2009.63	0.00397	1847.75	-1.37534e-05	2452.29346	0.000147832	2057.18	0.03044	2013.43	0.01559	1665.9	0.000393848	2452.29	-0.00279	2056.75	0.02452	2015.53	0.02992	1679.41	0.00606	2452.29	0.0113	2054.75	0.05252	2014.27	0.11307	1665.9	1.30927e-52
2107.12	6.64594e-05	2013.25	0.05012	2466.29	0.00327	2058.47	0.00694	2010.67	0.00404	1857.86	-1.37534e-05	2450.86605	9.7832e-05	2058.13	0.03143	2014.63	0.01577	1670.93	0.000393848	2450.87	-0.00277	2057.54	0.02523	2016.62	0.03042	1684.84	0.00582	2450.87	0.0112	2055.67	0.05452	2015.46	0.11461	1670.93	3.53049e-51
2105.69	-1.30163e-05	2013.27	0.05012	2464.87	0.00322	2059.31	0.00708	2011.58	0.00409	1867.96	-1.37534e-05	2449.43864	6.7832e-05	2058.97	0.03215	2015.68	0.01589	1675.95	0.000393848	2449.44	-0.00282	2058.23	0.02575	2017.57	0.03078	1690.27	0.00559	2449.44	0.01112	2056.48	0.056	2016.49	0.11573	1675.95	9.08377e-50
2104.27	-6.24919e-05	2013.27	0.05012	2463.44	0.00318	2060.05	0.00718	2012.38	0.00412	1878.07	-1.37534e-05	2448.01123	2.7832e-05	2059.69	0.03267	2016.59	0.01598	1680.97	0.000393848	2448.01	-0.00292	2058.82	0.0261	2018.39	0.03104	1695.7	0.00536	2448.01	0.01105	2057.18	0.05706	2017.39	0.11651	1680.97	2.23009e-48
2102.84	-6.67317e-05	2013.28	0.05012	2462.01	0.00316	2060.68	0.00725	2013.05	0.00414	1888.18	-2.24673e-05	2446.58382	-1.2168e-05	2060.32	0.03302	2017.37	0.01604	1685.99	0.000393848	2446.58	-0.00302	2059.32	0.02634	2019.1	0.03122	1701.13	0.00512	2446.58	0.01096	2057.78	0.0578	2018.16	0.11705	1685.99	5.22398e-47
2101.41	-0.000101182	2013.3	0.05012	2460.58	0.00314	2061.21	0.0073	2013.63	0.00416	1898.28	-6.75821e-05	2445.1564	-4.2168e-05	2060.84	0.03326	2018.03	0.01607	1691.01	0.000393848	2445.16	-0.00305	2059.74	0.02649	2019.69	0.03134	1706.56	0.00489	2445.16	0.01087	2058.29	0.05829	2018.81	0.11741	1691.01	1.16763e-45
2099.98	-0.000185635	2013.36	0.05012	2459.16	0.00313	2061.66	0.00732	2014.11	0.00417	1908.39	-0.000112697	2443.72899	-4.2168e-05	2061.28	0.03341	2018.58	0.01609	1696.03	0.000393848	2443.73	-0.00301	2060.08	0.02659	2020.19	0.03141	1711.99	0.00465	2443.73	0.01078	2058.72	0.0586	2019.36	0.11764	1696.03	2.4902e-44
2098.56	-0.000350087	2013.49	0.05011	2457.73	0.00312	2062.02	0.00734	2014.5	0.00417	1918.5	0.000140726	2442.30158	-5.2168e-05	2061.64	0.03349	2019.03	0.01611	1701.05	0.000393848	2442.3	-0.00294	2060.35	0.02664	2020.6	0.03146	1717.42	0.00442	2442.3	0.01069	2059.06	0.05879	2019.8	0.11778	1701.05	5.06742e-43
2097.13	-0.00051454	2013.69	0.0501	2456.3	0.00312	2062.31	0.00735	2014.81	0.00418	1928.61	0.000133559	2440.87417	-7.2168e-05	2061.93	0.03355	2019.39	0.01611	1706.07	0.000393848	2440.87	-0.00292	2060.57	0.02667	2020.93	0.03149	1722.86	0.00419	2440.87	0.01058	2059.34	0.0589	2020.16	0.11786	1706.07	9.8393e-42
2095.7	-0.00062899	2013.99	0.05005	2454.87	0.00313	2062.54	0.00736	2015.06	0.00418	1938.71	4.30862e-05	2439.44676	-0.000102168	2062.15	0.03357	2019.67	0.01611	1711.09	0.000393848	2439.45	-0.00295	2060.73	0.02669	2021.18	0.0315	1728.29	0.00395	2439.45	0.01046	2059.56	0.05896	2020.44	0.1179	1711.09	1.82291e-40
2094.27	-0.000663443	2014.41	0.04995	2453.45	0.00312	2062.71	0.00736	2015.24	0.00418	1948.82	1.76128e-05	2438.01935	-9.2168e-05	2062.32	0.03358	2019.89	0.01611	1716.11	0.000393848	2438.02	-0.00296	2060.84	0.0267	2021.37	0.03151	1733.72	0.00372	2438.02	0.01031	2059.72	0.05899	2020.65	0.11792	1716.11	3.22249e-39
2092.85	-0.000477895	2014.97	0.04973	2452.02	0.00309	2062.83	0.00736	2015.37	0.00418	1958.93	0.000114892	2436.59193	-6.2168e-05	2062.44	0.03359	2020.04	0.01611	1721.14	0.000393848	2436.59	-0.00294	2060.92	0.0267	2021.51	0.03152	1739.15	0.00348	2436.59	0.01017	2059.84	0.059	2020.79	0.11793	1721.14	5.43553e-38
2091.42	-0.000514263	2015.69	0.04933	2450.59	0.00306	2062.91	0.00736	2015.46	0.00418	1969.04	0.000262876	2435.16452	-3.2168e-05	2062.52	0.03359	2020.14	0.01611	1726.16	0.000393848	2435.16	-0.00294	2060.97	0.0267	2021.6	0.03152	1744.58	0.00325	2435.16	0.01004	2059.92	0.05901	2020.89	0.11793	1726.16	8.74817e-37
2089.99	-0.000510466	2016.59	0.04862	2449.16	0.00304	2062.96	0.00736	2015.51	0.00418	1979.14	0.00066742	2433.73711	-5.2168e-05	2062.57	0.03359	2020.2	0.01611	1731.18	0.000393848	2433.74	-0.00297	2060.99	0.0267	2021.66	0.03152	1750.01	0.00302	2433.74	0.00989	2059.97	0.05901	2020.96	0.11793	1731.18	1.34343e-35
2088.56	-0.000486665	2017.68	0.04748	2447.74	0.00305	2062.99	0.00736	2015.54	0.00418	1989.25	0.00156	2432.3097	-0.000112168	2062.6	0.03359	2020.23	0.01611	1736.2	0.000393848	2432.31	-0.00295	2061	0.0267	2021.69	0.03152	1755.44	0.00278	2432.31	0.00973	2059.99	0.05901	2020.99	0.11793	1736.2	1.96852e-34
2087.14	-0.000502864	2019	0.04574	2446.31	0.00305	2063	0.00736	2015.55	0.00418	1999.36	0.00287	2430.88229	-0.000162168	2062.61	0.03359	2020.24	0.01611	1741.22	0.000393848	2430.88	-0.00286	2061	0.0267	2021.7	0.03152	1760.87	0.00255	2430.88	0.00959	2060	0.05901	2021	0.11793	1741.22	2.75225e-33
2085.71	-0.000519064	2020.55	0.04322	2444.88	0.00306	2063	0.00736	2015.55	0.00418	2009.52	0.00383	2429.45487	-0.000192168	2062.61	0.03359	2020.25	0.01611	1746.24	0.000393848	2429.45	-0.00277	2061	0.0267	2021.7	0.03152	1766.3	0.00232	2429.45	0.00951	2060	0.05901	2021	0.11793	1746.24	3.67163e-32
2084.28	-0.000535263	2022.37	0.03976	2443.45	0.00308	2063	0.00736	2015.55	0.00418	2012.38	0.00403	2428.02746	-0.000182168	2062.61	0.03359	2020.25	0.01611	1751.26	0.000393848	2428.03	-0.00272	2061.01	0.0267	2021.7	0.03152	1771.73	0.00208	2428.03	0.00946	2060	0.05901	2021	0.11793	1751.26	4.67365e-31
2082.85	-0.000551465	2024.46	0.0353	2442.03	0.00308	2063.01	0.00736	2015.56	0.00418	2015.23	0.00405	2426.60005	-0.000162168	2062.62	0.03359	2020.26	0.01611	1756.28	0.000393848	2426.6	-0.0027	2061.03	0.0267	2021.71	0.03152	1777.16	0.00185	2426.6	0.00943	2060.01	0.05901	2021.01	0.11793	1756.28	5.67645e-30
2081.43	-0.000567665	2026.85	0.02991	2440.6	0.00307	2063.03	0.00736	2015.59	0.00418	2016.66	0.004	2425.17264	-0.000132168	2062.64	0.03359	2020.29	0.01611	1761.3	0.000393848	2425.17	-0.00268	2061.06	0.0267	2021.74	0.03152	1782.59	0.00161	2425.17	0.0094	2060.03	0.05901	2021.04	0.11793	1761.3	6.57843e-29
2080	-0.000553864	2029.56	0.02386	2439.17	0.00304	2063.07	0.00736	2015.64	0.00418	2018.09	0.00393	2423.74523	-9.2168e-05	2062.68	0.03359	2020.34	0.01611	1766.33	0.000393848	2423.75	-0.00267	2061.13	0.0267	2021.79	0.03152	1788.02	0.00138	2423.75	0.00932	2060.07	0.05901	2021.1	0.11793	1766.33	7.27431e-28
2078.57	-0.000570063	2032.6	0.01764	2437.75	0.00301	2063.14	0.00736	2015.72	0.00418	2019.51	0.00386	2422.31782	-3.2168e-05	2062.74	0.03359	2020.44	0.01611	1771.35	0.000393848	2422.32	-0.00267	2061.22	0.0267	2021.87	0.03152	1793.45	0.00115	2422.32	0.00922	2060.13	0.059	2021.19	0.11793	1771.35	7.67513e-27
2077.14	-0.000556222	2036.01	0.01189	2436.32	0.00297	2063.24	0.00736	2015.85	0.00418	2022.37	0.00376	2420.8904	1.7832e-05	2062.84	0.03358	2020.58	0.0161	1776.37	0.000393848	2420.89	-0.00269	2061.34	0.02669	2021.99	0.03152	1798.88	0.00091185	2420.89	0.00909	2060.22	0.05899	2021.33	0.11792	1776.37	7.72688e-26
2075.71	-0.000511519	2039.79	0.00719	2434.89	0.00294	2063.39	0.00736	2016.02	0.00418	2025.22	0.00373	2419.46299	7.7832e-05	2062.97	0.03357	2020.77	0.0161	1781.39	0.000393848	2419.46	-0.0027	2061.51	0.02667	2022.17	0.03151	1804.31	0.00067796	2419.46	0.00894	2060.35	0.05898	2021.52	0.1179	1781.39	7.42244e-25
2074.29	-0.000536816	2043.97	0.00388	2433.46	0.0029	2063.58	0.00735	2016.26	0.00417	2028.08	0.0037	2418.03558	0.000127832	2063.15	0.03355	2021.03	0.01609	1786.41	0.000393848	2418.04	-0.00268	2061.73	0.02664	2022.4	0.0315	1809.74	0.000444069	2418.04	0.00881	2060.53	0.05894	2021.77	0.11787	1786.41	6.80321e-24
2072.86	-0.000592112	2048.56	0.00193	2432.04	0.00289	2063.82	0.00735	2016.55	0.00417	2029.51	0.00366	2416.60817	0.000167832	2063.38	0.03351	2021.36	0.01608	1791.43	0.000393848	2416.61	-0.00266	2062	0.02658	2022.7	0.03148	1815.17	0.000210179	2416.61	0.00869	2060.75	0.05887	2022.1	0.1178	1791.43	5.94984e-23
2071.43	-0.00059741	2053.6	0.000781533	2430.61	0.00291	2064.12	0.00733	2016.93	0.00417	2032.36	0.00353	2415.18076	0.000147832	2063.67	0.03345	2021.78	0.01606	1796.45	0.000393848	2415.18	-0.00265	2062.33	0.02649	2023.07	0.03145	1820.6	-2.37119e-05	2415.18	0.00857	2061.03	0.05875	2022.51	0.11768	1796.45	4.96502e-22
2070	-0.000452706	2059.09	0.000219338	2429.18	0.00294	2064.5	0.00731	2017.38	0.00416	2035.22	0.00336	2413.75334	6.7832e-05	2064.02	0.03334	2022.29	0.01603	1801.47	0.000393848	2413.75	-0.00264	2062.73	0.02634	2023.52	0.03139	1826.03	-0.000257602	2413.75	0.00845	2061.37	0.05854	2023.01	0.11749	1801.47	3.95331e-21
2068.58	-0.000198003	2065.06	4.37852e-05	2427.75	0.00294	2064.94	0.00728	2017.93	0.00414	2038.07	0.00325	2412.32593	-4.2168e-05	2064.44	0.03318	2022.9	0.01598	1806.49	0.000393848	2412.33	-0.00266	2063.2	0.02612	2024.07	0.0313	1831.46	-0.000491493	2412.33	0.00836	2061.77	0.05823	2023.61	0.11719	1806.49	3.00349e-20
2067.15	-3.29954e-06	2071.52	2.20857e-05	2426.33	0.0029	2065.47	0.00723	2018.57	0.00412	2039.79	0.00324	2410.89852	-0.000122168	2064.94	0.03294	2023.62	0.01592	1811.51	0.000393848	2410.9	-0.00275	2063.75	0.0258	2024.71	0.03116	1836.89	-0.000720995	2410.9	0.00829	2062.26	0.05776	2024.32	0.11673	1811.51	2.17728e-19
2065.72	5.14039e-05	2078.51	1.90438e-05	2424.9	0.00285	2066.08	0.00716	2019.33	0.00409	2042.35	0.00335	2409.47111	-0.000142168	2065.52	0.03259	2024.46	0.01582	1816.54	0.000393848	2409.47	-0.00285	2064.38	0.02535	2025.46	0.03096	1842.32	-0.000375464	2409.47	0.00822	2062.82	0.05707	2025.15	0.11606	1816.54	1.50601e-18
2064.29	1.61062e-05	2086.03	-4.15672e-05	2423.47	0.00281	2066.79	0.00706	2020.19	0.00404	2045.21	0.00367	2408.0437	-0.000112168	2066.19	0.0321	2025.43	0.01569	1821.56	0.000393848	2408.04	-0.00287	2065.1	0.02473	2026.33	0.03067	1847.75	-1.00449e-05	2408.04	0.00814	2063.46	0.0561	2026.1	0.11511	1821.56	9.93952e-18
2062.87	-2.91904e-05	2094.1	-0.000235416	2422.04	0.00278	2067.6	0.00692	2021.19	0.00398	2048.06	0.00418	2406.61629	-5.2168e-05	2066.96	0.03143	2026.53	0.01551	1826.58	0.000393848	2406.62	-0.00281	2065.92	0.02391	2027.31	0.03027	1853.18	0.000355375	2406.62	0.00805	2064.2	0.05477	2027.19	0.1138	1826.58	6.25932e-17
2061.44	-0.000227513	2102.76	-0.000402932	2420.62	0.00275	2068.52	0.00674	2022.31	0.0039	2049.89	0.00454	2405.18887	-2.16804e-06	2067.82	0.03054	2027.79	0.01527	1831.6	0.000393848	2405.19	-0.00275	2066.84	0.02285	2028.43	0.02972	1858.61	0.000720794	2405.19	0.00797	2065.04	0.05301	2028.42	0.11204	1831.6	3.76109e-16
2060.01	-0.000554282	2112.01	6.11608e-05	2419.19	0.00271	2069.55	0.0065	2023.57	0.0038	2052.34	0.00536	2403.76146	3.7832e-05	2068.8	0.02939	2029.2	0.01496	1836.62	0.000393848	2403.76	-0.00273	2067.86	0.02153	2029.69	0.02901	1864.04	0.00109	2403.76	0.00789	2065.99	0.05073	2029.81	0.10971	1836.62	2.15638e-15
2058.58	-0.000821054	2121.87	0.00033197	2417.76	0.00266	2070.71	0.0062	2024.99	0.00366	2055.2	0.00628	2402.33405	1.7832e-05	2069.89	0.02793	2030.77	0.01457	1841.64	0.000393848	2402.33	-0.00278	2069.01	0.01993	2031.1	0.02809	1869.48	0.00131	2402.33	0.0078	2067.04	0.04788	2031.36	0.10672	1841.64	1.17967e-14
2057.16	-0.000907823	2132.38	-0.000464757	2416.33	0.00264	2071.99	0.00583	2026.56	0.00349	2058.05	0.00708	2400.90664	-2.2168e-05	2071.1	0.02615	2032.52	0.01407	1846.66	0.000373579	2400.91	-0.00287	2070.27	0.01805	2032.67	0.02695	1874.91	0.00145	2400.91	0.00773	2068.21	0.04441	2033.09	0.10294	1846.66	6.1577e-14
2055.73	-0.000804592	2143.53	-0.000751637	2414.91	0.00262	2073.41	0.00538	2028.29	0.00329	2059.48	0.00736	2399.47923	-6.2168e-05	2072.44	0.02403	2034.46	0.01346	1851.68	0.000270235	2399.48	-0.00296	2071.66	0.01594	2034.39	0.02554	1880.34	0.00159	2399.48	0.00765	2069.51	0.04032	2034.99	0.09829	1851.68	3.06692e-13
2054.3	-0.000611361	2155.37	-0.000480427	2413.48	0.00261	2074.97	0.00487	2030.2	0.00305	2060.91	0.00754	2398.05182	-0.000102168	2073.91	0.02158	2036.59	0.01272	1856.7	0.000166586	2398.05	-0.00302	2073.18	0.01366	2036.3	0.02387	1885.77	0.00174	2398.05	0.00756	2070.93	0.03566	2037.09	0.09269	1856.7	1.45751e-12
2052.87	-0.000458133			2412.05	0.0026	2076.67	0.00429	2032.29	0.00277	2063.76	0.00749	2396.6244	-0.000132168	2075.53	0.01887	2038.92	0.01186	1861.73	6.29384e-05	2396.62	-0.00303	2074.83	0.01131	2038.38	0.02193	1891.2	0.00188	2396.62	0.00747	2072.49	0.03057	2039.38	0.08611	1861.73	6.60911e-12
2051.45	-6.89937e-05			2410.62	0.00258	2078.53	0.00367	2034.57	0.00246	2065.47	0.00723	2395.19699	-0.000152168	2077.29	0.01596	2041.46	0.01088	1866.75	-4.07097e-05	2395.2	-0.00299	2076.64	0.00901	2040.65	0.01974	1896.63	0.00202	2395.2	0.00739	2074.19	0.02525	2041.89	0.07859	1866.75	2.85957e-11
2050.02	0.000278259			2409.2	0.00256	2080.56	0.00302	2037.04	0.00212	2068.52	0.00674	2393.76958	-0.000182168	2079.2	0.013	2044.23	0.00978	1871.77	-0.000115551	2393.77	-0.00294	2078.59	0.0069	2043.12	0.01736	1902.06	0.00203	2393.77	0.00731	2076.04	0.01995	2044.61	0.07021	1871.77	1.18054e-10
2048.59	0.000369238			2407.77	0.00252	2082.75	0.00239	2039.73	0.00178	2070.11	0.00641	2392.34217	-0.000202168	2081.27	0.01011	2047.22	0.0086	1876.79	9.16162e-06	2392.34	-0.00289	2080.7	0.00508	2045.79	0.01486	1907.49	0.00174	2392.34	0.00722	2078.04	0.01496	2047.56	0.06119	1876.79	4.65036e-10
2047.16	0.000540218			2406.34	0.00248	2085.12	0.00179	2042.62	0.00143	2074.97	0.00487	2390.91476	-0.000212168	2083.51	0.00746	2050.46	0.00735	1881.81	0.000133874	2390.91	-0.00285	2082.97	0.00365	2048.68	0.01234	1912.92	0.00145	2390.91	0.00711	2080.2	0.01056	2050.74	0.05179	1881.81	1.7479e-09
2045.73	0.000851194			2404.91	0.00242	2087.67	0.00127	2045.75	0.0011	2078.53	0.00367	2389.48734	-0.000242168	2085.92	0.00517	2053.94	0.0061	1886.83	0.000258588	2389.49	-0.00286	2085.41	0.00261	2051.79	0.0099	1918.35	0.00116	2389.49	0.007	2082.53	0.00694	2054.17	0.04237	1886.83	6.26861e-09
2044.31	0.00113			2403.49	0.00234	2090.41	0.000837696	2049.1	0.00081145	2080.21	0.00314	2388.05993	-0.000282168	2088.51	0.00333	2057.68	0.00489	1891.85	0.000378947	2388.06	-0.00296	2088.02	0.00193	2055.13	0.00767	1923.78	0.000875423	2388.06	0.00683	2085.03	0.0042	2057.85	0.03334	1891.85	2.14511e-08
2042.88	0.00112			2402.06	0.00225	2093.34	0.000510242	2052.69	0.000564195	2090.32	0.000850244	2386.63252	-0.000352168	2091.28	0.00197	2061.69	0.00376	1896.87	0.000393872	2386.63	-0.00322	2090.81	0.00154	2058.71	0.00574	1929.21	0.000586791	2386.63	0.00653	2087.71	0.00232	2061.79	0.02507	1896.87	7.00411e-08
2041.45	0.00152			2400.63	0.00213	2096.48	0.000281506	2056.53	0.000368912	2100.43	0.000117963	2385.20511	-0.000452168	2094.24	0.00104	2065.97	0.00277	1901.89	0.000393916	2385.21	-0.00366	2093.79	0.00135	2062.54	0.00417	1934.64	0.000298712	2385.21	0.00606	2090.58	0.00115	2066.01	0.0179	1901.89	2.18213e-07
2040.02	0.00235			2399.21	0.00199	2099.82	0.000136227	2060.62	0.000225708	2110.54	9.74122e-05	2383.7777	-0.000582168	2097.4	0.000459534	2070.54	0.00194	1906.91	0.000394036	2383.78	-0.00429	2096.96	0.00122	2066.62	0.00299	1940.07	0.000247409	2383.78	0.00539	2093.63	0.000500936	2070.51	0.01205	1906.91	6.48682e-07
2038.6	0.00361			2397.78	0.00182	2103.38	5.30888e-05	2064.98	0.000128822	2120.64	0.00014817	2382.35029	-0.000732168	2100.77	0.000127571	2075.4	0.00128	1911.94	0.000394347	2382.35	-0.00515	2100.33	0.00102	2070.96	0.00218	1945.5	0.000255345	2382.35	0.00453	2096.89	0.000190464	2075.3	0.00759	1911.94	1.83996e-06
2037.17	0.00536			2396.35	0.00165	2107.17	6.34042e-05	2069.61	6.85456e-05	2130.75	-0.000134289	2380.92287	-0.000872168	2104.35	-5.00658e-05	2080.57	0.000791493	1916.96	0.000298196	2380.92	-0.00627	2103.9	0.000828522	2075.58	0.00167	1950.93	0.000277935	2380.92	0.00349	2100.34	6.1824e-05	2080.38	0.00443	1916.96	4.97976e-06
2035.74	0.0077			2394.92	0.00146	2111.18	0.000105127	2074.52	3.3875e-05	2140.86	-0.000158688	2379.49546	-0.001	2108.14	-0.000105756	2086.05	0.000439269	1921.98	0.000178827	2379.5	-0.0076	2107.69	0.00063707	2080.48	0.00139	1956.36	0.000336991	2379.5	0.0023	2104.01	1.67921e-05	2085.78	0.00238	1921.98	1.28598e-05
2034.31	0.01071			2393.5	0.00127	2115.43	0.000161236	2079.72	1.49099e-05	2150.97	-4.53099e-05	2378.06805	-0.0011	2112.15	-0.000124466	2091.85	0.000194564	1927	6.17498e-05	2378.07	-0.00905	2111.69	0.000437181	2085.66	0.00126	1961.79	0.000479838	2378.07	0.000973305	2107.89	3.73375e-06	2091.49	0.00116	1927	3.16871e-05
2032.89	0.01436			2392.07	0.00109	2119.92	0.000168447	2085.22	4.27378e-06	2161.07	1.14926e-05	2376.64064	-0.00115	2116.4	-0.000129788	2097.99	2.2656e-05	1932.02	-5.05796e-05	2376.64	-0.01061	2115.91	0.000268678	2091.14	0.00123	1967.22	0.000826329	2376.64	-0.000459093	2111.99	6.63618e-07	2097.53	0.0005068	1932.02	7.45e-05
2031.46	0.01855			2390.64	0.00094084	2124.66	3.5668e-05	2091.02	-2.641e-06	2171.18	4.64753e-05	2375.21323	-0.00115	2120.88	-0.000131019	2104.46	-0.000100845	1937.04	0.000136522	2375.21	-0.01233	2120.36	0.000464908	2096.92	0.00119	1972.65	0.00149	2375.21	-0.00201	2116.32	9.18671e-08	2103.9	0.000196854	1937.04	0.00016713
2030.03	0.02315			2389.21	0.000831259	2129.66	-0.000103852	2097.14	-8.24696e-06	2181.29	8.14579e-05	2373.78581	-0.00112	2125.6	-0.000131246	2111.29	-0.000120979	1942.06	0.000672513	2373.79	-0.01423	2122.67	0.000571576	2103.02	0.000872888	1978.08	0.00268	2373.79	-0.00372	2120.89	9.63072e-09	2110.62	6.69435e-05	1942.06	0.000357747
2028.6	0.02793			2387.79	0.000791677	2132.26	-0.000176311	2100.32	-1.09206e-05	2191.39	7.62643e-05	2372.3584	-0.00108	2128.05	-0.000131271	2114.84	-0.00012551	1947.08	0.00124	2372.36	-0.01631	2160.35	0.00122	2106.19	0.000713081	1983.51	0.00465	2372.36	-0.00562	2123.26	2.78317e-09	2114.12	3.69727e-05	1947.08	0.000730673
2027.18	0.03261			2386.36	0.000802096	2170.51	4.41703e-05	2141.77	-0.000148462	2201.5	2.56287e-05	2370.93099	-0.00103	2165.19	-0.000131283	2153.29	-0.00013128	1952.1	0.00186	2370.93	-0.0185	2198.02	-0.00109	2145.51	0.00122	1988.94	0.00761	2370.93	-0.00768	2160.87	1.38659e-20	2152.64	1.1709e-08	1952.1	0.00142
2025.75	0.03688			2384.93	0.000852514	2208.77	-1.07889e-05	2183.22	8.81497e-05	2211.61	-2.50069e-05	2369.50358	-0.000972168	2202.32	-0.000131283	2191.75	-0.000131283	1957.13	0.00224	2369.5	-0.0207	2235.69	-0.00433	2184.83	3.85143e-05	1994.37	0.01166	2369.5	-0.00985	2198.49	4.56047e-37	2191.17	2.34116e-13	1957.13	0.00265
2024.32	0.04057			2383.5	0.000942932	2247.03	-0.00020245	2224.67	-9.04471e-05	2221.72	-7.56425e-05	2368.07617	-0.000882168	2239.46	-0.000131283	2230.21	-0.000131283	1962.15	0.00249	2368.08	-0.02286	2273.36	-0.00757	2224.15	-0.00334	1999.8	0.01659	2368.08	-0.01209	2236.1	9.90199e-59	2229.7	2.9554e-19	1962.15	0.0047
2022.89	0.04355			2382.08	0.00105	2285.28	-0.00039411	2266.12	-0.000298108	2231.82	-0.000126278	2366.64876	-0.000752168	2276.59	-0.000131283	2268.66	-0.000131283	1967.17	0.00292	2366.65	-0.02505	2311.04	-0.0108	2263.47	-0.00672	2005.23	0.02189	2366.65	-0.01426	2273.72	1.41934e-85	2268.23	2.35546e-26	1967.17	0.00795
2021.47	0.04579			2380.65	0.00119	2323.54	-0.000585771	2307.57	-0.000505769	2241.93	-0.000176914	2365.22134	-0.000582168	2313.73	-0.000131283	2307.12	-0.000131283	1972.19	0.00357	2365.22	-0.02724	2348.71	-0.01404	2302.79	-0.01009	2010.66	0.02673	2365.22	-0.01613	2311.33	1.34309e-117	2306.76	1.18525e-34	1972.19	0.01285
2020.04	0.04729			2379.22	0.00138	2361.8	-0.000777432	2349.02	-0.00071343	2252.04	-0.000227549	2363.79393	-0.000422168	2350.86	-0.000131283	2345.57	-0.000131283	1977.21	0.00449	2363.79	-0.029	2386.38	-0.01727	2342.11	-0.01347	2016.1	0.03019	2363.79	-0.01756	2348.94	0	2345.28	3.76546e-44	1977.21	0.0198
2018.61	0.04818			2377.79	0.00163	2400.05	-0.000969093	2390.47	-0.000921091	2262.14	-0.000278185	2362.36652	-0.000302168	2388	-0.000131283	2384.03	-0.000131283	1982.23	0.0057	2362.37	-0.02982	2424.05	-0.02051	2381.43	-0.01685	2021.53	0.03153	2362.37	-0.01856	2386.56	0	2383.81	7.55266e-55	1982.23	0.02912
2017.18	0.04857			2376.37	0.00193	2438.31	-0.00116	2431.92	-0.00113	2272.25	-0.00032882	2360.93911	-0.000242168	2425.13	-0.000131283	2422.49	-0.000131283	1987.25	0.0072	2360.94	-0.02974	2461.73	-0.02374	2420.76	-0.02022	2026.96	0.03052	2360.94	-0.01925	2424.17	0	2422.34	9.56435e-67	1987.25	0.04087
2015.76	0.04856			2374.94	0.00224	2476.57	-0.00135	2473.37	-0.00134	2282.36	-0.000379456	2359.5117	-0.000252168	2462.26	-0.000131283	2460.94	-0.000131283	1992.27	0.00893	2359.51	-0.02924	2499.4	-0.02698	2460.08	-0.0236	2032.39	0.02766	2359.51	-0.01956	2461.78	0	2460.87	7.64689e-80	1992.27	0.05472
2014.33	0.04818			2373.51	0.0025	2514.83	-0.00154	2514.83	-0.00154	2292.47	-0.000430092	2358.08428	-0.000302168	2499.4	-0.000131283	2499.4	-0.000131283	1997.29	0.01079	2358.08	-0.02843	--	--	2499.4	-0.02698	2037.82	0.0244	2358.08	-0.01924	2499.4	0	2499.4	3.86001e-94	1997.29	0.06991
2012.9	0.04743			2372.08	0.00266					2302.57	-0.000480727	2356.65687	-0.000362168					2002.31	0.01261	2356.66	-0.02703					2043.25	0.02289	2356.66	-0.0181					2002.31	0.08522
2011.47	0.04636			2370.66	0.00266					2312.68	-0.000531363	2355.22946	-0.000442168					2007.34	0.01421	2355.23	-0.02505					2048.68	0.02473	2355.23	-0.01629					2007.34	0.09913
2010.04	0.04509			2369.23	0.00249					2322.79	-0.000581998	2353.80205	-0.000542168					2012.36	0.01541	2353.8	-0.02285					2054.11	0.02879	2353.8	-0.01409					2012.36	0.11002
2008.62	0.04365			2367.8	0.00218					2332.9	-0.000632634	2352.37464	-0.000662168					2017.38	0.01607	2352.37	-0.02067					2059.54	0.03083	2352.37	-0.0117					2017.38	0.11653
2007.19	0.04201			2366.37	0.00181					2343	-0.00068327	2350.94723	-0.000772168					2022.4	0.01614	2350.95	-0.01862					2064.97	0.02727	2350.95	-0.00948					2022.4	0.11787
2005.76	0.04016			2364.95	0.00148					2353.11	-0.000733905	2349.51981	-0.000812168					2027.42	0.0158	2349.52	-0.01701					2070.4	0.01908	2349.52	-0.00793					2027.42	0.11417
2004.33	0.03815			2363.52	0.00127					2363.22	-0.000784541	2348.0924	-0.000772168					2032.44	0.01552	2348.09	-0.01626					2075.83	0.01058	2348.09	-0.00739					2032.44	0.10681
2002.91	0.03599			2362.09	0.00122					2373.32	-0.000835176	2346.66499	-0.000662168					2037.46	0.01613	2346.66	-0.01668					2081.26	0.00493	2346.66	-0.00795					2037.46	0.09858
2001.48	0.03365			2360.66	0.00133					2383.43	-0.000885812	2345.23758	-0.000522168					2042.48	0.01865	2345.24	-0.01823					2086.69	0.00232	2345.24	-0.00949					2042.48	0.09295
2000.05	0.03117			2359.24	0.00153					2393.54	-0.000936448	2343.81017	-0.000382168					2047.5	0.02356	2343.81	-0.02014					2092.12	0.00147	2343.81	-0.01138					2047.5	0.09189
1998.62	0.02863			2357.81	0.00175					2403.65	-0.000987083	2342.38276	-0.000272168					2052.52	0.02994	2342.38	-0.02134					2097.55	0.0012	2342.38	-0.01272					2052.52	0.0934
1997.2	0.02612			2356.38	0.0019					2413.75	-0.00104	2340.95534	-0.000212168					2057.55	0.0353	2340.96	-0.02174					2102.98	0.000880104	2340.96	-0.01315					2057.55	0.09156
1995.77	0.02364			2354.96	0.00197					2423.86	-0.00109	2339.52793	-0.000212168					2062.57	0.03672	2339.53	-0.02188					2108.41	0.00060197	2339.53	-0.01302					2062.57	0.08102
1994.34	0.0211			2353.53	0.00198					2433.97	-0.00114	2338.10052	-0.000262168					2067.59	0.0329	2338.1	-0.02188					2113.84	0.000330106	2338.1	-0.0127					2067.59	0.06194
1992.91	0.01851			2352.1	0.00194					2444.07	-0.00119	2336.67311	-0.000352168					2072.61	0.02511	2336.67	-0.02154					2119.27	0.000414797	2336.67	-0.01239					2072.61	0.04008
1991.49	0.01593			2350.67	0.00185					2454.18	-0.00124	2335.2457	-0.000462168					2077.63	0.01625	2335.25	-0.02098					2124.7	0.000665227	2335.25	-0.01205					2077.63	0.02188
1990.06	0.0134			2349.25	0.00168					2464.29	-0.00129	2333.81828	-0.000572168					2082.65	0.00891	2333.82	-0.02043					2130.13	0.000915703	2333.82	-0.0117					2082.65	0.01022
1988.63	0.0109			2347.82	0.00144					2474.4	-0.00134	2332.39087	-0.000682168					2087.67	0.00414	2332.39	-0.01995					2135.56	0.00117	2332.39	-0.01145					2087.67	0.00422
1987.2	0.00843			2346.39	0.00113					2484.5	-0.00139	2330.96346	-0.000782168					2092.69	0.00162	2330.96	-0.0194					2140.99	0.00122	2330.96	-0.01131					2092.69	0.00164
1985.78	0.006			2344.96	0.00080423					2494.61	-0.00144	2329.53605	-0.000902168					2097.71	0.000496332	2329.54	-0.01875					2146.42	0.00122	2329.54	-0.01111					2097.71	0.000640536
1984.35	0.00362			2343.54	0.000484648					2504.72	-0.00149	2328.10864	-0.00101					2102.74	5.11534e-05	2328.11	-0.01807					2151.85	0.00122	2328.11	-0.01074					2102.74	0.000262231
1982.92	0.00166			2342.11	0.000225067					2514.83	-0.00154	2326.68123	-0.0011					2107.76	-8.4559e-05	2326.68	-0.01741					2157.28	0.00122	2326.68	-0.01018					2107.76	0.000111112
1981.49	-0.000218758			2340.68	1.54851e-05							2325.25381	-0.00117					2112.78	-0.000117683	2325.25	-0.01677					2162.72	0.00122	2325.25	-0.00949					2112.78	4.70096e-05
1980.06	-0.000962486			2339.25	-0.000144097							2323.8264	-0.00121					2117.8	-0.000126902	2323.83	-0.01616					2168.15	0.00122	2323.83	-0.00875					2117.8	1.93295e-05
1978.64	-0.000628878			2337.83	-0.000263678							2322.39899	-0.00125					2122.82	-0.000129718	2322.4	-0.01549					2173.58	0.001	2322.4	-0.00799					2122.82	7.6279e-06
1977.21	-0.00029528			2336.4	-0.00033326							2320.97158	-0.00131					2127.84	-0.000130698	2320.97	-0.01463					2179.01	0.000538564	2320.97	-0.00716					2127.84	2.87648e-06
1975.78	3.8319e-05			2334.97	-0.000372841							2319.54417	-0.00139					2132.86	-0.000131066	2319.54	-0.01359					2184.44	7.21873e-05	2319.54	-0.00623					2132.86	1.03534e-06
1974.35	0.000421918			2333.54	-0.000372423							2318.11675	-0.00148					2137.88	-0.000131205	2318.12	-0.0125					2189.87	-0.000394189	2318.12	-0.00527					2137.88	3.5559e-07
1972.93	0.000835516			2332.12	-0.000352005							2316.68934	-0.00157					2142.9	-0.000131256	2316.69	-0.01151					2195.3	-0.000860565	2316.69	-0.00441					2142.9	1.16532e-07
1971.5	0.00123			2330.69	-0.000311586							2315.26193	-0.00164					2147.92	-0.000131274	2315.26	-0.01071					2200.73	-0.00133	2315.26	-0.00372					2147.92	3.6439e-08
1970.07	0.00136			2329.26	-0.000281168							2313.83452	-0.00168					2152.95	-0.00013128	2313.83	-0.01015					2206.16	-0.00179	2313.83	-0.00324					2152.95	1.08721e-08
1968.64	0.00112			2327.83	-0.000260749							2312.40711	-0.00169					2157.97	-0.000131282	2312.41	-0.0097					2211.59	-0.00226	2312.41	-0.00289					2157.97	3.09515e-09
1967.22	0.000851568			2326.41	-0.000250331							2310.9797	-0.0017					2162.99	-0.000131283	2310.98	-0.00917					2217.02	-0.00273	2310.98	-0.00254					2162.99	8.40768e-10
1965.79	0.000576122			2324.98	-0.000249912							2309.55228	-0.00168					2168.01	-0.000131283	2309.55	-0.00849					2222.45	-0.00319	2309.55	-0.00213					2168.01	2.17919e-10
1964.36	0.00035067			2323.55	-0.000249494							2308.12487	-0.00165					2173.03	-0.000131283	2308.12	-0.00778					2227.88	-0.00366	2308.12	-0.00164					2173.03	5.38937e-11
1962.93	0.000245218			2322.12	-0.000239076							2306.69746	-0.00158					2178.05	-0.000131283	2306.7	-0.00718					2233.31	-0.00413	2306.7	-0.00111					2178.05	1.27176e-11
1961.51	0.000319767			2320.7	-0.000198657							2305.27005	-0.00149					2183.07	-0.000131283	2305.27	-0.00669					2238.74	-0.00459	2305.27	-0.000568982					2183.07	2.8635e-12
1960.08	0.000530389			2319.27	-0.000148239							2303.84264	-0.00139					2188.09	-0.000131283	2303.84	-0.00627					2244.17	-0.00506	2303.84	-0.00011138					2188.09	6.15195e-13
1958.65	0.000545343			2317.84	-8.78203e-05							2302.41522	-0.00127					2193.11	-0.000131283	2302.42	-0.00591					2249.6	-0.00552	2302.42	0.000216222					2193.11	1.26111e-13
1957.22	0.000600294			2316.42	-2.74021e-05							2300.98781	-0.00116					2198.14	-0.000131283	2300.99	-0.0056					2255.03	-0.00599	2300.99	0.000463824					2198.14	2.46671e-14
1955.8	0.000675245			2314.99	3.30164e-05							2299.5604	-0.00108					2203.16	-0.000131283	2299.56	-0.00532					2260.46	-0.00646	2299.56	0.000721426					2203.16	4.6037e-15
1954.37	0.000740196			2313.56	8.34349e-05							2298.13299	-0.00102					2208.18	-0.000131283	2298.13	-0.005					2265.89	-0.00692	2298.13	0.00101					2208.18	8.19825e-16
1952.94	0.000693201			2312.13	0.000133853							2296.70558	-0.000972168					2213.2	-0.000131283	2296.71	-0.00462					2271.32	-0.00739	2296.71	0.00129					2213.2	1.39302e-16
1951.51	0.000552314			2310.71	0.000184272							2295.27817	-0.000942168					2218.22	-0.000131283	2295.28	-0.00421					2276.75	-0.00786	2295.28	0.00151					2218.22	2.2585e-17
1950.08	0.000551507			2309.28	0.00023469							2293.85075	-0.000912168					2223.24	-0.000131283	2293.85	-0.00384					2282.18	-0.00832	2293.85	0.00171					2223.24	3.49388e-18
1948.66	0.000589421			2307.85	0.000295108							2292.42334	-0.000882168					2228.26	-0.000131283	2292.42	-0.00357					2287.61	-0.00879	2292.42	0.00191					2228.26	5.15725e-19
1947.23	0.00040734			2306.42	0.000375527							2290.99593	-0.000862168					2233.28	-0.000131283	2291	-0.00335					2293.04	-0.00926	2291	0.00211					2233.28	7.26363e-20
1945.8	0.000294075			2305	0.000455945							2289.56852	-0.000842168					2238.3	-0.000131283	2289.57	-0.00313					2298.47	-0.00972	2289.57	0.00226					2238.3	9.76143e-21
1944.37	0.000482713			2303.57	0.000536364							2288.14111	-0.000842168					2243.32	-0.000131283	2288.14	-0.00292					2303.9	-0.01019	2288.14	0.0024					2243.32	1.25169e-21
1942.95	0.00053135			2302.14	0.000616782							2286.7137	-0.000842168					2248.35	-0.000131283	2286.71	-0.00273					2309.34	-0.01065	2286.71	0.00254					2248.35	1.53146e-22
1941.52	0.000449987			2300.71	0.000697201							2285.28628	-0.000842168					2253.37	-0.000131283	2285.29	-0.00257					2314.77	-0.01112	2285.29	0.00269					2253.37	1.78788e-23
1940.09	0.000268635			2299.29	0.000757619							2283.85887	-0.000822168					2258.39	-0.000131283	2283.86	-0.00244					2320.2	-0.01159	2283.86	0.00281					2258.39	1.99157e-24
1938.66	0.000107273			2297.86	0.000798037							2282.43146	-0.000782168					2263.41	-0.000131283	2282.43	-0.00233					2325.63	-0.01205	2282.43	0.00285					2263.41	2.11679e-25
1937.24	-2.44723e-05			2296.43	0.000818456							2281.00405	-0.000722168					2268.43	-0.000131283	2281	-0.00227					2331.06	-0.01252	2281	0.00281					2268.43	2.14676e-26
1935.81	-0.000324985			2295	0.000798874							2279.57664	-0.000652168					2273.45	-0.000131283	2279.58	-0.00223					2336.49	-0.01299	2279.58	0.00272					2273.45	2.07737e-27
1934.38	-0.000625489			2293.58	0.000769293							2278.14922	-0.000572168					2278.47	-0.000131283	2278.15	-0.00218					2341.92	-0.01345	2278.15	0.00262					2278.47	1.91809e-28
1932.95	-0.000906001			2292.15	0.000729711							2276.72181	-0.000512168					2283.49	-0.000131283	2276.72	-0.0021					2347.35	-0.01392	2276.72	0.00252					2283.49	1.68985e-29
1931.53	-0.0011			2290.72	0.000690129							2275.2944	-0.000472168					2288.51	-0.000131283	2275.29	-0.00205					2352.78	-0.01439	2275.29	0.00243					2288.51	1.42053e-30
1930.1	-0.00118			2289.29	0.000660548							2273.86699	-0.000462168					2293.54	-0.000131283	2273.87	-0.0021					2358.21	-0.01485	2273.87	0.00233					2293.54	1.1394e-31
1928.67	-0.00118			2287.87	0.000640966							2272.43958	-0.000472168					2298.56	-0.000131283	2272.44	-0.00222					2363.64	-0.01532	2272.44	0.00222					2298.56	8.72027e-33
1927.24	-0.00117			2286.44	0.000631385							2271.01217	-0.000512168					2303.58	-0.000131283	2271.01	-0.00226					2369.07	-0.01578	2271.01	0.00209					2303.58	6.36805e-34
1925.82	-0.00123			2285.01	0.000631803							2269.58475	-0.000572168					2308.6	-0.000131283	2269.58	-0.00215					2374.5	-0.01625	2269.58	0.00199					2308.6	4.43718e-35
1924.39	-0.00132			2283.58	0.000632222							2268.15734	-0.000642168					2313.62	-0.000131283	2268.16	-0.00198					2379.93	-0.01672	2268.16	0.00193					2313.62	2.95007e-36
1922.96	-0.00125			2282.16	0.00064264							2266.72993	-0.000682168					2318.64	-0.000131283	2266.73	-0.00188					2385.36	-0.01718	2266.73	0.0019					2318.64	1.87147e-37
1921.53	-0.00108			2280.73	0.000633058							2265.30252	-0.000712168					2323.66	-0.000131283	2265.3	-0.0019					2390.79	-0.01765	2265.3	0.00188					2323.66	1.13281e-38
1920.1	-0.000822889			2279.3	0.000613477							2263.87511	-0.000712168					2328.68	-0.000131283	2263.88	-0.00196					2396.22	-0.01812	2263.88	0.00187					2328.68	6.54265e-40
1918.68	-0.000567563			2277.88	0.000593895							2262.44769	-0.000702168					2333.7	-0.000131283	2262.45	-0.00194					2401.65	-0.01858	2262.45	0.00186					2333.7	3.60559e-41
1917.25	-0.000382237			2276.45	0.000574314							2261.02028	-0.000692168					2338.72	-0.000131283	2261.02	-0.00184					2407.08	-0.01905	2261.02	0.00185					2338.72	1.89593e-42
1915.82	-0.000266903			2275.02	0.000554732							2259.59287	-0.000672168					2343.75	-0.000131283	2259.59	-0.00171					2412.51	-0.01952	2259.59	0.00184					2343.75	9.5125e-44
1914.39	-0.000171577			2273.59	0.000555151							2258.16546	-0.000652168					2348.77	-0.000131283	2258.17	-0.00162					2417.94	-0.01998	2258.17	0.00182					2348.77	4.55397e-45
1912.97	-0.000236791			2272.17	0.000555569							2256.73805	-0.000632168					2353.79	-0.000131283	2256.74	-0.00157					2423.37	-0.02045	2256.74	0.00181					2353.79	2.08023e-46
1911.54	-0.000312853			2270.74	0.000565987							2255.31064	-0.000602168					2358.81	-0.000131283	2255.31	-0.0016					2428.8	-0.02091	2255.31	0.00179					2358.81	9.06681e-48
1910.11	-0.000338909			2269.31	0.000556406							2253.88322	-0.000572168					2363.83	-0.000131283	2253.88	-0.00171					2434.23	-0.02138	2253.88	0.00175					2363.83	3.77071e-49
1908.68	-0.000324971			2267.88	0.000536824							2252.45581	-0.000522168					2368.85	-0.000131283	2252.46	-0.0018					2439.66	-0.02185	2252.46	0.00172					2368.85	1.49629e-50
1907.26	-0.000311033			2266.46	0.000507243							2251.0284	-0.000482168					2373.87	-0.000131283	2251.03	-0.00179					2445.09	-0.02231	2251.03	0.00167					2373.87	5.66545e-52
1905.83	-0.000347095			2265.03	0.000467661							2249.60099	-0.000452168					2378.89	-0.000131283	2249.6	-0.00168					2450.52	-0.02278	2249.6	0.00163					2378.89	2.0468e-53
1904.4	-0.000433156			2263.6	0.000428079							2248.17358	-0.000472168					2383.91	-0.000131283	2248.17	-0.00155					2455.96	-0.02325	2248.17	0.00161					2383.91	7.05573e-55
1902.97	-0.000509213			2262.17	0.000428498							2246.74616	-0.000522168					2388.94	-0.000131283	2246.75	-0.00141					2461.39	-0.02371	2246.75	0.00158					2388.94	2.32077e-56
1901.55	-0.000515275			2260.75	0.000448916							2245.31875	-0.000592168					2393.96	-0.000131283	2245.32	-0.00124					2466.82	-0.02418	2245.32	0.00157					2393.96	7.28362e-58
1900.12	-0.000441336			2259.32	0.000479335							2243.89134	-0.000662168					2398.98	-0.000131283	2243.89	-0.0011					2472.25	-0.02465	2243.89	0.00154					2398.98	2.18116e-59
				2257.89	0.000489753							2242.46393	-0.000692168					2404	-0.000131283	2242.46	-0.00107					2477.68	-0.02511	2242.46	0.00152					2404	6.23233e-61
				2256.46	0.000470172							2241.03652	-0.000662168					2409.02	-0.000131283	2241.04	-0.00117					2483.11	-0.02558	2241.04	0.00147					2409.02	1.69918e-62
				2255.04	0.00043059							2239.60911	-0.000582168					2414.04	-0.000131283	2239.61	-0.00132					2488.54	-0.02604	2239.61	0.00143					2414.04	4.42029e-64
				2253.61	0.000401008							2238.18169	-0.000512168					2419.06	-0.000131283	2238.18	-0.00142					2493.97	-0.02651	2238.18	0.00136					2419.06	1.0972e-65
				2252.18	0.000391427							2236.75428	-0.000482168					2424.08	-0.000131283	2236.75	-0.00138					2499.4	-0.02698	2236.75	0.00129					2424.08	2.59866e-67
				2250.75	0.000391845							2235.32687	-0.000502168					2429.1	-0.000131283	2235.33	-0.00127							2235.33	0.00119					2429.1	5.87265e-69
				2249.33	0.000392264							2233.89946	-0.000572168					2434.12	-0.000131283	2233.9	-0.00116							2233.9	0.00109					2434.12	1.26632e-70
				2247.9	0.000352682							2232.47205	-0.000632168					2439.15	-0.000131283	2232.47	-0.00111							2232.47	0.000998731					2439.15	2.60542e-72
				2246.47	0.000293101							2231.04464	-0.000652168					2444.17	-0.000131283	2231.04	-0.00107							2231.04	0.000926333					2444.17	5.11489e-74
				2245.04	0.000223519							2229.61722	-0.000632168					2449.19	-0.000131283	2229.62	-0.00101							2229.62	0.000873935					2449.19	9.58119e-76
				2243.62	0.000173937							2228.18981	-0.000592168					2454.21	-0.000131283	2228.19	-0.000932581							2228.19	0.000841537					2454.21	1.71249e-77
				2242.19	0.000144356							2226.7624	-0.000602168					2459.23	-0.000131283	2226.76	-0.000882581							2226.76	0.000809139					2459.23	2.92051e-79
				2240.76	0.000124774							2225.33499	-0.000682168					2464.25	-0.000131283	2225.33	-0.000872581							2225.33	0.000766742					2464.25	4.75242e-81
				2239.33	0.000125193							2223.90758	-0.000782168					2469.27	-0.000131283	2223.91	-0.000912581							2223.91	0.000724344					2469.27	7.37896e-83
				2237.91	0.000135611							2222.48016	-0.000842168					2474.29	-0.000131283	2222.48	-0.000982581							2222.48	0.000671946					2474.29	1.0932e-84
				2236.48	0.000136029							2221.05275	-0.000832168					2479.31	-0.000131283	2221.05	-0.00101							2221.05	0.000619548					2479.31	1.54536e-86
				2235.05	0.000136448							2219.62534	-0.000772168					2484.33	-0.000131283	2219.63	-0.001							2219.63	0.00054715					2484.33	2.08441e-88
				2233.63	0.000116866							2218.19793	-0.000722168					2489.36	-0.000131283	2218.2	-0.000972581							2218.2	0.000454753					2489.36	2.68262e-90
				2232.2	8.72846e-05							2216.77052	-0.000712168					2494.38	-0.000131283	2216.77	-0.000932581							2216.77	0.000362355					2494.38	3.29429e-92
				2230.77	4.77031e-05							2215.34311	-0.000712168					2499.4	-0.000131283	2215.34	-0.000922581							2215.34	0.000279957					2499.4	3.86001e-94
				2229.34	-1.87845e-06							2213.91569	-0.000732168							2213.92	-0.000892581							2213.92	0.000217559
				2227.92	-5.14602e-05							2212.48828	-0.000752168							2212.49	-0.000842581							2212.49	0.000175161
				2226.49	-7.10418e-05							2211.06087	-0.000782168							2211.06	-0.000772581							2211.06	0.000142764
				2225.06	-8.06233e-05							2209.63346	-0.000802168							2209.63	-0.000732581							2209.63	0.000100366
				2223.63	-5.02048e-05							2208.20605	-0.000802168							2208.21	-0.000732581							2208.21	3.79683e-05
				2222.21	-1.97864e-05							2206.77863	-0.000802168							2206.78	-0.000742581							2206.78	-4.43004e-06
				2220.78	1.06319e-05							2205.35122	-0.000792168							2205.35	-0.000722581							2205.35	-2.68277e-05
				2219.35	3.10503e-05							2203.92381	-0.000762168							2203.92	-0.000662581							2203.92	-3.92254e-05
				2217.92	3.14688e-05							2202.4964	-0.000712168							2202.5	-0.000572581							2202.5	-6.1623e-05
				2216.5	1.18872e-05							2201.06899	-0.000662168							2201.07	-0.000452581							2201.07	-8.40207e-05
				2215.07	-1.76943e-05							2199.64158	-0.000602168							2199.64	-0.000302581							2199.64	-9.64183e-05
				2213.64	-3.72759e-05							2198.21416	-0.000542168							2198.21	-0.000162581							2198.21	-8.88167e-05
				2212.21	-5.68576e-05							2196.78675	-0.000482168							2196.79	-0.000132581							2196.79	-8.12144e-05
				2210.79	-4.64392e-05							2195.35934	-0.000452168							2195.36	-0.000232581							2195.36	-9.3612e-05
				2209.36	-3.60207e-05							2193.93193	-0.000462168							2193.93	-0.000332581							2193.93	-0.00012601
				2207.93	-3.56023e-05							2192.50452	-0.000472168							2192.5	-0.000312581							2192.5	-0.000148407
				2206.5	-4.51838e-05							2191.0771	-0.000492168							2191.08	-0.000162581							2191.08	-0.000150806
				2205.08	-8.47656e-05							2189.64969	-0.000532168							2189.65	-2.58065e-06							2189.65	-0.000153203
				2203.65	-0.000124347							2188.22228	-0.000592168							2188.22	6.74194e-05							2188.22	-0.000155601
				2202.22	-0.000135235							2186.79487	-0.000652168							2186.79	9.74194e-05							2186.79	-0.000167999
				2200.79	-0.000110478							2185.36746	-0.000662168							2185.37	0.000167419							2185.37	-0.000207762
				2199.37	-7.5722e-05							2183.94005	-0.000612168							2183.94	0.000317419							2183.94	-0.00028715
				2197.94	-5.09657e-05							2182.51263	-0.000552168							2182.51	0.000437419							2182.51	-0.000386539
				2196.51	-4.62095e-05							2181.08522	-0.000492168							2181.09	0.000497419							2181.09	-0.000495927
				2195.09	-6.45815e-06							2179.65781	-0.000452168							2179.66	0.000507419							2179.66	-0.000605315
				2193.66	2.9381e-05							2178.2304	-0.000422168							2178.23	0.000517419							2178.23	-0.000714704
				2192.23	4.52202e-05							2176.80299	-0.000432168							2176.8	0.000537419							2176.8	-0.000804092
				2190.8	5.10594e-05							2175.37558	-0.000442168							2175.38	0.000537419							2175.38	-0.00090348
				2189.38	4.68986e-05							2173.94816	-0.000432168							2173.95	0.000477419							2173.95	-0.00104
				2187.95	3.2738e-05							2172.52075	-0.000382168							2172.52	0.000397419							2172.52	-0.00119
				2186.52	1.85772e-05							2171.09334	-0.000342168							2171.09	0.000347419							2171.09	-0.00136
				2185.09	1.44164e-05							2169.66593	-0.000332168							2169.67	0.000337419							2169.67	-0.00154
				2183.67	2.02556e-05							2168.23852	-0.000382168							2168.24	0.000357419							2168.24	-0.00155
				2182.24	2.60947e-05							2166.8111	-0.000462168							2166.81	0.000377419							2166.81	-0.00154
				2180.81	2.19342e-05							2165.38369	-0.000542168							2165.38	0.000437419							2165.38	-0.00153
				2179.38	2.76322e-05							2163.95628	-0.000602168							2163.96	0.000497419							2163.96	-0.00153
				2177.96	2.20145e-05							2162.52887	-0.000632168							2162.53	0.000517419							2162.53	-0.00155
				2176.53	6.39685e-06							2161.10146	-0.000622168							2161.1	0.000447419							2161.1	-0.00161
				2175.1	-9.22084e-06							2159.67405	-0.000592168							2159.67	0.000317419							2159.67	-0.0017
				2173.67	-4.83854e-06							2158.24663	-0.000552168							2158.25	0.000157419							2158.25	-0.00172
				2172.25	-4.55787e-07							2156.81922	-0.000502168							2156.82	-2.58065e-06							2156.82	-0.0015
				2170.82	4.62799e-06							2155.39181	-0.000472168							2155.39	-9.25806e-05							2155.39	-0.00126
				2169.39	1.00487e-05							2153.9644	-0.000462168							2153.96	-0.000122581							2153.96	-0.000985577
				2167.96	2.54694e-05							2152.53699	-0.000502168							2152.54	-0.00013651							2152.54	-0.000721318
				2166.54	3.08902e-05							2151.10957	-0.000552168							2151.11	-0.000244074							2151.11	-0.000467056
				2165.11	1.63114e-05							2149.68216	-0.000602168							2149.68	-0.000421639							2149.68	-0.000222797
				2163.68	-8.26791e-06							2148.25475	-0.000632168							2148.25	-0.000549204							2148.25	1.14621e-05
				2162.25	-4.70776e-05							2146.82734	-0.000662168							2146.83	-0.000576769							2146.83	0.000255721
				2160.83	-7.86338e-05							2145.39993	-0.000712168							2145.4	-0.000564334							2145.4	0.000314023
				2159.4	-9.019e-05							2143.97252	-0.000782168							2143.97	-0.000601899							2143.97	0.000171747
				2157.97	-9.17462e-05							2142.5451	-0.000822168							2142.55	-0.000639464							2142.55	4.9471e-05
				2156.55	-7.33023e-05							2141.11769	-0.000812168							2141.12	-0.000607029							2141.12	-1.28048e-05
				2155.12	-4.42875e-05							2139.69028	-0.000752168							2139.69	-0.000474593							2139.69	-2.50807e-05
				2153.69	-6.45446e-05							2138.26287	-0.000699552							2138.26	-0.000282158							2138.26	-7.35653e-06
				2152.26	-7.48017e-05							2136.83546	-0.000644692							2136.84	-5.97233e-05							2136.84	2.03676e-05
				2150.84	-8.50588e-05							2135.40804	-0.000639832							2135.41	0.000112712							2135.41	3.80912e-05
				2149.41	-7.53161e-05							2133.98063	-0.000674972							2133.98	0.000165147							2133.98	2.58153e-05
				2147.98	-6.55732e-05							2132.55322	-0.000730112							2132.55	0.000117582							2132.55	-1.64605e-05
				2146.55	-3.58303e-05							2131.12581	-0.000755252							2131.13	6.00173e-05							2131.13	-6.87364e-05
				2145.13	-1.60873e-05							2129.6984	-0.000710392							2129.7	7.24523e-05							2129.7	-9.85671e-05
				2143.7	-3.56806e-05							2128.27099	-0.000615532							2128.27	0.000144887							2128.27	-0.000108567
				2142.27	-9.40351e-05							2126.84357	-0.000480672							2126.84	0.000267323							2126.84	-0.000128567
				2140.84	-0.00015239							2125.41616	-0.000365812							2125.42	0.000399758							2125.42	-0.000168567
				2139.42	-0.000190744							2123.98875	-0.000272056							2123.99	0.000512193							2123.99	-0.000218567
				2137.99	-0.000189099							2122.56134	-0.000242056							2122.56	0.000534628							2122.56	-0.000288567
				2136.56	-0.000187453							2121.13393	-0.000232056							2121.13	0.000487063							2121.13	-0.000378567
				2135.13	-0.000205808							2119.70652	-0.000232056							2119.71	0.000366775							2119.71	-0.000508567
				2133.71	-0.000159227							2118.2791	-0.000242056							2118.28	0.000217554							2118.28	-0.000648567
				2132.28	-0.000123806							2116.85169	-0.000282056							2116.85	4.83315e-05							2116.85	-0.00076219
				2130.85	-0.000108386							2115.42428	-0.000322056							2115.42	-4.08906e-05							2115.42	-0.000709266
				2129.42	-0.000102965							2113.99687	-0.000342056							2114	9.8874e-06							2114	-0.000616342
				2128	-9.75441e-05							2112.56946	-0.000352056							2112.57	0.000120665							2112.57	-0.000483418
				2126.57	-7.21234e-05							2111.14204	-0.000352056							2111.14	0.000211444							2111.14	-0.000300493
				2125.14	-4.67157e-05							2109.71463	-0.000352056							2109.71	0.000272222							2109.71	-0.000202905
				2123.71	-3.48114e-06							2108.28722	-0.000352056							2108.29	0.000363							2108.29	-0.000375512
				2122.29	3.97534e-05							2106.85981	-0.000332056							2106.86	0.000443778							2106.86	-0.000508119
				2120.86	7.2988e-05							2105.4324	-0.000302056							2105.43	0.000494556							2105.43	-0.000600726
				2119.43	7.62226e-05							2104.00499	-0.000262056							2104	0.000535334							2104	-0.00065503
				2118	5.50218e-05							2102.57757	-0.000202056							2102.58	0.000636112							2102.58	-0.000681804
				2116.58	2.28243e-05							2101.15016	-0.000123219							2101.15	0.00076689							2101.15	-0.000698575
				2115.15	6.2676e-07							2099.72275	-4.07978e-05							2099.72	0.000897668							2099.72	-0.000685347
				2113.72	-1.15708e-05							2098.29534	7.16239e-05							2098.3	0.000992888							2098.3	-0.000662119
				2112.3	-2.37683e-05							2096.86793	0.000224046							2096.87	0.00113							2096.87	-0.000608891
				2110.87	-2.59658e-05							2095.44051	0.000406467							2095.44	0.00131							2095.44	-0.000505664
				2109.44	-3.81633e-05							2094.0131	0.000618889							2094.01	0.00149							2094.01	-0.000332436
				2108.01	-4.03608e-05							2092.58569	0.00088131							2092.59	0.00162							2092.59	-5.9208e-05
				2106.59	-4.25584e-05							2091.15828	0.00119							2091.16	0.00173							2091.16	0.00032402
				2105.16	-4.47559e-05							2089.73087	0.0016							2089.73	0.00191							2089.73	0.000857248
				2103.73	-3.69534e-05							2088.30346	0.00211							2088.3	0.00226							2088.3	0.00157
				2102.3	1.15428e-05							2086.87604	0.00279							2086.88	0.00278							2086.88	0.00247
				2100.88	7.03039e-05							2085.44863	0.0037							2085.45	0.00339							2085.45	0.0036
				2099.45	0.000159065							2084.02122	0.00489							2084.02	0.00407							2084.02	0.00498
				2098.02	0.000267826							2082.59381	0.00643							2082.59	0.00488							2082.59	0.00667
				2096.59	0.000406586							2081.1664	0.00836							2081.17	0.00592							2081.17	0.00874
				2095.17	0.000575347							2079.73898	0.01073							2079.74	0.00722							2079.74	0.01124
				2093.74	0.000774108							2078.31157	0.01352							2078.31	0.00881							2078.31	0.01427
				2092.31	0.00101							2076.88416	0.01663							2076.88	0.01071							2076.88	0.01792
				2090.88	0.00127							2075.45675	0.01993							2075.46	0.01292							2075.46	0.02225
				2089.46	0.00157							2074.02934	0.02327							2074.03	0.01528							2074.03	0.02734
				2088.03	0.00188							2072.60193	0.02646							2072.6	0.0176							2072.6	0.03319
				2086.6	0.00221							2071.17451	0.02935							2071.17	0.01973							2071.17	0.03969
				2085.17	0.00254							2069.7471	0.03181							2069.75	0.02169							2069.75	0.04667
				2083.75	0.00287							2068.31969	0.03376							2068.32	0.02357							2068.32	0.05395
				2082.32	0.00317							2066.89228	0.03516							2066.89	0.02535							2066.89	0.06134
				2080.89	0.00346							2065.46487	0.03601							2065.46	0.02689							2065.46	0.06867
				2079.46	0.00374							2064.03746	0.03632							2064.04	0.02801							2064.04	0.07568
				2078.04	0.00402							2062.61004	0.03618							2062.61	0.02863							2062.61	0.08203
				2076.61	0.00433							2061.18263	0.03565							2061.18	0.02872							2061.18	0.08742
				2075.18	0.00466							2059.75522	0.03482							2059.76	0.02836							2059.76	0.09173
				2073.76	0.00502							2058.32781	0.03375							2058.33	0.02771							2058.33	0.0949
				2072.33	0.0054							2056.9004	0.03252							2056.9	0.02695							2056.9	0.09701
				2070.9	0.0058							2055.47298	0.03118							2055.47	0.02621							2055.47	0.09824
				2069.47	0.00621							2054.04557	0.02979							2054.05	0.02553							2054.05	0.09882
				2068.05	0.00662							2052.61816	0.02836							2052.62	0.02499							2052.62	0.09898
				2066.62	0.00699							2051.19075	0.02695							2051.19	0.02465							2051.19	0.09892
				2065.19	0.00729							2049.76334	0.02558							2049.76	0.0245							2049.76	0.09882
				2063.76	0.00749							2048.33593	0.02427							2048.34	0.02439							2048.34	0.09875
				2062.34	0.00758							2046.90851	0.02303							2046.91	0.02423							2046.91	0.09883
				2060.91	0.00754							2045.4811	0.02188							2045.48	0.02404							2045.48	0.09919
				2059.48	0.00736							2044.05369	0.02084							2044.05	0.02384							2044.05	0.0999
				2058.05	0.00708							2042.62628	0.01992							2042.63	0.02368							2042.63	0.10106
				2056.63	0.00671							2041.19887	0.0191							2041.2	0.0236							2041.2	0.10271
				2055.2	0.00628							2039.77145	0.01841							2039.77	0.02368							2039.77	0.10478
				2053.77	0.00582							2038.34404	0.01783							2038.34	0.02394							2038.34	0.10715
				2052.34	0.00536							2036.91663	0.01738							2036.92	0.02437							2036.92	0.10967
				2050.92	0.00493							2035.48922	0.01702							2035.49	0.02495							2035.49	0.1122
				2049.49	0.00454							2034.06181	0.01677							2034.06	0.02565							2034.06	0.11467
				2048.06	0.00418							2032.6344	0.0166							2032.63	0.02647							2032.63	0.11702
				2046.63	0.0039							2031.20698	0.01651							2031.21	0.0274							2031.21	0.11912
				2045.21	0.00367							2029.77957	0.01646							2029.78	0.0284							2029.78	0.1209
				2043.78	0.00348							2028.35216	0.01643							2028.35	0.02941							2028.35	0.1223
				2042.35	0.00335							2026.92475	0.01639							2026.92	0.0303							2026.92	0.12325
				2040.92	0.00327							2025.49734	0.01632							2025.5	0.03098							2025.5	0.12374
				2039.5	0.00324							2024.06992	0.01621							2024.07	0.03147							2024.07	0.12377
				2038.07	0.00325							2022.64251	0.01606							2022.64	0.03185							2022.64	0.12331
				2036.64	0.00328							2021.2151	0.01589							2021.22	0.03213							2021.22	0.12236
				2035.22	0.00336							2019.78769	0.0157							2019.79	0.03222							2019.79	0.12095
				2033.79	0.00344							2018.36028	0.01552							2018.36	0.03203							2018.36	0.11908
				2032.36	0.00353							2016.93287	0.01533							2016.93	0.03154							2016.93	0.11677
				2030.93	0.0036							2015.50545	0.01512							2015.51	0.03075							2015.51	0.11412
				2029.51	0.00366							2014.07804	0.01488							2014.08	0.02974							2014.08	0.11124
				2028.08	0.0037							2012.65063	0.01461							2012.65	0.02859							2012.65	0.10819
				2026.65	0.00373							2011.22322	0.01428							2011.22	0.02734							2011.22	0.10498
				2025.22	0.00373							2009.79581	0.01392							2009.8	0.02599							2009.8	0.10162
				2023.8	0.00374							2008.3684	0.01353							2008.37	0.02453							2008.37	0.09813
				2022.37	0.00376							2006.94098	0.01314							2006.94	0.02302							2006.94	0.09456
				2020.94	0.0038							2005.51357	0.01274							2005.51	0.02156							2005.51	0.09096
				2019.51	0.00386							2004.08616	0.01236							2004.09	0.02015							2004.09	0.08733
				2018.09	0.00393							2002.65875	0.01199							2002.66	0.01872							2002.66	0.08373
				2016.66	0.004							2001.23134	0.01164							2001.23	0.01731							2001.23	0.08016
				2015.23	0.00405							1999.80392	0.01129							1999.8	0.01599							1999.8	0.07661
				2013.8	0.00406							1998.37651	0.01093							1998.38	0.01476							1998.38	0.0731
				2012.38	0.00403							1996.9491	0.01056							1996.95	0.01357							1996.95	0.06967
				2010.95	0.00395							1995.52169	0.01019							1995.52	0.01242							1995.52	0.06632
				2009.52	0.00383							1994.09428	0.00981							1994.09	0.01133							1994.09	0.06301
				2008.09	0.00367							1992.66687	0.00942							1992.67	0.01026							1992.67	0.05968
				2006.67	0.00349							1991.23945	0.00903							1991.24	0.00924							1991.24	0.05636
				2005.24	0.00332							1989.81204	0.00864							1989.81	0.0083							1989.81	0.05317
				2003.81	0.00316							1988.38463	0.00825							1988.38	0.00747							1988.38	0.05013
				2002.38	0.003							1986.95722	0.00786							1986.96	0.0067							1986.96	0.04719
				2000.96	0.00287							1985.52981	0.00747							1985.53	0.00597							1985.53	0.04431
				1999.53	0.00274							1984.10239	0.0071							1984.1	0.00528							1984.1	0.04156
				1998.1	0.00259							1982.67498	0.00672							1982.67	0.0047							1982.67	0.03892
				1996.67	0.00243							1981.24757	0.00634							1981.25	0.00418							1981.25	0.03638
				1995.25	0.00224							1979.82016	0.00597							1979.82	0.0037							1979.82	0.03396
				1993.82	0.00206							1978.39275	0.00562							1978.39	0.00323							1978.39	0.03168
				1992.39	0.00187							1976.96534	0.00527							1976.97	0.00278							1976.97	0.02955
				1990.97	0.00168							1975.53792	0.00495							1975.54	0.00234							1975.54	0.02757
				1989.54	0.00151							1974.11051	0.00465							1974.11	0.00194							1974.11	0.02568
				1988.11	0.00135							1972.6831	0.00438							1972.68	0.0016							1972.68	0.0238
				1986.68	0.0012							1971.25569	0.00415							1971.26	0.00136							1971.26	0.02188
				1985.26	0.00107							1969.82828	0.00393							1969.83	0.00123							1969.83	0.01989
				1983.83	0.000938696							1968.40086	0.00371							1968.4	0.00115							1968.4	0.01788
				1982.4	0.000807457							1966.97345	0.00349							1966.97	0.00111							1966.97	0.01587
				1980.97	0.000696218							1965.54604	0.00327							1965.55	0.00106							1965.55	0.01396
				1979.55	0.000584979							1964.11863	0.00303							1964.12	0.000972888							1964.12	0.01216
				1978.12	0.00049374							1962.69122	0.00276							1962.69	0.000812888							1962.69	0.01047
				1976.69	0.000412501							1961.26381	0.00248							1961.26	0.000562888							1961.26	0.00885
				1975.26	0.000351262							1959.83639	0.0022							1959.84	0.000332888							1959.84	0.00725
				1973.84	0.000290023							1958.40898	0.00192							1958.41	0.000212888							1958.41	0.00567
				1972.41	0.000218783							1956.98157	0.00164							1956.98	0.000202888							1956.98	0.00412
				1970.98	0.000167544							1955.55416	0.00138							1955.55	0.000222888							1955.55	0.00261
				1969.55	0.000106305							1954.12675	0.00115							1954.13	0.000182888							1954.13	0.00116
				1968.13	6.5066e-05							1952.69934	0.000918631							1952.7	8.28882e-05							1952.7	-0.000202874
				1966.7	3.38268e-05							1951.27192	0.000711052							1951.27	-1.71118e-05							1951.27	-0.00151
				1965.27	2.58794e-06							1949.84451	0.000513474							1949.84	-6.57581e-05							1949.84	-0.00142
				1963.84	-8.65123e-06							1948.4171	0.000351233							1948.42	-6.4356e-05							1948.42	-0.00131
				1962.42	-2.98904e-05							1946.98969	0.000231342							1946.99	-5.29538e-05							1946.99	-0.00116
				1960.99	-1.98142e-06							1945.56228	0.000111452							1945.56	-9.15516e-05							1945.56	-0.000980251
				1959.56	1.81407e-05							1944.13486	1.56138e-06							1944.13	-0.000210149							1944.13	-0.000782491
				1958.13	1.82636e-05							1942.70745	-0.000108329							1942.71	-0.000318747							1942.71	-0.00057474
				1956.71	1.83858e-05							1941.28004	-0.00019822							1941.28	-0.000367345							1941.28	-0.000468104
				1955.28	1.85079e-05							1939.85263	-0.00028811							1939.85	-0.000385943							1939.85	-0.00046455
				1953.85	1.17789e-05							1938.42522	-0.000368001							1938.43	-0.000414541							1938.43	-0.000400997
				1952.43	-2.576e-05							1936.99781	-0.000457891							1937	-0.000413138							1937	-0.000327443
				1951	-3.32989e-05							1935.57039	-0.000508053							1935.57	-0.000381736							1935.57	-0.000253883
				1949.57	-3.08377e-05							1934.14298	-0.000502057							1934.14	-0.000360334							1934.14	-0.00015033
				1948.14	-2.83766e-05							1932.71557	-0.000506062							1932.72	-0.000358932							1932.72	3.22394e-06
				1946.72	-3.59156e-05							1931.28816	-0.000510066							1931.29	-0.000367529							1931.29	0.000196778
				1945.29	-3.1647e-05							1929.86075	-0.000524071							1929.86	-0.000316127							1929.86	0.000220958
				1943.86	7.04416e-06							1928.43333	-0.000548074							1928.43	-0.000194725							1928.43	0.000196056
				1942.43	2.5736e-05							1927.00592	-0.000562079							1927.01	-9.33226e-05							1927.01	0.00019115
				1941.01	3.44272e-05							1925.57851	-0.000566084							1925.58	-6.19205e-05							1925.58	0.000186244
				1939.58	4.31183e-05							1924.1511	-0.000498519							1924.15	-7.05183e-05							1924.15	0.000141338
				1938.15	3.18095e-05							1922.72369	-0.000394064							1922.72	-6.91161e-05							1922.72	6.64315e-05
				1936.72	4.05007e-05							1921.29628	-0.000269608							1921.3	-7.7714e-05							1921.3	-2.84747e-05
				1935.3	4.62876e-05							1919.86886	-0.000145152							1919.87	-0.000136312							1919.87	-0.000123377
				1933.87	1.76652e-05							1918.44145	-3.06965e-05							1918.44	-0.000244909							1918.44	-0.000291851
				1932.44	9.04272e-06							1917.01404	2.38134e-05							1917.01	-0.000227639							1917.01	-0.000469262
				1931.01	1.04202e-05							1915.58663	1.65993e-05							1915.59	-2.53575e-05							1915.59	-0.000516672
				1929.59	1.17978e-05							1914.15922	-2.06147e-05							1914.16	0.000236924							1914.16	-0.000474083
				1928.16	1.31753e-05							1912.7318	-7.78282e-05							1912.73	0.000419207							1912.73	-0.000431491
				1926.73	4.55287e-06							1911.30439	-0.000135042							1911.3	0.000471489							1911.3	-0.000408902
				1925.3	6.24324e-07							1909.87698	-0.000192256							1909.88	0.00045377							1909.88	-0.000406313
				1923.88	1.25152e-05							1908.44957	-0.00022947							1908.45	0.000436052							1908.45	-0.000423724
				1922.45	2.44061e-05							1907.02216	-0.000256617							1907.02	0.000478334							1907.02	-0.000471135
				1921.02	4.62971e-05							1905.59475	-0.00027359							1905.59	0.000590615							1905.59	-0.000534955
				1919.59	5.24979e-05							1904.16733	-0.000280561							1904.17	0.000732898							1904.17	-0.000517689
				1918.17	4.00786e-07							1902.73992	-0.000287534							1902.74	0.00089518							1902.74	-0.000490427
				1916.74	-5.1696e-05							1901.31251	-0.000274506							1901.31	0.00103							1901.31	-0.000463165
				1915.31	-9.37928e-05							1899.8851	-0.000261478							1899.89	0.00111							1899.89	-0.000435903
				1913.89	-0.00014589							1898.45769	-0.000250131							1898.46	0.00113							1898.46	-0.00040864
				1912.46	-0.000217986							1897.03028	-0.000271979							1897.03	0.00114							1897.03	-0.000351378
				1911.03	-0.000222856							1895.60286	-0.000293827							1895.6	0.00117							1895.6	-0.000264112
				1909.6	-0.00019558							1894.17545	-0.000325675							1894.18	0.0011							1894.18	-0.00012685
				1908.18	-0.000188304							1892.74804	-0.000347523							1892.75	0.00103							1892.75	2.04122e-05
				1906.75	-0.000171029							1891.32063	-0.000359371							1891.32	0.000973601							1891.32	1.40121e-05
				1905.32	-0.000133753							1889.89322	-0.00035122							1889.89	0.000923601							1889.89	-3.58738e-05
				1903.89	-8.64776e-05							1888.4658	-0.000323067							1888.47	0.000903601							1888.47	-6.57572e-05
				1902.47	-3.92016e-05							1887.03839	-0.000296587							1887.04	0.000933601							1887.04	-4.56431e-05
				1901.04	-2.74406e-05							1885.61098	-0.000326587							1885.61	0.001							1885.61	-5.52899e-06
				1899.61	-4.09401e-05							1884.18357	-0.000376587							1884.18	0.00111							1884.18	4.58511e-06
				1898.18	-4.44396e-05							1882.75616	-0.000436587							1882.76	0.00121							1882.76	-1.53008e-05
				1896.76	-4.79391e-05							1881.32875	-0.000506587							1881.33	0.00125							1881.33	-2.51867e-05
				1895.33	-7.14386e-05							1879.90133	-0.000596587							1879.9	0.00119							1879.9	-1.50701e-05
				1893.9	-0.000104938							1878.47392	-0.000676587							1878.47	0.00108							1878.47	2.5044e-05
				1892.47	-0.000119223							1877.04651	-0.000756587							1877.05	0.000953601							1877.05	-2.17404e-05
				1891.05	-0.000106406							1875.6191	-0.000826587							1875.62	0.000833601							1875.62	-0.000169343
				1889.62	-0.00010359							1874.19169	-0.000876587							1874.19	0.000743601							1874.19	-0.000276945
				1888.19	-0.000100773							1872.76427	-0.000906587							1872.76	0.000683601							1872.76	-0.000374547
				1886.76	-9.79558e-05							1871.33686	-0.000906587							1871.34	0.000563601							1871.34	-0.000522149
				1885.34	-9.5139e-05							1869.90945	-0.000802058							1869.91	0.000403601							1869.91	-0.000709751
				1883.91	-8.23223e-05							1868.48204	-0.000661159							1868.48	0.000303601							1868.48	-0.000887354
				1882.48	-6.95056e-05							1867.05463	-0.00053026							1867.05	0.000363601							1867.05	-0.000964956
				1881.05	-4.66888e-05							1865.62722	-0.000449361							1865.63	0.000513601							1865.63	-0.000992558
				1879.63	-1.38721e-05							1864.1998	-0.000398461							1864.2	0.000633601							1864.2	-0.00112
				1878.2	1.4613e-05							1862.77239	-0.000367562							1862.77	0.000703601							1862.77	-0.00131
				1876.77	-1.42939e-05							1861.34498	-0.000326663							1861.34	0.000743601							1861.34	-0.0015
				1875.34	-3.32007e-05							1859.91757	-0.000255763							1859.92	0.000793601							1859.92	-0.00165
				1873.92	-5.21075e-05							1858.49016	-0.000144864							1858.49	0.000750099							1858.49	-0.00175
				1872.49	-7.10144e-05							1857.06274	-2.39645e-05							1857.06	0.000675056							1857.06	-0.00179
				1871.06	-6.99214e-05							1855.63533	8.69346e-05							1855.64	0.000600014							1855.64	-0.00181
				1869.64	-6.88282e-05							1854.20792	0.000197834							1854.21	0.000544972							1854.21	-0.0018
				1868.21	-7.77351e-05							1852.78051	0.000288733							1852.78	0.00048993							1852.78	-0.00144
				1866.78	-9.66419e-05							1851.3531	0.00018518							1851.35	0.000404888							1851.35	-0.0011
				1865.35	-4.88981e-05							1849.92569	8.32716e-05							1849.93	0.000259845							1849.93	-0.000796305
				1863.93	-2.68405e-05							1848.49827	-1.86372e-05							1848.5	6.48024e-05							1848.5	-0.000528544
				1862.5	-2.47824e-05							1847.07086	-8.05453e-05							1847.07	-0.00017024							1847.07	-0.000360786
				1861.07	-4.27247e-05							1845.64345	-0.000132453							1845.64	-0.000415282							1845.64	-0.000283028
				1859.64	-5.06671e-05							1844.21604	-0.000164362							1844.22	-0.000570324							1844.22	-0.00016527
				1858.22	-3.86095e-05							1842.78863	-0.00020627							1842.79	-0.000535366							1842.79	-0.000361964
				1856.79	-2.52207e-05							1841.36122	-0.000258178							1841.36	-0.000370409							1841.36	-0.000396458
				1855.36	-5.69844e-05							1839.9338	-0.000340087							1839.93	-0.000245452							1839.93	-0.000380954
				1853.93	-4.87485e-05							1838.50639	-0.000416054							1838.51	-0.000220494							1838.51	-0.000435448
				1852.51	-3.05122e-05							1837.07898	-0.000388951							1837.08	-0.000255536							1837.08	-0.000549943
				1851.08	-2.22758e-05							1835.65157	-0.000351848							1835.65	-0.000280578							1835.65	-0.000704437
				1849.65	-1.40395e-05							1834.22416	-0.000334745							1834.22	-0.00031562							1834.22	-0.000908931
				1848.22	-2.58032e-05							1832.79674	-0.000307642							1832.8	-0.000470663							1832.8	-0.0012
				1846.8	-4.75673e-05							1831.36933	-0.000280539							1831.37	-0.000749488							1831.37	-0.00148
				1845.37	-2.86189e-05							1829.94192	-0.000223436							1829.94	-0.000991824							1829.94	-0.00126
				1843.94	-1.99256e-05							1828.51451	-0.000156333							1828.51	-0.00108							1828.51	-0.000971259
				1842.51	-4.12323e-05							1827.0871	-9.92302e-05							1827.09	-0.00102							1827.09	-0.000614602
				1841.09	-5.2539e-05							1825.65969	-8.21272e-05							1825.66	-0.000898834							1825.66	-0.000227945
				1839.66	-6.38457e-05							1824.23227	-0.000121343							1824.23	-0.000791171							1824.23	-0.00020435
				1838.23	-5.83322e-05							1822.80486	-0.000191343							1822.8	-0.000703508							1822.8	-0.000221877
				1836.8	-7.84014e-05							1821.37745	-0.000281343							1821.38	-0.000635844							1821.38	-0.000179404
				1835.38	-7.84705e-05							1819.95004	-0.000381343							1819.95	-0.000578181							1819.95	-0.00013693
				1833.95	-6.85397e-05							1818.52263	-0.000461343							1818.52	-0.000510517							1818.52	-0.000114457
				1832.52	-5.86088e-05							1817.09521	-0.000511343							1817.1	-0.000482854							1817.1	-9.1985e-05
				1831.1	-5.86782e-05							1815.6678	-0.000541343							1815.67	-0.000505191							1815.67	-0.000126983
				1829.67	-6.87474e-05							1814.24039	-0.000551343							1814.24	-0.000557528							1814.24	-0.000299133
				1828.24	-8.88165e-05							1812.81298	-0.000551343							1812.81	-0.000609864							1812.81	-0.000541284
				1826.81	-9.94502e-05							1811.38557	-0.000541343							1811.39	-0.000652201							1811.39	-0.000833434
				1825.39	-0.000101776							1809.95816	-0.000531343							1809.96	-0.000694537							1809.96	-0.00111
				1823.96	-0.000104101							1808.53074	-0.000511343							1808.53	-0.000696874							1808.53	-0.00132
				1822.53	-0.000106427							1807.10333	-0.000511343							1807.1	-0.000679211							1807.1	-0.00149
				1821.1	-9.87528e-05							1805.67592	-0.000521343							1805.68	-0.000711547							1805.68	-0.00165
				1819.68	-9.10785e-05							1804.24851	-0.000531343							1804.25	-0.000843884							1804.25	-0.00182
				1818.25	-8.34041e-05							1802.8211	-0.000531343							1802.82	-0.00105							1802.82	-0.00199
				1816.82	-9.57298e-05							1801.39368	-0.000511343							1801.39	-0.00122							1801.39	-0.00211
				1815.39	-9.80555e-05							1799.96627	-0.000461343							1799.97	-0.00123							1799.97	-0.00213
				1813.97	-0.000110381							1798.53886	-0.000421343							1798.54	-0.00109							1798.54	-0.00208
				1812.54	-0.000102707							1797.11145	-0.000401343							1797.11	-0.000925567							1797.11	-0.00206
				1811.11	-7.50324e-05							1795.68404	-0.000391343							1795.68	-0.000887904							1795.68	-0.00221
				1809.68	-4.73581e-05							1794.25663	-0.000371343							1794.26	-0.00106							1794.26	-0.00257
				1808.26	-9.68371e-06							1792.82921	-0.000331343							1792.83	-0.00133							1792.83	-0.00305
				1806.83	2.79906e-05							1791.4018	-0.000261343							1791.4	-0.00142							1791.4	-0.00333
				1805.4	5.56649e-05							1789.97439	-0.000171343							1789.97	-0.00124							1789.97	-0.0033
				1803.97	9.33393e-05							1788.54698	-0.000121343							1788.55	-0.000939587							1788.55	-0.00316
				1802.55	0.000151014							1787.11957	-0.000121343							1787.12	-0.000751924							1787.12	-0.0031
				1801.12	0.000218688							1785.69216	-0.000131343							1785.69	-0.00067426							1785.69	-0.00313
				1799.69	0.000286362							1784.26474	-0.000141343							1784.26	-0.000656597							1784.26	-0.00315
				1798.26	0.000344037							1782.83733	-0.000131343							1782.84	-0.000668934							1782.84	-0.00312
				1796.84	0.000401711							1781.40992	-0.000101343							1781.41	-0.00070127							1781.41	-0.00303
				1795.41	0.000449385							1779.98251	-5.13428e-05							1779.98	-0.000743607							1779.98	-0.00298
				1793.98	0.00049706							1778.5551	-1.34284e-06							1778.56	-0.000765944							1778.56	-0.003
				1792.56	0.000544734							1777.12768	5.86572e-05							1777.13	-0.000808281							1777.13	-0.00316
				1791.13	0.000602408							1775.70027	0.000118657							1775.7	-0.000940617							1775.7	-0.00346
				1789.7	0.000670083							1774.27286	0.000198657							1774.27	-0.00118							1774.27	-0.00394
				1788.27	0.000727757							1772.84545	0.000298657							1772.85	-0.00147							1772.85	-0.00447
				1786.85	0.000755431							1771.41804	0.000408657							1771.42	-0.00158							1771.42	-0.00475
				1785.42	0.000733106							1769.99063	0.000498657							1769.99	-0.00145							1769.99	-0.00469
				1783.99	0.00069078							1768.56321	0.000528657							1768.56	-0.00122							1768.56	-0.00445
				1782.56	0.000658454							1767.1358	0.000488657							1767.14	-0.00105							1767.14	-0.00422
				1781.14	0.000676129							1765.70839	0.000408657							1765.71	-0.000966974							1765.71	-0.00408
				1779.71	0.000743803							1764.28098	0.000318657							1764.28	-0.00101							1764.28	-0.00406
				1778.28	0.000841477							1762.85357	0.000248657							1762.85	-0.00115							1762.85	-0.00415
				1776.85	0.000959152							1761.42615	0.000228657							1761.43	-0.00123							1761.43	-0.0042
				1775.43	0.00107							1759.99874	0.000248657							1760	-0.00116							1760	-0.00417
				1774	0.00116							1758.57133	0.000268657							1758.57	-0.00103							1758.57	-0.00415
				1772.57	0.00127							1757.14392	0.000288657							1757.14	-0.000940993							1757.14	-0.00422
				1771.14	0.00138							1755.71651	0.000298657							1755.72	-0.00090333							1755.72	-0.00432
				1769.72	0.0015							1754.2891	0.000308657							1754.29	-0.000915667							1754.29	-0.00443
				1768.29	0.00163							1752.86168	0.000328657							1752.86	-0.00104							1752.86	-0.00463
				1766.86	0.00175							1751.43427	0.000378657							1751.43	-0.00126							1751.43	-0.00487
				1765.43	0.00189							1750.00686	0.000458657							1750.01	-0.00138							1750.01	-0.00496
				1764.01	0.00203							1748.57945	0.000568657							1748.58	-0.0013							1748.58	-0.00475
				1762.58	0.0022							1747.15204	0.000638657							1747.15	-0.0011							1747.15	-0.00439
				1761.15	0.00238							1745.72462	0.000678657							1745.72	-0.000969687							1745.72	-0.00408
				1759.72	0.00261							1744.29721	0.000678657							1744.3	-0.000942023							1744.3	-0.00388
				1758.3	0.00288							1742.8698	0.000668657							1742.87	-0.00098436							1742.87	-0.00383
				1756.87	0.00318							1741.44239	0.000678657							1741.44	-0.00107							1741.44	-0.00386
				1755.44	0.00348							1740.01498	0.000698657							1740.01	-0.00112							1740.01	-0.00386
				1754.01	0.00379							1738.58757	0.000718657							1738.59	-0.00111							1738.59	-0.00379
				1752.59	0.00408							1737.16015	0.000718657							1737.16	-0.00117							1737.16	-0.0038
				1751.16	0.00435							1735.73274	0.000708657							1735.73	-0.00148							1735.73	-0.004
				1749.73	0.00459							1734.30533	0.000728657							1734.31	-0.00185							1734.31	-0.00418
				1748.31	0.00482							1732.87792	0.000798657							1732.88	-0.00178							1732.88	-0.00383
				1746.88	0.00505							1731.45051	0.000888657							1731.45	-0.00119							1731.45	-0.00298
				1745.45	0.00528							1730.0231	0.000948657							1730.02	-0.00055539							1730.02	-0.00211
				1744.02	0.00551							1728.59568	0.000978657							1728.6	-0.000127727							1728.6	-0.00138
				1742.6	0.00571							1727.16827	0.000958657							1727.17	0.000109937							1727.17	-0.000770318
				1741.17	0.0059							1725.74086	0.000898657							1725.74	0.0002376							1725.74	-0.000202468
				1739.74	0.00605							1724.31345	0.000818657							1724.31	0.000315264							1724.31	0.000375381
				1738.31	0.00615							1722.88604	0.000728657							1722.89	0.000382927							1722.89	0.000953231
				1736.89	0.00619							1721.45862	0.000648657							1721.46	0.00036059							1721.46	0.00137
				1735.46	0.0062							1720.03121	0.000578657							1720.03	0.000168254							1720.03	0.00156
				1734.03	0.00619							1718.6038	0.000578657							1718.6	-0.000154083							1718.6	0.00165
				1732.6	0.00617							1717.17639	0.000638657							1717.18	-0.00028642							1717.18	0.00207
				1731.18	0.00615							1715.74898	0.000728657							1715.75	0.000121244							1715.75	0.00324
				1729.75	0.00621							1714.32157	0.000798657							1714.32	0.000908907							1714.32	0.0049
				1728.32	0.00643							1712.89415	0.000808657							1712.89	0.00168							1712.89	0.00658
				1726.89	0.00683							1711.46674	0.000798657							1711.47	0.00224							1711.47	0.00817
				1725.47	0.00743							1710.03933	0.000798657							1710.04	0.00264							1710.04	0.00963
				1724.04	0.00817							1708.61192	0.000848657							1708.61	0.00292							1708.61	0.01099
				1722.61	0.00904							1707.18451	0.000988657							1707.18	0.00311							1707.18	0.01238
				1721.18	0.00999							1705.75709	0.00122							1705.76	0.00327							1705.76	0.01395
				1719.76	0.01099							1704.32968	0.00152							1704.33	0.00346							1704.33	0.01559
				1718.33	0.01202							1702.90227	0.00186							1702.9	0.00355							1702.9	0.01706
				1716.9	0.01312							1701.47486	0.00221							1701.47	0.0035							1701.47	0.0186
				1715.47	0.01432							1700.04745	0.0026							1700.05	0.00355							1700.05	0.02064
				1714.05	0.01562							1698.62004	0.00298							1698.62	0.00394							1698.62	0.02303
				1712.62	0.01697							1697.19262	0.00331							1697.19	0.00461							1697.19	0.02541
				1711.19	0.01835							1695.76521	0.00358							1695.77	0.00546							1695.77	0.0282
				1709.77	0.0197							1694.3378	0.00378							1694.34	0.00655							1694.34	0.03149
				1708.34	0.02101							1692.91039	0.00394							1692.91	0.00767							1692.91	0.03461
				1706.91	0.02226							1691.48298	0.00407							1691.48	0.00857							1691.48	0.0374
				1705.48	0.02347							1690.05556	0.00419							1690.06	0.00923							1690.06	0.04027
				1704.06	0.02467							1688.62815	0.00436							1688.63	0.00974							1688.63	0.04324
				1702.63	0.02589							1687.20074	0.00457							1687.2	0.01006							1687.2	0.04583
				1701.2	0.02713							1685.77333	0.00487							1685.77	0.01023							1685.77	0.04837
				1699.77	0.02839							1684.34592	0.00526							1684.35	0.01064							1684.35	0.05221
				1698.35	0.02963							1682.91851	0.00571							1682.92	0.01176							1682.92	0.05764
				1696.92	0.03075							1681.49109	0.00612							1681.49	0.01333							1681.49	0.06288
				1695.49	0.03171							1680.06368	0.00643							1680.06	0.01477							1680.06	0.06718
				1694.06	0.03249							1678.63627	0.00662							1678.64	0.01587							1678.64	0.07102
				1692.64	0.03314							1677.20886	0.00674							1677.21	0.01669							1677.21	0.0749
				1691.21	0.03368							1675.78145	0.00686							1675.78	0.01749							1675.78	0.07944
				1689.78	0.0342							1674.35404	0.00702							1674.35	0.01853							1674.35	0.08473
				1688.35	0.03477							1672.92662	0.00721							1672.93	0.01976							1672.93	0.08995
				1686.93	0.03551							1671.49921	0.00742							1671.5	0.02093							1671.5	0.09474
				1685.5	0.03649							1670.0718	0.00764							1670.07	0.02208							1670.07	0.10001
				1684.07	0.03772							1668.64439	0.00785							1668.64	0.02348							1668.64	0.10627
				1682.64	0.03912							1667.21698	0.00801							1667.22	0.02507							1667.22	0.11222
				1681.22	0.04051							1665.78956	0.0081							1665.79	0.0265							1665.79	0.11694
				1679.79	0.04175							1664.36215	0.00812							1664.36	0.02768							1664.36	0.12118
				1678.36	0.04269							1662.93474	0.00809							1662.93	0.02881							1662.93	0.12585
				1676.93	0.04326							1661.50733	0.00803							1661.51	0.03006							1661.51	0.13096
				1675.51	0.0434							1660.07992	0.00792							1660.08	0.03131							1660.08	0.13564
				1674.08	0.04319							1658.65251	0.00776							1658.65	0.03231							1658.65	0.13941
				1672.65	0.0427							1657.22509	0.00759							1657.23	0.03291							1657.23	0.14223
				1671.23	0.04201							1655.79768	0.0075							1655.8	0.03305							1655.8	0.14424
				1669.8	0.04118							1654.37027	0.00758							1654.37	0.03286							1654.37	0.14603
				1668.37	0.04024							1652.94286	0.00786							1652.94	0.03292							1652.94	0.14881
				1666.94	0.03923							1651.51545	0.00826							1651.52	0.03377							1651.52	0.15228
				1665.52	0.03826							1650.08803	0.00864							1650.09	0.03473							1650.09	0.15459
				1664.09	0.03745							1648.66062	0.00892							1648.66	0.03525							1648.66	0.1558
				1662.66	0.03683							1647.23321	0.00915							1647.23	0.03547							1647.23	0.15673
				1661.23	0.03639							1645.8058	0.00936							1645.81	0.03588							1645.81	0.15788
				1659.81	0.03607							1644.37839	0.00953							1644.38	0.0366							1644.38	0.15897
				1658.38	0.03587							1642.95098	0.00966							1642.95	0.03724							1642.95	0.15961
				1656.95	0.03579							1641.52356	0.00974							1641.52	0.03749							1641.52	0.15977
				1655.52	0.03582							1640.09615	0.00981							1640.1	0.03735							1640.1	0.15951
				1654.1	0.03589							1638.66874	0.00989							1638.67	0.03688							1638.67	0.15878
				1652.67	0.03596							1637.24133	0.00999							1637.24	0.03618							1637.24	0.15753
				1651.24	0.03596							1635.81392	0.0101							1635.81	0.03551							1635.81	0.15577
				1649.81	0.03588							1634.3865	0.01018							1634.39	0.03526							1634.39	0.15399
				1648.39	0.0357							1632.95909	0.01015							1632.96	0.03535							1632.96	0.15261
				1646.96	0.03546							1631.53168	0.00998							1631.53	0.03531							1631.53	0.15125
				1645.53	0.03517							1630.10427	0.00969							1630.1	0.03491							1630.1	0.14933
				1644.1	0.0348							1628.67686	0.00933							1628.68	0.03421							1628.68	0.14662
				1642.68	0.03435							1627.24945	0.00892							1627.25	0.03342							1627.25	0.14327
				1641.25	0.0338							1625.82203	0.00845							1625.82	0.03264							1625.82	0.13952
				1639.82	0.03315							1624.39462	0.00793							1624.39	0.03181							1624.39	0.13524
				1638.39	0.03239							1622.96721	0.00735							1622.97	0.03088							1622.97	0.13019
				1636.97	0.03158							1621.5398	0.00672							1621.54	0.02989							1621.54	0.12476
				1635.54	0.03071							1620.11239	0.00602							1620.11	0.02884							1620.11	0.1195
				1634.11	0.02983							1618.68498	0.00528							1618.68	0.02758							1618.68	0.11387
				1632.68	0.02891							1617.25756	0.00454							1617.26	0.02599							1617.26	0.10651
				1631.26	0.02793							1615.83015	0.00382							1615.83	0.02434							1615.83	0.09758
				1629.83	0.02685							1614.40274	0.00315							1614.4	0.02292							1614.4	0.08923
				1628.4	0.02571							1612.97533	0.00248							1612.98	0.02153							1612.98	0.082
				1626.98	0.02454							1611.54792	0.00181							1611.55	0.01982							1611.55	0.07471
				1625.55	0.02334							1610.1205	0.00115							1610.12	0.01775							1610.12	0.06664
				1624.12	0.0221							1608.69309	0.000478657							1608.69	0.01548							1608.69	0.05793
				1622.69	0.02079							1607.26568	-0.000181343							1607.27	0.01309							1607.27	0.04905
				1621.27	0.01941							1605.83827	-0.000851343							1605.84	0.01061							1605.84	0.0403
				1619.84	0.01796							1604.41086	-0.00153							1604.41	0.00803							1604.41	0.0316
				1618.41	0.01649							1602.98345	-0.00221							1602.98	0.00546							1602.98	0.02267
				1616.98	0.01502							1601.55603	-0.00286							1601.56	0.00295							1601.56	0.01341
				1615.56	0.01359							1600.12862	-0.00346							1600.13	0.000511975							1600.13	0.00404
				1614.13	0.0123							1598.70121	-0.00396							1598.7	-0.0019							1598.7	-0.00507
				1612.7	0.01128							1597.2738	-0.00434							1597.27	-0.00418							1597.27	-0.01336
				1611.27	0.01065							1595.84639	-0.00454							1595.85	-0.00606							1595.85	-0.01995
				1609.85	0.01052							1594.41897	-0.00455							1594.42	-0.00728							1594.42	-0.02401
				1608.42	0.01093							1592.99156	-0.00437							1592.99	-0.00777							1592.99	-0.02534
				1606.99	0.01189							1591.56415	-0.00401							1591.56	-0.00775							1591.56	-0.02484
				1605.56	0.01329							1590.13674	-0.00351							1590.14	-0.00756							1590.14	-0.02385
				1604.14	0.01496							1588.70933	-0.00288							1588.71	-0.00745							1588.71	-0.02319
				1602.71	0.01675							1587.28192	-0.00215							1587.28	-0.0075							1587.28	-0.02316
				1601.28	0.0185							1585.8545	-0.00134							1585.85	-0.00764							1585.85	-0.02366
				1599.85	0.0201							1584.42709	-0.000481343							1584.43	-0.0078							1584.43	-0.0245
				1598.43	0.02149							1582.99968	0.000418657							1583	-0.00798							1583	-0.02551
				1597	0.0226							1581.57227	0.00133							1581.57	-0.00826							1581.57	-0.02667
				1595.57	0.02337							1580.14486	0.00224							1580.14	-0.00874							1580.14	-0.02796
				1594.14	0.02375							1578.71744	0.00314							1578.72	-0.00946							1578.72	-0.02945
				1592.72	0.02366							1577.29003	0.00404							1577.29	-0.01041							1577.29	-0.03131
				1591.29	0.02303							1575.86262	0.00493							1575.86	-0.01128							1575.86	-0.03341
				1589.86	0.02184							1574.43521	0.0058							1574.44	-0.01177							1574.44	-0.03515
				1588.44	0.02019							1573.0078	0.00659							1573.01	-0.01204							1573.01	-0.0364
				1587.01	0.0182							1571.58039	0.00731							1571.58	-0.01246							1571.58	-0.03764
				1585.58	0.01599							1570.15297	0.00798							1570.15	-0.01309							1570.15	-0.03919
				1584.15	0.0136							1568.72556	0.00863							1568.73	-0.0137							1568.73	-0.04081
				1582.73	0.01111							1567.29815	0.00921							1567.3	-0.01412							1567.3	-0.04212
				1581.3	0.00871							1565.87074	0.00968							1565.87	-0.01448							1565.87	-0.04315
				1579.87	0.00654							1564.44333	0.01001							1564.44	-0.01496							1564.44	-0.04417
				1578.44	0.0047							1563.01592	0.01023							1563.02	-0.01563							1563.02	-0.0453
				1577.02	0.00317							1561.5885	0.01041							1561.59	-0.01662							1561.59	-0.04662
				1575.59	0.00191							1560.16109	0.01063							1560.16	-0.018							1560.16	-0.04834
				1574.16	0.000788908							1558.73368	0.01095							1558.73	-0.01926							1558.73	-0.05026
				1572.73	-0.000303418							1557.30627	0.01133							1557.31	-0.01943							1557.31	-0.05119
				1571.31	-0.00136							1555.87886	0.0116							1555.88	-0.01883							1555.88	-0.05119
				1569.88	-0.00227							1554.45144	0.01169							1554.45	-0.01823							1554.45	-0.05119
				1568.45	-0.00297							1553.02403	0.01158							1553.02	-0.0178							1553.02	-0.05133
				1567.02	-0.00344							1551.59662	0.01132							1551.6	-0.01743							1551.6	-0.05153
				1565.6	-0.0037							1550.16921	0.01098							1550.17	-0.0171							1550.17	-0.05178
				1564.17	-0.00376							1548.7418	0.0106							1548.74	-0.01678							1548.74	-0.0521
				1562.74	-0.00361							1547.31439	0.01023							1547.31	-0.01649							1547.31	-0.05249
				1561.31	-0.00326							1545.88697	0.00987							1545.89	-0.01635							1545.89	-0.05298
				1559.89	-0.00266							1544.45956	0.00954							1544.46	-0.0164							1544.46	-0.05358
				1558.46	-0.0018							1543.03215	0.00925							1543.03	-0.01665							1543.03	-0.05426
				1557.03	-0.000659							1541.60474	0.00897							1541.6	-0.01699							1541.6	-0.05496
				1555.6	0.000698674							1540.17733	0.00867							1540.18	-0.017							1540.18	-0.05519
				1554.18	0.00213							1538.74991	0.00834							1538.75	-0.01616							1538.75	-0.05448
				1552.75	0.00345							1537.3225	0.00795							1537.32	-0.01495							1537.32	-0.0536
				1551.32	0.00459							1535.89509	0.0075							1535.9	-0.01406							1535.9	-0.0532
				1549.9	0.00558							1534.46768	0.00706							1534.47	-0.01361							1534.47	-0.05318
				1548.47	0.00651							1533.04027	0.00671							1533.04	-0.01336							1533.04	-0.05321
				1547.04	0.00742							1531.61286	0.00651							1531.61	-0.01315							1531.61	-0.05309
				1545.61	0.00832							1530.18544	0.00645							1530.19	-0.01307							1530.19	-0.05297
				1544.19	0.00916							1528.75803	0.00649							1528.76	-0.01322							1528.76	-0.05302
				1542.76	0.00989							1527.33062	0.00664							1527.33	-0.01355							1527.33	-0.05322
				1541.33	0.01053							1525.90321	0.00687							1525.9	-0.01383							1525.9	-0.05346
				1539.9	0.01109							1524.4758	0.00716							1524.48	-0.01401							1524.48	-0.05373
				1538.48	0.01164							1523.04838	0.00748							1523.05	-0.01416							1523.05	-0.05405
				1537.05	0.01219							1521.62097	0.00781							1521.62	-0.0142							1521.62	-0.05422
				1535.62	0.01274							1520.19356	0.00815							1520.19	-0.01393							1520.19	-0.05394
				1534.19	0.01326							1518.76615	0.00846							1518.77	-0.01343							1518.77	-0.05336
				1532.77	0.01375							1517.33874	0.00873							1517.34	-0.0129							1517.34	-0.05278
				1531.34	0.01424							1515.91133	0.00896							1515.91	-0.01242							1515.91	-0.05233
				1529.91	0.01471							1514.48391	0.00914							1514.48	-0.01194							1514.48	-0.05206
				1528.48	0.01514							1513.0565	0.0093							1513.06	-0.01153							1513.06	-0.05191
				1527.06	0.01557							1511.62909	0.00946							1511.63	-0.01131							1511.63	-0.05186
				1525.63	0.01603							1510.20168	0.00968							1510.2	-0.01142							1510.2	-0.05196
				1524.2	0.01652							1508.77427	0.01003							1508.77	-0.01194							1508.77	-0.05234
				1522.77	0.01708							1507.34686	0.01052							1507.35	-0.01265							1507.35	-0.05273
				1521.35	0.01764							1505.91944	0.01113							1505.92	-0.01279							1505.92	-0.05238
				1519.92	0.01813							1504.49203	0.01173							1504.49	-0.01206							1504.49	-0.05136
				1518.49	0.01849							1503.06462	0.01224							1503.06	-0.0112							1503.06	-0.0505
				1517.06	0.01873							1501.63721	0.01262							1501.64	-0.01072							1501.64	-0.05009
				1515.64	0.01888							1500.2098	0.01292							1500.21	-0.01067							1500.21	-0.05008
				1514.21	0.01901

## Sheet: Fig. 2e
	0.2% Ir/CeO2-x	0.6% Ir/CeO2-x	2.0% Ir/CeO2-x	3.0% Ir/CeO2-x	0.6%Ir/Al2O3	IrO2	Ir foil
Energy(eV)	Normalized Adsorption (a.u.)
11023.9	0.01123	0.00539	0.00587	0.00437	0.01526	0.0116	0.00984
11027.9	0.0126	0.00175	0.01224	0.00566	0.01451	0.01098	0.0093
11031.8	0.00737	-0.00309	0.01033	-0.000357007	0.01387	0.01069	0.00864
11035.9	0.0104	-0.00931	0.00625	0.00141	0.013	0.01045	0.00795
11040	0.00702	-0.00592	0.00542	-0.000219948	0.01242	0.01018	0.00738
11044	0.00813	0.000560292	0.01354	0.000783162	0.01106	0.00962	0.00681
11048.2	0.00556	0.00626	0.01104	0.01038	0.00979	0.00865	0.0062
11052.2	0.00734	-0.00441	0.00234	0.0162	0.00941	0.00734	0.00566
11056.2	0.00186	0.0031	0.000433193	0.00886	0.00887	0.00588	0.00511
11059.9	0.00593	0.00101	0.00881	0.000448563	0.00775	0.00498	0.00456
11063.9	0.00364	-0.00172	0.0095	0.00649	0.00671	0.00421	0.00405
11068	0.00572	0.00452	0.00286	0.00138	0.00592	0.00389	0.00356
11071.6	0.00389	0.00504	-0.00114	0.0019	0.00514	0.00388	0.003
11075.8	0.000174547	0.00189	-0.000688119	0.00352	0.00436	0.00376	0.00245
11079.9	0.000975099	0.0064	0.000730459	0.00241	0.00385	0.00333	0.00198
11083.8	0.00161	0.00483	0.00356	0.00412	0.00346	0.00265	0.00145
11087.9	-0.000759514	0.00819	0.00157	0.00227	0.00263	0.00195	0.00083888
11091.8	-0.000218197	0.00746	-0.00237	-0.00454	0.00163	0.00126	0.000477295
11096.1	-8.34158e-05	0.00938	-0.00186	-0.000848773	0.000626892	0.000378378	-3.55263e-05
11100.2	0.00221	-0.00533	0.00403	0.00151	0.000690158	-0.000409422	-0.000455896
11104.2	-0.00172	-0.01214	0.00249	0.000524853	0.000208221	-0.00106	-0.00090971
11108	-0.00266	-0.00962	0.00441	0.00038965	-0.000997283	-0.00148	-0.00142
11112.2	-0.00388	-0.00404	-0.00178	0.00144	-0.0019	-0.00139	-0.00181
11116	0.000144978	0.00272	-0.00482	-0.00605	-0.0028	-0.0019	-0.00214
11119.8	-0.00218	0.000431522	-0.00536	-0.00937	-0.00294	-0.0024	-0.00251
11123.8	-0.00405	-0.01031	-0.000606025	-0.00795	-0.00342	-0.00195	-0.00279
11127.7	-0.000354888	-0.01424	-0.00125	-0.00315	-0.0039	-0.00232	-0.00304
11131.7	0.000152316	-0.00646	-0.00792	-0.00259	-0.0037	-0.00325	-0.00336
11135.7	-0.00633	-0.00244	-0.000905346	-0.00484	-0.00404	-0.00436	-0.00351
11139.6	-0.00276	-0.00911	-0.000348586	-0.0037	-0.00454	-0.00484	-0.00364
11144	-0.00298	0.0019	-0.00221	-0.00211	-0.00435	-0.00492	-0.00372
11147.8	-0.00685	-0.000679342	-0.00421	0.00015454	-0.00449	-0.00498	-0.00371
11152.1	-0.00481	-0.00346	-0.00529	0.000449158	-0.00507	-0.005	-0.00347
11156	-0.00162	-0.00229	-0.000782975	0.00148	-0.00508	-0.00483	-0.00311
11160.2	0.000153285	-0.00713	-0.00262	-0.00528	-0.00406	-0.00436	-0.00273
11164.2	-0.00271	0.00153	-0.00375	-0.00441	-0.00297	-0.00354	-0.00198
11167.9	0.00186	0.00367	-0.000195972	-0.00412	-0.00232	-0.00225	-0.00101
11172	0.00567	0.00724	0.000310178	-0.000316433	-0.00102	-0.000672978	0.000483875
11175.7	0.00408	0.00456	0.00237	0.00804	0.000441494	0.000586249	0.00229
11179.6	0.0023	0.00316	0.00806	0.00736	0.00336	0.00238	0.00489
11183.7	0.01141	0.01201	0.00887	0.01015	0.0071	0.00586	0.00873
11187.9	0.01295	0.02123	0.00988	0.01347	0.01198	0.01079	0.01464
11191.8	0.02079	0.02643	0.02345	0.01639	0.01999	0.01898	0.02289
11195.9	0.03154	0.04146	0.03785	0.03275	0.032	0.03124	0.03625
11199.8	0.05045	0.05243	0.04363	0.05059	0.05416	0.05114	0.05628
11200.8	0.05823	0.05405	0.04958	0.05299	0.06144	0.05815	0.06351
11201.9	0.06357	0.06116	0.06175	0.06255	0.07136	0.0677	0.0736
11202.9	0.07373	0.07588	0.06632	0.06676	0.08168	0.0775	0.08344
11204.1	0.07937	0.08371	0.07328	0.07475	0.09866	0.09149	0.09763
11205	0.0933	0.10408	0.0869	0.08634	0.11266	0.10507	0.11853
11205.9	0.10606	0.11798	0.10483	0.10636	0.13048	0.12074	0.13619
11207	0.12412	0.13926	0.12229	0.12042	0.15184	0.14226	0.16541
11208	0.14001	0.15503	0.144	0.14698	0.1792	0.16988	0.20406
11208.4	0.16262	0.16545	0.15839	0.15314	0.19083	0.1811	0.21905
11209	0.17859	0.17999	0.1751	0.17064	0.2129	0.20463	0.24991
11209.7	0.20466	0.21721	0.20334	0.19895	0.2423	0.23423	0.28991
11210.4	0.23427	0.24073	0.22236	0.22453	0.27705	0.26368	0.32889
11211.1	0.27138	0.2763	0.27256	0.26901	0.3257	0.30662	0.39032
11211.7	0.31285	0.31772	0.31651	0.30338	0.36989	0.35016	0.4597
11212.4	0.37278	0.37169	0.37026	0.35912	0.43123	0.41482	0.55667
11213.6	0.44734	0.50601	0.49751	0.48903	0.56585	0.55775	0.74494
11213.9	0.53428	0.56984	0.55188	0.54053	0.62649	0.61965	0.82103
11214.6	0.66689	0.70479	0.67404	0.67007	0.75651	0.74945	0.97968
11215.3	0.82987	0.8631	0.82163	0.83004	0.90852	0.92228	1.13767
11216	1.03565	1.07304	1.03005	1.03573	1.11668	1.14842	1.3126
11216.7	1.2958	1.34278	1.28813	1.26701	1.35396	1.42187	1.46946
11217.3	1.59778	1.60784	1.53311	1.50535	1.54219	1.68945	1.54923
11218.1	1.91056	1.91453	1.82629	1.80101	1.76269	2.04726	1.58124
11218.8	2.16939	2.13293	2.01761	1.98188	1.87343	2.33608	1.55462
11219.5	2.32194	2.28278	2.13295	2.1016	1.90688	2.55862	1.50091
11220.2	2.35335	2.30661	2.1515	2.11013	1.86546	2.68217	1.43038
11220.8	2.26578	2.24528	2.07257	2.03916	1.77243	2.66418	1.36462
11221.5	2.11652	2.11792	1.95553	1.92712	1.64776	2.52891	1.30698
11222.2	1.9262	1.95713	1.832	1.78449	1.52245	2.32052	1.25806
11222.7	1.74848	1.82684	1.72363	1.6747	1.43701	2.12712	1.2219
11223.4	1.58988	1.68449	1.59485	1.56023	1.3544	1.88621	1.18656
11224.3	1.44922	1.5297	1.45251	1.43155	1.26325	1.57502	1.1499
11224.9	1.33714	1.4347	1.37977	1.35362	1.21758	1.41217	1.12952
11225.5	1.25392	1.36329	1.31074	1.29759	1.17306	1.27652	1.11407
11226.2	1.18911	1.30098	1.25925	1.24717	1.13445	1.16027	1.09938
11226.9	1.14184	1.24972	1.21234	1.20786	1.11099	1.07561	1.09007
11227.5	1.09971	1.2062	1.18273	1.17968	1.0924	1.0117	1.08432
11228.2	1.06837	1.17709	1.15469	1.15253	1.08296	0.96487	1.08374
11228.9	1.0494	1.14859	1.1294	1.12636	1.07571	0.92861	1.08853
11229.6	1.03067	1.12716	1.1172	1.11584	1.07336	0.90476	1.09469
11230.3	1.01912	1.11515	1.10493	1.10643	1.07234	0.8878	1.1027
11230.9	1.01752	1.10887	1.1015	1.10111	1.07258	0.87825	1.10736
11231.6	1.01108	1.10697	1.10058	1.09471	1.07188	0.87093	1.10854
11232.3	1.00581	1.10961	1.10056	1.09286	1.07507	0.86585	1.10458
11232.9	1.00534	1.10493	1.10389	1.09912	1.07321	0.86263	1.09505
11233.7	1.0108	1.10099	1.10174	1.1022	1.06884	0.86012	1.07794
11234.3	1.00763	1.09549	1.09501	1.09984	1.06437	0.85842	1.0617
11235.1	1.0054	1.08527	1.09176	1.09153	1.05526	0.85665	1.04079
11235.8	1.00057	1.09241	1.08592	1.08192	1.04454	0.8555	1.02397
11236.5	0.99862	1.07861	1.07523	1.07349	1.03405	0.85499	1.0129
11237.2	0.98962	1.07322	1.05681	1.06584	1.02131	0.85536	1.00435
11237.9	0.99094	1.06037	1.0456	1.05035	1.01141	0.85696	0.99873
11238.6	0.98597	1.04954	1.03826	1.03909	1.00508	0.85948	0.99551
11239.3	0.98155	1.04662	1.03167	1.03129	1.00042	0.8628	0.99432
11240	0.97697	1.04834	1.03063	1.02738	0.99445	0.86695	0.99532
11240.8	0.97543	1.04216	1.02102	1.01758	0.99338	0.87318	1.00121
11241.5	0.97863	1.03036	1.02067	1.01814	0.99282	0.87863	1.00747
11242.2	0.97764	1.03955	1.01935	1.01302	0.9925	0.88486	1.01554
11242.9	0.98049	1.03216	1.01929	1.02072	0.99384	0.89069	1.02398
11243.4	0.97939	1.04007	1.02207	1.02009	0.99602	0.89515	1.03245
11244.2	0.98505	1.04754	1.03388	1.02332	1.00063	0.90069	1.04114
11244.8	0.98531	1.05036	1.0372	1.02898	1.00509	0.90598	1.0485
11245.6	0.99128	1.04757	1.04016	1.03462	1.00995	0.91177	1.05326
11246.4	0.99515	1.05107	1.0508	1.04012	1.01405	0.91679	1.05411
11247.1	1.00018	1.06618	1.05092	1.04397	1.01741	0.92181	1.05095
11247.8	1.00917	1.06468	1.05455	1.05367	1.01992	0.92645	1.04527
11248.4	1.00837	1.07078	1.06161	1.0534	1.0203	0.9303	1.03945
11249.2	1.0128	1.07224	1.06877	1.05714	1.02026	0.93511	1.03088
11249.9	1.02017	1.08176	1.06601	1.05995	1.02033	0.9401	1.02224
11250.6	1.02238	1.08473	1.06093	1.06104	1.01984	0.94511	1.01481
11251.3	1.02614	1.07735	1.06065	1.06159	1.01936	0.95097	1.00802
11252.1	1.02668	1.07436	1.06183	1.05437	1.01765	0.95742	1.00166
11252.8	1.03062	1.07548	1.06046	1.04718	1.01651	0.96385	0.9973
11253.5	1.03314	1.07698	1.0541	1.05215	1.01561	0.96991	0.99419
11254.2	1.03597	1.0816	1.05772	1.05107	1.01557	0.97618	0.99192
11254.8	1.03662	1.07778	1.05063	1.05739	1.01482	0.98298	0.98969
11255.6	1.04108	1.07015	1.04641	1.05146	1.01306	0.99034	0.98715
11256.2	1.04022	1.06995	1.05448	1.0511	1.01289	0.99698	0.98498
11257	1.04794	1.0832	1.05713	1.05037	1.01308	1.00526	0.98186
11257.8	1.04755	1.08812	1.05657	1.04629	1.01307	1.01482	0.97752
11258.5	1.05341	1.09472	1.05758	1.04541	1.01477	1.02455	0.97405
11259.2	1.05259	1.09094	1.0567	1.04604	1.01518	1.03347	0.97077
11259.9	1.05084	1.08683	1.05867	1.04484	1.01421	1.04311	0.96773
11260.6	1.05955	1.08459	1.06158	1.04211	1.01453	1.05378	0.96589
11261.3	1.0616	1.08732	1.05919	1.04155	1.01508	1.0639	0.96536
11262.1	1.06101	1.08162	1.05316	1.04093	1.01657	1.07517	0.96643
11262.8	1.05969	1.07533	1.05521	1.03787	1.01887	1.08672	0.96919
11263.5	1.06282	1.07535	1.05505	1.0443	1.02122	1.09693	0.97236
11264.1	1.06592	1.08559	1.05249	1.04135	1.02166	1.10678	0.97639
11264.9	1.06828	1.08093	1.04847	1.03635	1.02328	1.1169	0.98133
11265.5	1.06803	1.07749	1.04902	1.04344	1.02529	1.12387	0.98631
11266.2	1.06991	1.07987	1.05089	1.03918	1.02623	1.1296	0.99041
11266.9	1.0704	1.07977	1.05208	1.03742	1.02968	1.13553	0.99495
11267.7	1.06924	1.08163	1.05472	1.04023	1.03303	1.13988	0.99992
11268.4	1.06351	1.08561	1.05637	1.04244	1.03376	1.14139	1.00455
11269.1	1.06628	1.08175	1.0571	1.04719	1.03378	1.1414	1.00939
11269.8	1.06774	1.08566	1.05595	1.05042	1.03547	1.13929	1.01412
11270.5	1.06754	1.09155	1.05784	1.05177	1.03794	1.13584	1.01837
11271.9	1.06132	1.08858	1.06347	1.05309	1.03925	1.12642	1.02573
11273	1.05819	1.08207	1.0662	1.05252	1.0404	1.11649	1.02967
11273.9	1.06058	1.08123	1.07032	1.05445	1.04005	1.10627	1.03166
11274.9	1.05019	1.09552	1.07196	1.05453	1.03761	1.09329	1.03224
11275.8	1.04888	1.08134	1.06687	1.05369	1.03599	1.082	1.03179
11276.4	1.04663	1.0748	1.06464	1.05449	1.03641	1.07525	1.03124
11277.7	1.04271	1.0734	1.06657	1.0558	1.03399	1.05855	1.02898
11278.7	1.04077	1.07428	1.06513	1.05826	1.03139	1.04472	1.02661
11279.8	1.03825	1.06815	1.06517	1.05191	1.02737	1.03132	1.02411
11280.6	1.03269	1.06483	1.06244	1.04677	1.0244	1.02152	1.02202
11281.7	1.02762	1.06055	1.05517	1.04338	1.02135	1.01054	1.01977
11282.6	1.02706	1.05436	1.05125	1.04007	1.01878	1.00158	1.01773
11283.6	1.01807	1.05518	1.04425	1.03785	1.01497	0.99381	1.01573
11284.5	1.0146	1.05942	1.04044	1.03491	1.01053	0.98644	1.0142
11285.5	1.00956	1.05756	1.03614	1.03425	1.0079	0.97945	1.01305
11286.5	1.00755	1.04249	1.03348	1.02978	1.0055	0.97394	1.01249
11287.4	1.00582	1.03361	1.03196	1.0234	1.0043	0.96967	1.01219
11288.4	1.00175	1.03557	1.03324	1.02242	1.00231	0.96611	1.01154
11289.3	0.99831	1.03637	1.03037	1.02047	1.00024	0.96286	1.01055
11290.5	0.99312	1.02946	1.0293	1.01578	0.99574	0.95988	1.00842
11291.4	0.99304	1.02879	1.02195	1.00954	0.99326	0.95792	1.00596
11292.4	0.98836	1.03138	1.01646	1.00398	0.99186	0.95658	1.00325
11293.3	0.99318	1.02681	1.01635	1.00251	0.99068	0.95551	1.00013
11294.5	0.98962	1.02679	1.01488	1.00545	0.988	0.95399	0.99543
11295.4	0.99091	1.02303	1.0135	1.00744	0.98707	0.95306	0.99121
11296.5	0.98503	1.02322	1.00895	1.00333	0.98623	0.953	0.98663
11297.5	0.98412	1.02218	1.00489	1.00144	0.98341	0.95335	0.98269
11298.5	0.98847	1.01425	1.00447	0.9963	0.9797	0.9531	0.97902
11299.4	0.98304	1.00884	0.99879	0.99218	0.97791	0.95313	0.97545
11300.4	0.98186	1.01064	1.00207	0.98979	0.97584	0.9537	0.97218
11301.5	0.98073	1.00613	1.00048	0.98852	0.97415	0.95471	0.9688
11302.5	0.98115	1.00654	0.99725	0.98783	0.97246	0.95563	0.96586
11303.4	0.98172	1.00588	0.9923	0.98553	0.97144	0.95659	0.96347
11304.5	0.9807	1.00812	0.99075	0.98371	0.97044	0.95757	0.96156
11305.5	0.97686	1.0079	0.99206	0.97994	0.9696	0.95879	0.96026
11306.6	0.97894	1.00234	0.99047	0.97892	0.9706	0.96016	0.95985
11307.6	0.98193	1.00445	0.98769	0.97985	0.97038	0.96161	0.96075
11308.6	0.98343	1.0067	0.99234	0.98247	0.97003	0.96301	0.96256
11309.7	0.98273	1.01199	0.99184	0.98155	0.97112	0.96449	0.96544
11310.6	0.98601	1.01216	0.99419	0.98007	0.9722	0.96617	0.96879
11311.7	0.98634	1.01268	1.00056	0.97921	0.97585	0.96806	0.97368
11312.7	0.99115	1.00884	0.99687	0.98156	0.97767	0.97018	0.97799
11313.7	0.98914	1.01307	0.99588	0.98617	0.9789	0.97217	0.98258
11314.7	0.99241	1.01239	1.00981	0.99066	0.98252	0.97437	0.98706
11315.8	0.99419	1.00996	1.01096	0.99379	0.98427	0.97672	0.99146
11316.8	0.99987	1.01541	1.00591	0.99392	0.98589	0.97893	0.99512
11317.8	0.99937	1.01851	1.01608	0.99808	0.98815	0.98107	0.99808
11318.9	1.00074	1.02153	1.01743	0.99819	0.99039	0.98347	1.00065
11319.8	1.00637	1.02749	1.01692	1.00412	0.99322	0.9861	1.0026
11320.8	1.00763	1.03553	1.01665	1.0069	0.99498	0.98839	1.00413
11321.8	1.01046	1.04092	1.02165	1.00608	0.99767	0.99095	1.00533
11322.8	1.01409	1.0406	1.02475	1.00976	0.99998	0.99421	1.00639
11323.8	1.01352	1.0388	1.0254	1.01512	1.00203	0.99708	1.00707
11324.8	1.01825	1.03994	1.0302	1.02068	1.00353	1.00031	1.00778
11325.9	1.01849	1.04222	1.03503	1.02095	1.00594	1.00342	1.00812
11326.8	1.02195	1.04326	1.03005	1.01813	1.00708	1.00602	1.00821
11327.8	1.02306	1.04277	1.03053	1.01763	1.00804	1.00972	1.00814
11328.8	1.02749	1.03983	1.03419	1.0225	1.01062	1.0128	1.00777
11329.8	1.02535	1.04003	1.03073	1.02338	1.01063	1.01576	1.00701
11330.9	1.02734	1.05013	1.03506	1.02686	1.01171	1.01918	1.00619
11331.7	1.02717	1.04797	1.03101	1.02473	1.01214	1.02151	1.0055
11332.6	1.03046	1.04556	1.03081	1.0226	1.01142	1.02367	1.00489
11333.5	1.03208	1.04435	1.03124	1.02263	1.01229	1.02635	1.00417
11334.6	1.0291	1.04547	1.03419	1.02333	1.01423	1.02947	1.00403
11335.6	1.03051	1.0462	1.03303	1.02723	1.01539	1.03141	1.00441
11336.5	1.02926	1.04418	1.03345	1.02931	1.01574	1.03296	1.00525
11337.5	1.0337	1.04992	1.03993	1.02672	1.01543	1.03403	1.00672
11338.4	1.03041	1.04902	1.03759	1.0276	1.01677	1.03487	1.00846
11339.4	1.03105	1.04078	1.03435	1.02935	1.0183	1.03559	1.0109
11340.4	1.03162	1.03948	1.03117	1.03088	1.01925	1.03617	1.01388
11341.5	1.02805	1.04975	1.02638	1.02408	1.02006	1.03656	1.01683
11342.4	1.02808	1.0501	1.03404	1.02267	1.01964	1.03682	1.01929
11343.3	1.02656	1.04661	1.03463	1.0245	1.0198	1.0369	1.02178
11344.3	1.02954	1.04319	1.03645	1.02839	1.02135	1.03659	1.0241
11345.3	1.02569	1.03631	1.03816	1.03006	1.02111	1.03608	1.02606
11346.4	1.02574	1.03438	1.03975	1.02825	1.02151	1.03549	1.02769
11347.4	1.02764	1.03789	1.03368	1.02618	1.02243	1.03481	1.02847
11348.3	1.02521	1.05007	1.03338	1.02627	1.02149	1.03412	1.02876
11349.4	1.02752	1.04435	1.03733	1.03056	1.02157	1.03292	1.02831
11350.4	1.02167	1.04121	1.03641	1.03049	1.02096	1.03162	1.02696
11351.4	1.01818	1.03432	1.03438	1.02882	1.02041	1.02954	1.02482
11352.4	1.01931	1.03351	1.03266	1.02861	1.0183	1.0274	1.02228
11353.3	1.01875	1.04065	1.03413	1.02668	1.01677	1.02585	1.01927
11354.3	1.01559	1.0398	1.02975	1.0287	1.0148	1.02434	1.01546
11355.3	1.01707	1.03697	1.02907	1.0263	1.01353	1.02335	1.01133
11356.4	1.01701	1.03584	1.0267	1.02228	1.01059	1.02285	1.00588
11357.4	1.01315	1.02905	1.0259	1.0179	1.00891	1.02158	1.00031
11358.3	1.01	1.02912	1.01989	1.01759	1.00569	1.01982	0.99517
11359.4	1.01018	1.02862	1.01285	1.01569	0.99923	1.01688	0.98929
11360.5	1.00335	1.03175	1.02149	1.0133	0.99712	1.01288	0.98355
11361.4	1.0095	1.02646	1.01579	1.01139	0.99714	1.00992	0.9794
11362.4	1.00831	1.01617	1.00537	1.00353	0.99621	1.00712	0.97531
11363.6	1.00637	1.01165	1.00556	1.00074	0.99492	1.00496	0.97163
11364.6	1.00211	1.01154	1.00133	0.99994	0.99361	1.00354	0.96954
11365.6	1.00473	1.00672	1.0046	1.00029	0.99226	1.002	0.96818
11366.5	0.99898	1.00221	1.00039	0.99593	0.99075	1.00048	0.96749
11367.5	1.00049	1.00117	0.99626	0.99196	0.98905	0.99917	0.9673
11368.5	0.99903	1.00321	0.99431	0.98986	0.98781	0.99801	0.9681
11369.7	0.99676	1.00553	0.99474	0.99193	0.98674	0.99644	0.96927
11371.7	0.99394	1.00309	0.99217	0.99623	0.98561	0.99354	0.97294
11373.7	0.99257	0.99838	0.98671	0.99338	0.98667	0.99141	0.97782
11375.7	0.99097	1.00337	0.98502	0.98637	0.98675	0.9899	0.98331
11377.7	0.98924	1.00036	0.98611	0.99118	0.98639	0.98883	0.98827
11379.7	0.9865	0.99992	0.98782	0.9981	0.98723	0.98793	0.99298
11381.8	0.98751	1.00422	0.99245	0.99491	0.98986	0.98721	0.99696
11383.7	0.99296	0.9999	0.99499	0.9954	0.99091	0.9868	1.00017
11385.7	0.99681	1.00065	0.99634	0.99932	0.99341	0.98672	1.00327
11387.3	0.99688	1.00179	0.99734	1.00211	0.9937	0.98693	1.00601
11389.5	0.99641	0.99231	1.00214	0.99948	0.99498	0.98727	1.00866
11391.6	0.99804	1.00286	1.00459	1.00243	0.99581	0.98785	1.01085
11393.2	0.99895	1.00807	1.00636	1.00761	0.99723	0.9885	1.01199
11395.4	1.00186	1.0164	1.00676	1.00681	0.99891	0.98978	1.01209
11397.2	1.00467	1.01957	1.01114	1.00771	1.00085	0.99086	1.01133
11399.2	1.00178	1.01508	1.01859	1.00831	1.00251	0.99229	1.00991
11401.3	1.00247	1.01235	1.0188	1.01243	1.00357	0.99384	1.00885
11403.3	1.00807	1.01867	1.0122	1.01086	1.00629	0.99547	1.00907
11405.3	1.00943	1.01571	1.01168	1.01227	1.00695	0.99719	1.01052
11407.3	1.00966	1.02148	1.01425	1.01506	1.00883	0.99893	1.01397
11409	1.01224	1.02431	1.0133	1.01553	1.01065	1.00066	1.01755
11411.4	1.01227	1.01405	1.01802	1.01505	1.01285	1.00326	1.02372
11413.3	1.01329	1.01315	1.02133	1.01846	1.01423	1.00547	1.02843
11415.4	1.01323	1.01615	1.02321	1.01822	1.0152	1.00785	1.03108
11417.2	1.01378	1.0153	1.01887	1.01495	1.01637	1.00979	1.03076
11419.2	1.02012	1.00595	1.02011	1.0169	1.01599	1.01049	1.0283
11421.6	1.01505	1.01004	1.02285	1.01477	1.01641	1.01138	1.02073
11423.6	1.00963	1.01105	1.02001	1.00942	1.01509	1.01202	1.01292
11425.8	1.01072	1.00979	1.01632	1.01221	1.01133	1.01211	1.0045
11427.7	1.01239	1.01218	1.01267	1.0101	1.00982	1.01199	0.998
11429.8	1.01094	1.01099	1.00873	1.00012	1.00758	1.01191	0.99299
11431.8	1.00921	1.00334	1.00687	1.00056	1.00652	1.01175	0.98936
11433.8	1.00652	1.00523	1.00595	1.00225	1.00303	1.01164	0.98697
11435.8	1.00448	1.0037	1.00498	0.99906	1.00098	1.01137	0.9853
11437.6	1.00441	0.99775	0.99874	0.99953	0.99836	1.01109	0.98402
11439.7	1.00052	0.99459	0.9938	0.99172	0.99748	1.01053	0.98359
11441.9	1.00251	0.99327	0.99924	0.99342	0.99546	1.00987	0.98321
11443.9	0.99946	0.99	0.99674	0.99398	0.99635	1.00975	0.98332
11445.7	0.99919	0.99341	0.99217	0.99126	0.99405	1.00952	0.98352
11447.6	1.00026	0.99341	0.99015	0.98859	0.99361	1.00869	0.98358
11449.8	0.99472	0.98547	0.98669	0.99022	0.99368	1.00807	0.98364
11451.5	0.99515	0.98164	0.98811	0.98895	0.9928	1.00782	0.98353
11453.6	0.99067	0.9844	0.98457	0.98648	0.99243	1.00725	0.98344
11455.5	0.99039	0.98566	0.98412	0.98756	0.99205	1.00622	0.98378
11457.3	0.99173	0.98613	0.98426	0.98641	0.99218	1.00547	0.98464
11459.5	0.99491	0.98538	0.9836	0.98759	0.99164	1.00476	0.98683
11461.4	0.99007	0.98029	0.9865	0.98927	0.99376	1.00434	0.98968
11463.5	0.99336	0.98306	0.98584	0.98848	0.99561	1.00424	0.99424
11465.5	0.99788	0.98604	0.9866	0.99479	0.99381	1.00401	0.99962
11467.5	0.992	0.98486	0.99275	0.99706	0.99712	1.00392	1.00446
11469.3	0.99079	0.98601	0.99331	0.9959	0.99897	1.00391	1.0096
11471.5	0.99205	0.98999	0.99035	0.99471	1.00062	1.00356	1.0158
11473.6	0.99546	0.98999	0.99286	0.99791	1.00441	1.00301	1.02019
11475.6	0.99004	0.9868	0.99497	1.00038	1.00321	1.00256	1.02413
11477.7	0.9954	0.98794	0.99784	1.00338	1.00627	1.00244	1.02688
11479.7	0.99776	0.98845	0.99915	1.00502	1.00804	1.00203	1.02819
11481.7	0.99649	0.98889	0.99946	1.00491	1.00868	1.00104	1.02856
11483.8	0.99568	0.98842	1.00089	1.00196	1.01025	1.00022	1.02788
11485.8	0.99699	0.98845	1.00047	1.00298	1.0086	0.99964	1.02648
11487.9	0.99421	0.99009	1.00142	1.01159	1.00957	0.99903	1.02389
11489.6	0.99849	0.99773	1.00242	1.01224	1.01028	0.99868	1.02094
11491.9	0.99929	0.99279	1.00057	1.00579	1.0087	0.99871	1.01679
11493.9	0.99509	0.9906	1.00052	1.0005	1.00738	0.99852	1.01087
11496	0.99598	0.99176	1.00262	1.00012	1.00385	0.99775	1.0049
11497.9	0.99787	0.98379	1.00117	1.00047	1.00391	0.99665	1.00007
11499.9	0.9963	0.98383	0.99781	1.00089	1.00295	0.99559	0.99479
11501.9	0.99501	0.98658	0.99462	0.9995	1.00103	0.99491	0.99057
11503.7	0.99479	0.98825	0.99429	0.9983	1.00093	0.99447	0.98758
11505.8	0.99406	0.98985	0.99441	0.99645	0.99801	0.99414	0.98587
11507.7	0.99178	0.98458	0.98793	0.99381	0.99726	0.99414	0.98496
11509.2	0.99636	0.98519	0.98462	0.99105	0.99594	0.99417	0.9848
11511.7	0.99024	0.98486	0.98368	0.99055	0.99567	0.99432	0.98565
11513.6	0.99298	0.97893	0.9865	0.98965	0.99597	0.99454	0.98699
11515.4	0.99049	0.9772	0.98656	0.99026	0.99592	0.99513	0.98881
11517.5	0.99633	0.98087	0.98513	0.9912	0.99546	0.99597	0.99105
11519.5	0.99868	0.97978	0.98415	0.99013	0.99431	0.99708	0.99261
11522.6	1.00042	0.97175	0.97959	0.9902	0.99385	0.99798	0.99342
11525.5	0.99848	0.9811	0.98851	0.98839	0.99325	0.99855	0.99184
11528.5	1.00082	0.97942	0.98591	0.99177	0.99352	0.9987	0.98915
11531.7	0.99648	0.9785	0.98579	0.98935	0.99432	0.99908	0.98708
11534.8	0.99612	0.98247	0.98642	0.98479	0.99315	1.00045	0.98692
11537.7	0.9981	0.98497	0.98702	0.98716	0.99297	1.00164	0.98858
11540.9	0.99599	0.99121	0.98881	0.99021	0.99431	1.00219	0.99202
11543.9	0.99664	0.99936	0.99543	0.99963	0.99475	1.00279	0.99632
11547	0.99418	1.04433	1.01912	1.01349	0.99612	1.00359	1.00096
11549.9	0.99544	1.04505	1.02597	1.01671	0.99819	1.00419	1.00559
11553.1	0.99635	1.02275	1.01512	1.0077	1.00049	1.00484	1.01109
11556	0.99814	1.01004	1.00536	0.99878	1.0025	1.0051	1.01595
11558.9	1.00016	1.00441	1.00172	1.0016	1.00563	1.00486	1.01971
11561.8	1.00339	1.0016	1.00343	1.0008	1.00638	1.00549	1.02198
11564.7	1.00202	1.00008	1.00634	1.00413	1.00787	1.00458	1.02246
11567.6	1.00035	1.0002	1.00238	1.00088	1.00851	1.00414	1.02078
11570.6	1.0017	1.00621	1.00626	1.00312	1.00863	1.00345	1.01689
11573.3	1.00419	1.0045	1.00512	0.9998	1.00869	1.0029	1.01182
11576.5	1.00227	1.00104	1.0041	1.00213	1.00701	1.00196	1.0047
11579.5	1.003	0.99818	1.00391	1.00483	1.00537	1.00135	0.99795
11582.6	1.00259	1.002	0.99701	1.00168	1.00187	1.00041	0.99254
11585.5	1.00194	0.99849	0.9985	0.99872	0.9996	0.99985	0.98915
11588.4	1.0036	1.00055	0.99783	0.99991	0.99869	0.99934	0.98742
11591.7	1.0025	1.00425	0.99791	0.99665	0.99803	0.99887	0.98728
11594.7	1.00232	1.00401	0.99687	0.99625	0.99684	0.99854	0.98875
11597.8	1.00221	1.0066	0.99853	0.99576	0.99565	0.99886	0.99112
11601	1.00192	1.00894	0.99816	0.99307	0.9961	0.99897	0.99334
11604	1.00244	1.00318	0.99814	0.99631	0.99566	0.99877	0.99506
11606.9	1.00145	1.00232	0.99723	0.99492	0.99608	0.99961	0.99656
11609.9	0.9999	1.00362	1.00061	0.99313	0.99669	0.99822	0.99796
11612.9	1.00079	1.00612	0.9985	0.9943	0.99622	0.99858	0.99868
11616	0.99858	1.0063	0.9939	0.99373	0.99534	0.99892	0.99796
11618.7	0.99776	1.00449	0.99243	0.99479	0.99569	0.99875	0.99599
11621.7	0.99928	1.00751	0.99163	0.99236	0.99459	0.99815	0.99314
11624.5	0.99919	1.00229	0.99436	0.99556	0.99525	0.99758	0.99096
11627.5	0.9976	0.9986	0.99593	0.99564	0.99479	0.99724	0.99037
11630.3	0.99728	0.99914	0.99459	0.99247	0.99526	0.99709	0.99191
11633.5	0.99945	1.00034	0.99711	0.99404	0.99615	0.99717	0.99514
11636.4	0.99845	1.00245	0.99782	0.99433	0.99623	0.99723	0.99854
11639.5	1.0025	1.00748	0.99762	0.99507	0.99598	0.99722	1.00204
11642.4	1.00332	1.00566	1.00063	0.99648	0.99664	0.99728	1.00459
11645.4	0.99962	1.00155	1.00232	0.99889	0.99863	0.9972	1.00642
11648.5	1.00083	1.00594	1.00252	1.00107	1.00003	0.99747	1.00778
11651.7	0.99948	1.00586	1.00369	0.99879	1.00113	0.99747	1.00894
11654.8	1.0032	1.01044	1.00415	1.00671	1.00245	0.99766	1.01033
11657.6	1.00674	1.01558	1.00662	1.00592	1.00373	0.99764	1.01216
11660.7	1.00252	1.00994	1.00741	1.00439	1.00473	0.99753	1.01423
11663.8	1.0082	1.01413	1.00863	1.0071	1.00549	0.99763	1.01537
11666.8	1.00692	1.01513	1.0097	1.00831	1.00486	0.99764	1.01535
11669.9	1.00488	1.01043	1.01119	1.01008	1.00443	0.99763	1.01386
11672.8	1.00509	1.01539	1.00993	1.01132	1.00355	0.99775	1.01093
11675.8	1.00441	1.01341	1.01044	1.0063	1.00307	0.99773	1.00666
11678.7	1.00784	1.01826	1.00843	1.00179	1.00303	0.99763	1.00176
11681.6	1.00632	1.01794	1.01124	1.00455	1.00275	0.99736	0.99602
11684.4	1.00811	1.02078	1.00971	1.00118	1.00194	0.99718	0.99046
11687.4	1.00714	1.01337	1.0068	1.00253	0.99952	0.99727	0.98552
11690.2	1.00581	1.01108	1.00408	1.00603	0.99764	0.99717	0.98223
11693.4	1.00392	1.01106	1.00259	1.00389	0.99678	0.99733	0.98069
11696.3	1.00218	1.01311	1.00893	1.00624	0.99667	0.99761	0.98084
11699.4	1.00309	1.0071	1.0079	1.00454	0.99639	0.99818	0.98201
11702.3	1.00491	1.0018	1.00465	1.00323	0.99567	0.9991	0.9837
11705.4	1.00279	1.00304	1.00114	0.99914	0.99501	0.99903	0.98576
11708.5	1.00133	0.99864	0.99892	1.00217	0.99505	0.99932	0.9879
11711.5	1.00315	0.9988	1.00639	1.00775	0.9954	0.9992	0.99003
11714.4	1.00301	1.00137	0.9993	1.00474	0.99607	0.99917	0.99201
11717.7	1.00337	1.0037	1.00546	1.00358	0.99544	0.99892	0.99407
11720.8	0.99766	0.99406	1.00314	1.00097	0.99527	0.99894	0.9958
11723.8	0.99783	0.99993	1.00267	1.00123	0.99685	0.99907	0.99742
11726.7	0.99819	0.99537	1.00025	1.00177	0.99687	0.99911	0.99906
11729.8	0.99796	0.99717	1.00237	1.00491	0.99698	0.99907	1.00091
11732.8	0.99861	1.00078	1.00107	0.99995	0.99783	0.999	1.0026
11735.7	0.99899	1.00451	1.00164	1.00338	0.99894	0.99892	1.00398
11738.5	0.99779	0.99934	1.00124	1.00154	0.99939	0.99895	1.00505
11741.5	0.9962	1.00059	1.00112	1.00371	0.99967	0.99878	1.00597
11744.3	0.99875	1.00479	1.00539	1.00383	1.00065	0.99859	1.00679
11747.3	1.00163	1.01049	1.0057	1.00687	0.9998	0.9985	1.0077
11750	0.99896	1.00406	1.00303	1.00631	1.00121	0.9985	1.00864
11753.3	0.99675	1.00124	1.00637	1.00785	1.00181	0.99846	1.01
11756.2	0.99646	1.00651	1.00568	1.01017	1.00223	0.99838	1.0109
11759.3	0.99983	0.99745	1.00654	1.01352	1.00262	0.99834	1.01085
11762.2	0.99873	1.00162	1.00324	1.01156	1.00259	0.99849	1.00995
11765.3	1.00045	1.00107	1.00721	1.00626	1.00242	0.99847	1.00843
11768.4	1.00032	0.99503	1.00603	1.00712	1.00353	0.99823	1.00646
11771.4	0.9971	0.99456	1.00222	1.00438	1.00351	0.99799	1.0043
11774.4	0.99969	0.99257	0.99977	1.00957	1.00377	0.99806	1.0023
11777.7	1.00056	0.99924	1.00253	1.00611	1.00263	0.99811	1.00034
11780.6	0.99989	0.99293	1.00173	1.00663	1.00148	0.99819	0.99888
11783.6	0.99988	0.99699	1.00083	1.00573	1.00079	0.99827	0.9979
11786.5	0.99916	0.99394	1.00158	1.00026	1.00044	0.99849	0.99737
11789.7	0.99909	1.00413	1.00011	1.00216	0.99999	0.9985	0.99666
11792.6	1.00336	0.99554	0.99992	0.9984	1.00044	0.99856	0.99556
11795.7	0.99867	1.00321	1.00078	0.993	0.99988	0.99851	0.99413
11798.4	0.99883	0.99919	1.00075	0.99295	0.99908	0.99865	0.9928
11801.4	1.00077	1.002	0.99997	0.99573	0.99876	0.99873	0.99118
11804.3	0.9992	0.99612	0.9928	0.99376	0.9984	0.99882	0.98969
11807.2	0.9991	0.99749	0.99286	0.99456	0.99689	0.99895	0.98865
11810.1	0.9993	0.99163	0.9946	0.99169	0.9972	0.99912	0.98811
11813.1	1.00175	0.98685	0.99361	0.99261	0.99568	0.9993	0.98787
11816.1	1.00083	0.99222	0.99323	0.99482	0.99527	0.99948	0.98822
11819.3	0.99897	0.98695	0.99412	0.99562	0.99713	0.99969	0.98905
11823.3	0.99514	0.98888	0.99197	0.99438	0.99785	1.00004	0.99024
11827.2	0.99894	0.99431	0.99042	0.99217	0.99816	1.00044	0.99117
11831.5	0.99776	0.99187	0.99148	0.99453	0.99837	1.00071	0.99233
11835.4	0.9988	0.99476	0.99239	0.99611	0.99838	1.00096	0.99409
11839.6	0.99715	0.99444	0.99582	0.99429	0.99914	1.00117	0.99638
11843.5	0.99834	0.99361	0.99485	0.99268	1.00001	1.00149	0.99914
11847.6	0.99673	0.99539	0.99232	0.99302	1.00054	1.00181	1.00174
11851.6	0.9968	0.99902	0.99597	0.99128	1.00102	1.00215	1.00374
11855.4	0.99974	1.00105	0.99588	0.98908	1.00249	1.00233	1.00564
11859.4	0.9999	0.9977	0.99616	0.994	1.00296	1.0026	1.00771
11863.3	1.00132	1.00322	0.99651	0.99387	1.0041	1.00291	1.00937
11867.3	1.00011	1.00266	0.99934	0.99546	1.00482	1.00315	1.01069
11871	1.00221	1.00396	1.00038	0.99647	1.00519	1.00332	1.01126
11875.2	1.00236	1.00737	1.00147	0.99839	1.00669	1.00352	1.01126
11879.3	1.00114	1.00797	0.99965	1.00177	1.0073	1.00373	1.01079
11883.2	0.99993	1.01588	1.00351	1.00393	1.00712	1.00412	1.00971
11887.2	1.00288	1.0125	1.00379	1.00229	1.00734	1.00437	1.00715
11891.4	1.00338	1.00858	1.00385	1.0009	1.00758	1.00462	1.00381
11895.3	1.00415	1.01043	1.00202	1.00044	1.00714	1.00477	1.00124
11899.5	1.00396	1.01266	1.00278	1.00077	1.00677	1.00479	0.99911
11903.6	1.00732	1.01521	1	1.00275	1.00671	1.00511	0.99848
11907.5	1.00371	1.01698	1.0031	1.00437	1.00673	1.00533	0.99879
11911.6	1.00498	1.0173	1.00222	1.00949	1.00679	1.0057	0.99926
11915.6	1.00251	1.02435	1.00483	1.01311	1.00688	1.0061	0.99965
11919.4	1.00387	1.02182	1.0056	1.01519	1.00609	1.00635	0.99977
11923.3	1.00456	1.0204	1.00367	1.01973	1.00662	1.00668	0.9997
11927.1	1.00078	1.02232	1.00397	1.02373	1.0064	1.00709	0.99937
11931.1	1.00382	1.02628	1.00739	1.02601	1.00559	1.00715	0.99783
11935.1	1.00405	1.0243	1.00718	1.02774	1.00577	1.00719	0.99531
11939.2	1.00397	1.02719	1.00957	1.03141	1.0058	1.00726	0.99221
11943.2	1.0023	1.03004	1.01141	1.03601	1.00597	1.00745	0.98999
11947.2	1.00197	1.02931	1.00956	1.04166	1.00581	1.00765	0.98917
11951.2	1.00267	1.02874	1.0075	1.04487	1.00569	1.00796	0.98968
11955.2	1.00189	1.02859	1.00926	1.04745	1.0062	1.00827	0.99063
11959.4	1.00142	1.02844	1.01236	1.05029	1.00589	1.00882	0.99221

## Sheet: Fig. 2f
Samples	IrO2 weight (%)	y Error bar ±	Ir foil weight (%)	y Error bar ±
0.6% Ir/Al2O3	26.9	1	73.1	1
0.2% Ir/CeO2-x	63.2	1.7	36.8	1.2
0.6% Ir/CeO2-x	59.2	2.3	40.8	1.4
2.0% Ir/CeO2-x	46.2	1.5	53.8	1.1
3.0% Ir/CeO2-x	43	1.4	57	1.2
