# Supplementary material for: Facilitating the dry reforming of methane with interfacial synergistic catalysis in an Ir@CeO2−x catalyst
Source: Nat Commun. 2024 May 4;15:3765. doi: 10.1038/s41467-024-48122-6 (PMC11069590; doi:10.1038/s41467-024-48122-6)
Supplement: Supplementary file 3 — Source Data [file 41467_2024_48122_MOESM3_ESM.zip › Fig. 3(a,b,c,d,e,f,g,h,i).xlsx]

## Sheet: Fig. 3a
Temperature (°C)	0.6% Ir/Al2O3	y Error bar ±	0.2% Ir/CeO2-x	y Error bar ±	0.6% Ir/CeO2-x	y Error bar ±	2.0% Ir/CeO2-x	y Error bar ±	3.0% Ir/CeO2-x	y Error bar ±	Equilibrium
650	18.8333	1.35031	36.5333	0.35119	56.7667	0.70946	54.1333	0.35119	51	0.4	58.74
700	36.2667	0.75056	43.1667	0.61101	72.4	0.6	69.1667	0.87369	67.0333	0.61101	73.924
750	48.4333	0.58595	57	0.6245	83.7111	0.73962	80.7667	0.58595	77.4333	0.80208	84.687

## Sheet: Fig. 3b
Temperature (°C)	0.6% Ir/Al2O3	y Error bar ±	0.2% Ir/CeO2-x	y Error bar ±	0.6% Ir/CeO2-x	y Error bar ±	2.0% Ir/CeO2-x	y Error bar ±	3.0% Ir/CeO2-x	y Error bar ±	Equilibrium
650	26.9667	0.95044	38.6667	0.66583	69.2667	0.81445	64.5	0.65574	61.7333	1.10151	70.678
700	40.9333	1.25033	50.5	0.36056	81.8667	0.70238	79.5333	0.55076	76.1667	0.68069	83.2945
750	57.1	1.05357	67.3333	0.60277	90.5556	0.43504	87.9	0.65574	84.3333	0.61101	91.1585

## Sheet: Fig. 3c
Samples	Temperature (°C)	Reaction rate μmolCH4 g-1 s-1
Ru-Co@ SiO2	650	58.555
Ni-Co/La2O3	650	201.656
Ni/La2O2CO3-Al2O3	650	291.281
Pt-Ni/Al2O3	700	35.85
SiO2@Ni@ZrO2	700	57.7583
NiSi-Oamc	700	209.125
RuNiMgO-DR	700	390.143
Sm2Ru0.2Ce1.8O7	700	448
Pd/Ni-MgO	750	60.37
NiAuPtAl	750	98.0273
Ru/MgO	750	156.844
Ni/h-BN	750	218
FeNi/MgO-R	760	235.266
Rh/MCF	750	305.845
Rh/CeO2+ZrO2	750	388.375
RuNiMgO-DR	760	442.79
Ir/Ce0.9Pr0.1O2	800	67.2187
RuCo/ZrO2-SiO2	800	106
Co-Ru-Zr-silica	800	173.275
Pt-Ni/CeO2	800	385.387
Pt/36Ce0.8Gd0.2/Al2O3	800	485.469
Ni/ZrO2(NS)	800	687.125
This work	650	752.85
	700	973.327
	750	1129.27

## Sheet: Fig. 3d
0.6% Ir/CeO2-x			0.6% Ir/Al2O3
Time on stream (h)	CH4 conversion (%)	CO2 conversion (%)	Time on stream (h)	CH4 conversion (%)	CO2 conversion (%)
0	72.0707	83.404	0	36.288	42.1477
0.33	72.3656	83.3912	0.5	35.531	41.9136
0.66	72.6253	83.333	1	36.0132	41.9167
1	72.4139	83.6597	1.5	35.3373	40.8976
1.33	72.6265	83.6093	2	35.7636	40.7745
1.66	72.6703	83.3666	2.5	35.0629	40.9507
2	72.4503	83.7773	3	34.6405	40.4437
2.33	72.5319	83.6992	3.5	34.3825	40.0117
2.66	72.6806	83.6906	4	34.2122	40.5281
3	72.8571	83.5283	4.5	34.0964	39.5
3.33	72.5974	83.8069	5	33.8022	39.5928
3.66	72.7595	83.6823	5.5	33.61	38.2366
4	72.8951	83.5752	6	32.8158	38.5373
4.33	72.6219	83.8391	6.5	32.084	38.0711
4.66	72.785	83.7014	7	31.7029	37.691
5	72.9204	83.5987	7.5	31.2077	36.5535
5.33	72.6279	83.8748	8	30.8864	36.0451
5.66	72.815	83.7018	8.5	30.8302	35.8578
6	72.8794	83.6475	9	30.5	35.6
6.33	72.6625	83.8514	9.5	30.7286	35.153
6.66	72.718	83.5399	10	30.2354	34.99
7	72.7486	83.7274	10.5	30	34.2
7.33	72.7843	83.3874	11	29.7054	34.3802
7.66	72.8311	83.5694	11.5	29.6177	34.0658
8	72.6242	83.8395	12	29.3529	33.8379
8.33	72.7078	83.7682	12.5	29.008	34.1041
8.66	72.9119	83.5854	13	28.6234	33.5419
9	72.6117	83.8282	13.5	28.8274	33.2519
9.33	72.6774	83.7483	14	28.4645	33.2
9.66	72.9395	83.5547	14.5	28.1243	33.0001
10	72.5956	83.8333	15	28.2	33.06
10.33	72.7613	83.6881
10.66	72.9288	83.5177
11	72.6368	83.8122
11.33	72.7752	83.6614
11.66	72.8372	83.3804
12	72.8773	83.571
13	72.7506	83.338
13.33	72.5736	83.1178
13.66	71.9336	83.7271
14	72.6485	83.5884
14.33	72.7709	83.3573
14.66	72.4741	83.1793
15.33	72.2788	83.4484
16	72.5216	83.3747
16.33	72.5222	83.685
17.33	72.5679	83.5708
17.66	72.6095	83.4977
18	72.7538	83.2938
18.33	72.7372	83.3035
18.66	72.552	83.5059
19	72.4807	83.5287
19.33	72.6451	83.3009
19.66	72.5674	83.3109
20	72.3366	83.5375
20.33	72.4105	83.4206
20.66	72.3592	83.3897
21	72.3633	83.3711
21.33	72.4684	83.2197
21.66	72.2976	83.4441
22	72.4636	83.2637
22.33	72.5102	83.1394
22.66	72.4641	83.2162
23	72.2167	83.4482
23.33	72.3959	83.2232
23.66	72.5692	83.1019
24	72.279	83.4005
24.33	72.4564	83.3718
24.66	72.6539	83.3161
25	72.4183	83.5447
25.33	72.5654	83.3941
25.66	72.625	83.3526
26	72.3695	83.4114
26.33	72.453	83.4557
26.66	72.6149	83.2753
27	72.3887	83.5039
27.33	72.5113	83.3288
27.66	72.3498	83.554
28	72.3417	83.4632
28.33	72.558	83.2829
28.66	72.3018	83.4758
29	72.6015	83.1968
29.33	72.3204	83.5397
29.66	72.493	83.3394
30	72.531	83.3231
30.33	72.2901	83.5159
30.66	72.4192	83.3659
31	72.5496	83.1728
31.33	72.2346	83.4578
31.66	72.392	83.2891
32	72.426	83.2777
32.33	72.2332	83.4372
32.66	72.4461	83.199
33	72.1791	83.49
33.33	72.3541	83.3345
33.66	72.3912	83.3699
34	72.3928	82.9714
34.33	72.1675	83.5045
34.66	72.1697	83.1332
35	72.1247	83.1299
35.33	71.9681	83.2243
35.66	72.0396	83.1686
36	72.1688	83.0463
36.33	72.3349	82.8986
36.66	72.0396	83.1686
37	72.0314	83.1395
37.33	72.1979	83.0286
37.66	72.2134	83.0636
38	72.028	83.2081
38.33	72.1549	83.092
38.66	72.329	82.9387
39	72.0513	83.2035
39.33	72.0781	83.1646
39.66	72.188	83.0493
40	72.3299	82.9273
40.33	72.055	83.2127
40.66	72.1483	83.0999
41	72.3048	82.9068
41.33	72.025	83.2316
41.66	72.1115	83.143
42	72.3494	82.9064
42.33	72.0797	83.132
42.66	72.0153	83.1576
43	72.0961	83.0648
43.33	72.2771	82.8784
43.66	71.9977	83.1605
44	72.0391	83.1233
44.33	72.1854	82.9227
44.66	71.97	83.1829
45	72.0615	83.0806
45.33	72.0903	82.9968
45.66	72.2193	82.8503
46	71.953	83.14
46.33	71.9922	83.0592
46.66	72.1067	82.9728
47	72.228	82.7838
47.33	71.9861	83.0575
47.66	71.9439	83.0561
48	72.0833	82.9282
48.33	72.2182	82.7718
48.66	72.0748	82.9436
49	71.9473	83.0501
49.33	71.9495	83.044
49.66	71.9669	82.8145
50	71.7904	82.7855
50.33	71.6595	82.9341
50.66	71.8739	82.9433
51	71.9029	83.04
51.33	71.8862	83.0332
51.66	72.1399	82.8105
52	71.7831	83.1346
52.33	71.9304	83.0053
52.66	72.1176	82.8241
53	71.855	83.0762
53.33	72.0732	82.8399
53.66	71.5813	83.0117
54	71.7084	82.668
54.33	71.753	82.7097
54.66	71.9804	82.591
55	71.7481	82.8113
55.33	71.684	82.8781
55.66	71.7565	82.7805
56	71.9661	82.9646
56.66	71.958	82.9749
57	71.9951	82.9392
57.33	72.167	82.9616
57.66	72.1026	82.6355
58	72.4053	82.6425
58.33	72.1279	82.8966
58.66	72.4182	82.7103
59	72.1157	82.9222
60	71.7856	82.9029
60.33	71.8966	82.8963
60.66	71.9897	83.313
61	71.69	82.8974
61.33	71.6812	82.988
61.66	72.0102	82.7456
62	72.0671	82.7659
62.33	71.8714	83.033
62.66	71.9152	83.0167
63	71.8935	82.9828
63.33	72.145	82.7729
63.66	71.9853	83.0209
64	72.1196	82.9682
64.33	71.9141	83.1408
64.66	72.0396	83.0356
65	72.2434	82.907
65.33	71.9729	83.2035
65.66	72.0252	83.1759
66	72.1304	83.0891
66.33	72.3281	82.9182
66.66	72.2185	83.0449
67	72.0153	83.2282
67.33	72.1585	83.1619
67.66	72.3197	82.9764
68	72.0089	83.2793
68.33	72.1697	83.1842
68.66	72.346	83.0092
69	72.2429	83.1458
69.33	72.1853	83.262
69.66	71.7062	82.9711
70	71.925	83.0292
70.33	72.1563	82.7933
70.66	71.8632	83.1014
71	72.0052	82.9927
71.33	72.1052	82.9116
71.66	71.901	83.0965
72	72.0663	82.9782
72.33	72.0331	83.0544
72.66	71.7969	82.9172
73	71.9475	82.7202
73.33	72.1079	83.0103
73.66	71.9053	83.2065
74	72.0523	83.0504
74.33	72.1058	82.9996
74.66	71.9687	83.1346
75	72.11	82.9287
75.33	71.8547	83.1668
75.66	71.9659	83.1441
76	72.1023	83.065
76.33	72.0651	83.062
76.66	71.919	83.1487
77	72.1538	82.8851
77.33	71.717	83.0551
77.66	71.7283	82.7853
78	71.9372	82.6038
78.33	71.9943	82.5605
78.66	72.1191	82.5407
79	72.0236	82.6187
79.33	71.7909	82.871
79.66	71.8591	82.8112
80	71.8952	82.7808
80.33	72.0587	82.5757
80.66	72.1168	82.5683
81	71.7888	82.829
81.33	72.0138	82.8531
81.66	71.9367	83.0736
82	72.1215	82.9003
82.33	72.1327	82.9124
82.66	71.9208	83.0652
83	72.1733	82.838
83.33	71.8056	83.0871
83.66	71.7346	82.7489
84	71.9262	82.4942
84.33	71.9592	82.4956
84.66	71.6804	82.7888
85	71.7482	82.7378
85.33	71.7135	82.6754
85.66	71.8092	82.6311
86	71.8738	82.5258
86.33	71.9707	82.4415
86.66	71.9295	82.4708
87	71.8942	82.8791
87.33	71.8806	83.0067
87.66	71.9045	82.9084
88	72.1182	82.6963
88.33	71.8218	82.9686
88.66	72.0044	82.7941
89	71.8815	82.9464
89.33	71.816	82.9729
89.66	72.0221	82.7676
90	71.8007	82.9806
90.33	71.8132	82.9653
90.66	71.9823	82.778
91	71.7862	83
91.33	71.8257	82.9455
91.66	72.0679	82.7087
92	71.6971	83.0317
92.33	71.8309	82.9063
92.66	72.0327	82.7077
93	71.6821	83.0219
93.33	71.8169	82.9226
93.66	72.0383	82.679
94	71.6971	83.0169
94.33	71.8272	82.8903
94.66	72.0388	82.6794
95	71.6807	82.9891
95.33	71.8867	82.8242
95.66	71.8286	82.8659
96	71.7075	82.9364
96.33	71.9229	82.7501
96.66	71.6274	83.0025
97	71.7989	82.8234
97.33	71.7989	82.8234
97.66	71.7741	82.8988
98	71.7128	82.8955
98.33	71.849	82.8039
98.66	71.6396	82.9034
99	71.898	82.6886
99.33	71.5995	82.9997
99.66	71.795	82.8058
100	71.7791	82.839

## Sheet: Fig. 3e
Ln(PCH4)	Lnr, molCH4 gcat−1 s−1	Ln(P CO2)	Lnr, molCH4 gcat−1 s−1
-0.76143	-4.3289	-0.76143	-4.23958
-0.83702	-4.37315	-0.83702	-4.24546
-0.91629	-4.42814	-0.91629	-4.25193
-1.00239	-4.49843	-1.00239	-4.25959
-1.09961	-4.54892	-1.09961	-4.26972

## Sheet: Fig. 3f
Ln(PCH4)	Lnr, molCO2 gcat-1 s-1	Ln(P CO2)	Lnr, molCO2 gcat-1 s-1
-0.76143	-3.98215	-0.76143	-3.80892
-0.83702	-4.02157	-0.83702	-3.8145
-0.91629	-4.07163	-0.91629	-3.81989
-1.00239	-4.10327	-1.00239	-3.82638
-1.09961	-4.1645	-1.09961	-3.83268

## Sheet: Fig. 3g
0.6% Ir/Al2O3				0.2% Ir/CeO2-x				0.6% Ir/CeO2-x				2.0% Ir/CeO2-x				3.0% Ir/CeO2-x
1000/T K–1	Lnr, molCH4 gcat−1 s−1			1000/T K–1	Lnr, molCH4 gcat−1 s−1			1000/T K–1	Lnr, molCH4 gcat−1 s−1			1000/T K–1	Lnr, molCH4 gcat−1 s−1			1000/T K–1	Lnr, molCH4 gcat−1 s−1
1.14548	-8.99092	0.97752	-6.11407	1.14548	-7.7311	0.97752	-5.91246	1.14548	-6.58766	0.97752	-4.74272	1.14548	-6.42408	0.97752	-4.29518	1.14548	-6.24355	0.97752	-3.94597
1.08342	-7.8613	0.97769	-6.11691	1.08342	-7.06355	0.97769	-5.91428	1.08342	-5.88837	0.97769	-4.74457	1.08342	-5.69362	0.97769	-4.29733	1.08342	-5.36866	0.97769	-3.94824
1.02775	-6.92684	0.97785	-6.11975	1.02775	-6.47147	0.97785	-5.91611	1.02775	-5.30906	0.97785	-4.74641	1.02775	-4.88413	0.97785	-4.29947	1.02775	-4.55667	0.97785	-3.95052
0.97752	-6.15534	0.97802	-6.12259	0.97752	-5.90243	0.97802	-5.91793	0.97752	-4.73703	0.97802	-4.74825	0.97752	-4.31421	0.97802	-4.30162	0.97752	-3.99748	0.97802	-3.95279
		0.97819	-6.12543			0.97819	-5.91976			0.97819	-4.75009			0.97819	-4.30376			0.97819	-3.95506
		0.97836	-6.12828			0.97836	-5.92158			0.97836	-4.75193			0.97836	-4.30591			0.97836	-3.95734
		0.97853	-6.13112			0.97853	-5.92341			0.97853	-4.75378			0.97853	-4.30805			0.97853	-3.95961
		0.97869	-6.13396			0.97869	-5.92523			0.97869	-4.75562			0.97869	-4.3102			0.97869	-3.96188
		0.97886	-6.1368			0.97886	-5.92706			0.97886	-4.75746			0.97886	-4.31234			0.97886	-3.96416
		0.97903	-6.13964			0.97903	-5.92888			0.97903	-4.7593			0.97903	-4.31449			0.97903	-3.96643
		0.9792	-6.14249			0.9792	-5.93071			0.9792	-4.76115			0.9792	-4.31663			0.9792	-3.9687
		0.97937	-6.14533			0.97937	-5.93253			0.97937	-4.76299			0.97937	-4.31878			0.97937	-3.97098
		0.97953	-6.14817			0.97953	-5.93436			0.97953	-4.76483			0.97953	-4.32092			0.97953	-3.97325
		0.9797	-6.15101			0.9797	-5.93619			0.9797	-4.76667			0.9797	-4.32307			0.9797	-3.97552
		0.97987	-6.15385			0.97987	-5.93801			0.97987	-4.76851			0.97987	-4.32521			0.97987	-3.9778
		0.98004	-6.15669			0.98004	-5.93984			0.98004	-4.77036			0.98004	-4.32736			0.98004	-3.98007
		0.98021	-6.15954			0.98021	-5.94166			0.98021	-4.7722			0.98021	-4.3295			0.98021	-3.98234
		0.98038	-6.16238			0.98038	-5.94349			0.98038	-4.77404			0.98038	-4.33165			0.98038	-3.98462
		0.98054	-6.16522			0.98054	-5.94531			0.98054	-4.77588			0.98054	-4.33379			0.98054	-3.98689
		0.98071	-6.16806			0.98071	-5.94714			0.98071	-4.77773			0.98071	-4.33594			0.98071	-3.98916
		0.98088	-6.1709			0.98088	-5.94896			0.98088	-4.77957			0.98088	-4.33809			0.98088	-3.99144
		0.98105	-6.17375			0.98105	-5.95079			0.98105	-4.78141			0.98105	-4.34023			0.98105	-3.99371
		0.98122	-6.17659			0.98122	-5.95261			0.98122	-4.78325			0.98122	-4.34238			0.98122	-3.99598
		0.98138	-6.17943			0.98138	-5.95444			0.98138	-4.78509			0.98138	-4.34452			0.98138	-3.99826
		0.98155	-6.18227			0.98155	-5.95626			0.98155	-4.78694			0.98155	-4.34667			0.98155	-4.00053
		0.98172	-6.18511			0.98172	-5.95809			0.98172	-4.78878			0.98172	-4.34881			0.98172	-4.0028
		0.98189	-6.18795			0.98189	-5.95991			0.98189	-4.79062			0.98189	-4.35096			0.98189	-4.00508
		0.98206	-6.1908			0.98206	-5.96174			0.98206	-4.79246			0.98206	-4.3531			0.98206	-4.00735
		0.98222	-6.19364			0.98222	-5.96357			0.98222	-4.79431			0.98222	-4.35525			0.98222	-4.00963
		0.98239	-6.19648			0.98239	-5.96539			0.98239	-4.79615			0.98239	-4.35739			0.98239	-4.0119
		0.98256	-6.19932			0.98256	-5.96722			0.98256	-4.79799			0.98256	-4.35954			0.98256	-4.01417
		0.98273	-6.20216			0.98273	-5.96904			0.98273	-4.79983			0.98273	-4.36168			0.98273	-4.01645
		0.9829	-6.205			0.9829	-5.97087			0.9829	-4.80167			0.9829	-4.36383			0.9829	-4.01872
		0.98307	-6.20785			0.98307	-5.97269			0.98307	-4.80352			0.98307	-4.36597			0.98307	-4.02099
		0.98323	-6.21069			0.98323	-5.97452			0.98323	-4.80536			0.98323	-4.36812			0.98323	-4.02327
		0.9834	-6.21353			0.9834	-5.97634			0.9834	-4.8072			0.9834	-4.37026			0.9834	-4.02554
		0.98357	-6.21637			0.98357	-5.97817			0.98357	-4.80904			0.98357	-4.37241			0.98357	-4.02781
		0.98374	-6.21921			0.98374	-5.97999			0.98374	-4.81089			0.98374	-4.37455			0.98374	-4.03009
		0.98391	-6.22206			0.98391	-5.98182			0.98391	-4.81273			0.98391	-4.3767			0.98391	-4.03236
		0.98407	-6.2249			0.98407	-5.98364			0.98407	-4.81457			0.98407	-4.37884			0.98407	-4.03463
		0.98424	-6.22774			0.98424	-5.98547			0.98424	-4.81641			0.98424	-4.38099			0.98424	-4.03691
		0.98441	-6.23058			0.98441	-5.9873			0.98441	-4.81825			0.98441	-4.38313			0.98441	-4.03918
		0.98458	-6.23342			0.98458	-5.98912			0.98458	-4.8201			0.98458	-4.38528			0.98458	-4.04145
		0.98475	-6.23626			0.98475	-5.99095			0.98475	-4.82194			0.98475	-4.38743			0.98475	-4.04373
		0.98491	-6.23911			0.98491	-5.99277			0.98491	-4.82378			0.98491	-4.38957			0.98491	-4.046
		0.98508	-6.24195			0.98508	-5.9946			0.98508	-4.82562			0.98508	-4.39172			0.98508	-4.04827
		0.98525	-6.24479			0.98525	-5.99642			0.98525	-4.82747			0.98525	-4.39386			0.98525	-4.05055
		0.98542	-6.24763			0.98542	-5.99825			0.98542	-4.82931			0.98542	-4.39601			0.98542	-4.05282
		0.98559	-6.25047			0.98559	-6.00007			0.98559	-4.83115			0.98559	-4.39815			0.98559	-4.05509
		0.98576	-6.25332			0.98576	-6.0019			0.98576	-4.83299			0.98576	-4.4003			0.98576	-4.05737
		0.98592	-6.25616			0.98592	-6.00372			0.98592	-4.83483			0.98592	-4.40244			0.98592	-4.05964
		0.98609	-6.259			0.98609	-6.00555			0.98609	-4.83668			0.98609	-4.40459			0.98609	-4.06191
		0.98626	-6.26184			0.98626	-6.00737			0.98626	-4.83852			0.98626	-4.40673			0.98626	-4.06419
		0.98643	-6.26468			0.98643	-6.0092			0.98643	-4.84036			0.98643	-4.40888			0.98643	-4.06646
		0.9866	-6.26752			0.9866	-6.01102			0.9866	-4.8422			0.9866	-4.41102			0.9866	-4.06873
		0.98676	-6.27037			0.98676	-6.01285			0.98676	-4.84405			0.98676	-4.41317			0.98676	-4.07101
		0.98693	-6.27321			0.98693	-6.01468			0.98693	-4.84589			0.98693	-4.41531			0.98693	-4.07328
		0.9871	-6.27605			0.9871	-6.0165			0.9871	-4.84773			0.9871	-4.41746			0.9871	-4.07555
		0.98727	-6.27889			0.98727	-6.01833			0.98727	-4.84957			0.98727	-4.4196			0.98727	-4.07783
		0.98744	-6.28173			0.98744	-6.02015			0.98744	-4.85141			0.98744	-4.42175			0.98744	-4.0801
		0.9876	-6.28458			0.9876	-6.02198			0.9876	-4.85326			0.9876	-4.42389			0.9876	-4.08238
		0.98777	-6.28742			0.98777	-6.0238			0.98777	-4.8551			0.98777	-4.42604			0.98777	-4.08465
		0.98794	-6.29026			0.98794	-6.02563			0.98794	-4.85694			0.98794	-4.42818			0.98794	-4.08692
		0.98811	-6.2931			0.98811	-6.02745			0.98811	-4.85878			0.98811	-4.43033			0.98811	-4.0892
		0.98828	-6.29594			0.98828	-6.02928			0.98828	-4.86063			0.98828	-4.43247			0.98828	-4.09147
		0.98845	-6.29878			0.98845	-6.0311			0.98845	-4.86247			0.98845	-4.43462			0.98845	-4.09374
		0.98861	-6.30163			0.98861	-6.03293			0.98861	-4.86431			0.98861	-4.43676			0.98861	-4.09602
		0.98878	-6.30447			0.98878	-6.03475			0.98878	-4.86615			0.98878	-4.43891			0.98878	-4.09829
		0.98895	-6.30731			0.98895	-6.03658			0.98895	-4.86799			0.98895	-4.44106			0.98895	-4.10056
		0.98912	-6.31015			0.98912	-6.0384			0.98912	-4.86984			0.98912	-4.4432			0.98912	-4.10284
		0.98929	-6.31299			0.98929	-6.04023			0.98929	-4.87168			0.98929	-4.44535			0.98929	-4.10511
		0.98945	-6.31584			0.98945	-6.04206			0.98945	-4.87352			0.98945	-4.44749			0.98945	-4.10738
		0.98962	-6.31868			0.98962	-6.04388			0.98962	-4.87536			0.98962	-4.44964			0.98962	-4.10966
		0.98979	-6.32152			0.98979	-6.04571			0.98979	-4.87721			0.98979	-4.45178			0.98979	-4.11193
		0.98996	-6.32436			0.98996	-6.04753			0.98996	-4.87905			0.98996	-4.45393			0.98996	-4.1142
		0.99013	-6.3272			0.99013	-6.04936			0.99013	-4.88089			0.99013	-4.45607			0.99013	-4.11648
		0.99029	-6.33004			0.99029	-6.05118			0.99029	-4.88273			0.99029	-4.45822			0.99029	-4.11875
		0.99046	-6.33289			0.99046	-6.05301			0.99046	-4.88457			0.99046	-4.46036			0.99046	-4.12102
		0.99063	-6.33573			0.99063	-6.05483			0.99063	-4.88642			0.99063	-4.46251			0.99063	-4.1233
		0.9908	-6.33857			0.9908	-6.05666			0.9908	-4.88826			0.9908	-4.46465			0.9908	-4.12557
		0.99097	-6.34141			0.99097	-6.05848			0.99097	-4.8901			0.99097	-4.4668			0.99097	-4.12784
		0.99114	-6.34425			0.99114	-6.06031			0.99114	-4.89194			0.99114	-4.46894			0.99114	-4.13012
		0.9913	-6.34709			0.9913	-6.06213			0.9913	-4.89378			0.9913	-4.47109			0.9913	-4.13239
		0.99147	-6.34994			0.99147	-6.06396			0.99147	-4.89563			0.99147	-4.47323			0.99147	-4.13466
		0.99164	-6.35278			0.99164	-6.06579			0.99164	-4.89747			0.99164	-4.47538			0.99164	-4.13694
		0.99181	-6.35562			0.99181	-6.06761			0.99181	-4.89931			0.99181	-4.47752			0.99181	-4.13921
		0.99198	-6.35846			0.99198	-6.06944			0.99198	-4.90115			0.99198	-4.47967			0.99198	-4.14148
		0.99214	-6.3613			0.99214	-6.07126			0.99214	-4.903			0.99214	-4.48181			0.99214	-4.14376
		0.99231	-6.36415			0.99231	-6.07309			0.99231	-4.90484			0.99231	-4.48396			0.99231	-4.14603
		0.99248	-6.36699			0.99248	-6.07491			0.99248	-4.90668			0.99248	-4.4861			0.99248	-4.1483
		0.99265	-6.36983			0.99265	-6.07674			0.99265	-4.90852			0.99265	-4.48825			0.99265	-4.15058
		0.99282	-6.37267			0.99282	-6.07856			0.99282	-4.91036			0.99282	-4.4904			0.99282	-4.15285
		0.99298	-6.37551			0.99298	-6.08039			0.99298	-4.91221			0.99298	-4.49254			0.99298	-4.15512
		0.99315	-6.37835			0.99315	-6.08221			0.99315	-4.91405			0.99315	-4.49469			0.99315	-4.1574
		0.99332	-6.3812			0.99332	-6.08404			0.99332	-4.91589			0.99332	-4.49683			0.99332	-4.15967
		0.99349	-6.38404			0.99349	-6.08586			0.99349	-4.91773			0.99349	-4.49898			0.99349	-4.16195
		0.99366	-6.38688			0.99366	-6.08769			0.99366	-4.91958			0.99366	-4.50112			0.99366	-4.16422
		0.99383	-6.38972			0.99383	-6.08951			0.99383	-4.92142			0.99383	-4.50327			0.99383	-4.16649
		0.99399	-6.39256			0.99399	-6.09134			0.99399	-4.92326			0.99399	-4.50541			0.99399	-4.16877
		0.99416	-6.39541			0.99416	-6.09317			0.99416	-4.9251			0.99416	-4.50756			0.99416	-4.17104
		0.99433	-6.39825			0.99433	-6.09499			0.99433	-4.92694			0.99433	-4.5097			0.99433	-4.17331
		0.9945	-6.40109			0.9945	-6.09682			0.9945	-4.92879			0.9945	-4.51185			0.9945	-4.17559
		0.99467	-6.40393			0.99467	-6.09864			0.99467	-4.93063			0.99467	-4.51399			0.99467	-4.17786
		0.99483	-6.40677			0.99483	-6.10047			0.99483	-4.93247			0.99483	-4.51614			0.99483	-4.18013
		0.995	-6.40961			0.995	-6.10229			0.995	-4.93431			0.995	-4.51828			0.995	-4.18241
		0.99517	-6.41246			0.99517	-6.10412			0.99517	-4.93616			0.99517	-4.52043			0.99517	-4.18468
		0.99534	-6.4153			0.99534	-6.10594			0.99534	-4.938			0.99534	-4.52257			0.99534	-4.18695
		0.99551	-6.41814			0.99551	-6.10777			0.99551	-4.93984			0.99551	-4.52472			0.99551	-4.18923
		0.99567	-6.42098			0.99567	-6.10959			0.99567	-4.94168			0.99567	-4.52686			0.99567	-4.1915
		0.99584	-6.42382			0.99584	-6.11142			0.99584	-4.94352			0.99584	-4.52901			0.99584	-4.19377
		0.99601	-6.42667			0.99601	-6.11324			0.99601	-4.94537			0.99601	-4.53115			0.99601	-4.19605
		0.99618	-6.42951			0.99618	-6.11507			0.99618	-4.94721			0.99618	-4.5333			0.99618	-4.19832
		0.99635	-6.43235			0.99635	-6.11689			0.99635	-4.94905			0.99635	-4.53544			0.99635	-4.20059
		0.99652	-6.43519			0.99652	-6.11872			0.99652	-4.95089			0.99652	-4.53759			0.99652	-4.20287
		0.99668	-6.43803			0.99668	-6.12055			0.99668	-4.95274			0.99668	-4.53973			0.99668	-4.20514
		0.99685	-6.44087			0.99685	-6.12237			0.99685	-4.95458			0.99685	-4.54188			0.99685	-4.20741
		0.99702	-6.44372			0.99702	-6.1242			0.99702	-4.95642			0.99702	-4.54403			0.99702	-4.20969
		0.99719	-6.44656			0.99719	-6.12602			0.99719	-4.95826			0.99719	-4.54617			0.99719	-4.21196
		0.99736	-6.4494			0.99736	-6.12785			0.99736	-4.9601			0.99736	-4.54832			0.99736	-4.21423
		0.99752	-6.45224			0.99752	-6.12967			0.99752	-4.96195			0.99752	-4.55046			0.99752	-4.21651
		0.99769	-6.45508			0.99769	-6.1315			0.99769	-4.96379			0.99769	-4.55261			0.99769	-4.21878
		0.99786	-6.45793			0.99786	-6.13332			0.99786	-4.96563			0.99786	-4.55475			0.99786	-4.22105
		0.99803	-6.46077			0.99803	-6.13515			0.99803	-4.96747			0.99803	-4.5569			0.99803	-4.22333
		0.9982	-6.46361			0.9982	-6.13697			0.9982	-4.96932			0.9982	-4.55904			0.9982	-4.2256
		0.99836	-6.46645			0.99836	-6.1388			0.99836	-4.97116			0.99836	-4.56119			0.99836	-4.22787
		0.99853	-6.46929			0.99853	-6.14062			0.99853	-4.973			0.99853	-4.56333			0.99853	-4.23015
		0.9987	-6.47213			0.9987	-6.14245			0.9987	-4.97484			0.9987	-4.56548			0.9987	-4.23242
		0.99887	-6.47498			0.99887	-6.14428			0.99887	-4.97668			0.99887	-4.56762			0.99887	-4.2347
		0.99904	-6.47782			0.99904	-6.1461			0.99904	-4.97853			0.99904	-4.56977			0.99904	-4.23697
		0.99921	-6.48066			0.99921	-6.14793			0.99921	-4.98037			0.99921	-4.57191			0.99921	-4.23924
		0.99937	-6.4835			0.99937	-6.14975			0.99937	-4.98221			0.99937	-4.57406			0.99937	-4.24152
		0.99954	-6.48634			0.99954	-6.15158			0.99954	-4.98405			0.99954	-4.5762			0.99954	-4.24379
		0.99971	-6.48918			0.99971	-6.1534			0.99971	-4.9859			0.99971	-4.57835			0.99971	-4.24606
		0.99988	-6.49203			0.99988	-6.15523			0.99988	-4.98774			0.99988	-4.58049			0.99988	-4.24834
		1.00005	-6.49487			1.00005	-6.15705			1.00005	-4.98958			1.00005	-4.58264			1.00005	-4.25061
		1.00021	-6.49771			1.00021	-6.15888			1.00021	-4.99142			1.00021	-4.58478			1.00021	-4.25288
		1.00038	-6.50055			1.00038	-6.1607			1.00038	-4.99326			1.00038	-4.58693			1.00038	-4.25516
		1.00055	-6.50339			1.00055	-6.16253			1.00055	-4.99511			1.00055	-4.58907			1.00055	-4.25743
		1.00072	-6.50624			1.00072	-6.16435			1.00072	-4.99695			1.00072	-4.59122			1.00072	-4.2597
		1.00089	-6.50908			1.00089	-6.16618			1.00089	-4.99879			1.00089	-4.59337			1.00089	-4.26198
		1.00105	-6.51192			1.00105	-6.168			1.00105	-5.00063			1.00105	-4.59551			1.00105	-4.26425
		1.00122	-6.51476			1.00122	-6.16983			1.00122	-5.00248			1.00122	-4.59766			1.00122	-4.26652
		1.00139	-6.5176			1.00139	-6.17166			1.00139	-5.00432			1.00139	-4.5998			1.00139	-4.2688
		1.00156	-6.52044			1.00156	-6.17348			1.00156	-5.00616			1.00156	-4.60195			1.00156	-4.27107
		1.00173	-6.52329			1.00173	-6.17531			1.00173	-5.008			1.00173	-4.60409			1.00173	-4.27334
		1.0019	-6.52613			1.0019	-6.17713			1.0019	-5.00984			1.0019	-4.60624			1.0019	-4.27562
		1.00206	-6.52897			1.00206	-6.17896			1.00206	-5.01169			1.00206	-4.60838			1.00206	-4.27789
		1.00223	-6.53181			1.00223	-6.18078			1.00223	-5.01353			1.00223	-4.61053			1.00223	-4.28016
		1.0024	-6.53465			1.0024	-6.18261			1.0024	-5.01537			1.0024	-4.61267			1.0024	-4.28244
		1.00257	-6.5375			1.00257	-6.18443			1.00257	-5.01721			1.00257	-4.61482			1.00257	-4.28471
		1.00274	-6.54034			1.00274	-6.18626			1.00274	-5.01906			1.00274	-4.61696			1.00274	-4.28698
		1.0029	-6.54318			1.0029	-6.18808			1.0029	-5.0209			1.0029	-4.61911			1.0029	-4.28926
		1.00307	-6.54602			1.00307	-6.18991			1.00307	-5.02274			1.00307	-4.62125			1.00307	-4.29153
		1.00324	-6.54886			1.00324	-6.19173			1.00324	-5.02458			1.00324	-4.6234			1.00324	-4.2938
		1.00341	-6.5517			1.00341	-6.19356			1.00341	-5.02642			1.00341	-4.62554			1.00341	-4.29608
		1.00358	-6.55455			1.00358	-6.19539			1.00358	-5.02827			1.00358	-4.62769			1.00358	-4.29835
		1.00374	-6.55739			1.00374	-6.19721			1.00374	-5.03011			1.00374	-4.62983			1.00374	-4.30062
		1.00391	-6.56023			1.00391	-6.19904			1.00391	-5.03195			1.00391	-4.63198			1.00391	-4.3029
		1.00408	-6.56307			1.00408	-6.20086			1.00408	-5.03379			1.00408	-4.63412			1.00408	-4.30517
		1.00425	-6.56591			1.00425	-6.20269			1.00425	-5.03563			1.00425	-4.63627			1.00425	-4.30744
		1.00442	-6.56876			1.00442	-6.20451			1.00442	-5.03748			1.00442	-4.63841			1.00442	-4.30972
		1.00459	-6.5716			1.00459	-6.20634			1.00459	-5.03932			1.00459	-4.64056			1.00459	-4.31199
		1.00475	-6.57444			1.00475	-6.20816			1.00475	-5.04116			1.00475	-4.6427			1.00475	-4.31427
		1.00492	-6.57728			1.00492	-6.20999			1.00492	-5.043			1.00492	-4.64485			1.00492	-4.31654
		1.00509	-6.58012			1.00509	-6.21181			1.00509	-5.04485			1.00509	-4.647			1.00509	-4.31881
		1.00526	-6.58296			1.00526	-6.21364			1.00526	-5.04669			1.00526	-4.64914			1.00526	-4.32109
		1.00543	-6.58581			1.00543	-6.21546			1.00543	-5.04853			1.00543	-4.65129			1.00543	-4.32336
		1.00559	-6.58865			1.00559	-6.21729			1.00559	-5.05037			1.00559	-4.65343			1.00559	-4.32563
		1.00576	-6.59149			1.00576	-6.21911			1.00576	-5.05221			1.00576	-4.65558			1.00576	-4.32791
		1.00593	-6.59433			1.00593	-6.22094			1.00593	-5.05406			1.00593	-4.65772			1.00593	-4.33018
		1.0061	-6.59717			1.0061	-6.22277			1.0061	-5.0559			1.0061	-4.65987			1.0061	-4.33245
		1.00627	-6.60002			1.00627	-6.22459			1.00627	-5.05774			1.00627	-4.66201			1.00627	-4.33473
		1.00643	-6.60286			1.00643	-6.22642			1.00643	-5.05958			1.00643	-4.66416			1.00643	-4.337
		1.0066	-6.6057			1.0066	-6.22824			1.0066	-5.06143			1.0066	-4.6663			1.0066	-4.33927
		1.00677	-6.60854			1.00677	-6.23007			1.00677	-5.06327			1.00677	-4.66845			1.00677	-4.34155
		1.00694	-6.61138			1.00694	-6.23189			1.00694	-5.06511			1.00694	-4.67059			1.00694	-4.34382
		1.00711	-6.61422			1.00711	-6.23372			1.00711	-5.06695			1.00711	-4.67274			1.00711	-4.34609
		1.00728	-6.61707			1.00728	-6.23554			1.00728	-5.06879			1.00728	-4.67488			1.00728	-4.34837
		1.00744	-6.61991			1.00744	-6.23737			1.00744	-5.07064			1.00744	-4.67703			1.00744	-4.35064
		1.00761	-6.62275			1.00761	-6.23919			1.00761	-5.07248			1.00761	-4.67917			1.00761	-4.35291
		1.00778	-6.62559			1.00778	-6.24102			1.00778	-5.07432			1.00778	-4.68132			1.00778	-4.35519
		1.00795	-6.62843			1.00795	-6.24284			1.00795	-5.07616			1.00795	-4.68346			1.00795	-4.35746
		1.00812	-6.63127			1.00812	-6.24467			1.00812	-5.07801			1.00812	-4.68561			1.00812	-4.35973
		1.00828	-6.63412			1.00828	-6.24649			1.00828	-5.07985			1.00828	-4.68775			1.00828	-4.36201
		1.00845	-6.63696			1.00845	-6.24832			1.00845	-5.08169			1.00845	-4.6899			1.00845	-4.36428
		1.00862	-6.6398			1.00862	-6.25015			1.00862	-5.08353			1.00862	-4.69204			1.00862	-4.36655
		1.00879	-6.64264			1.00879	-6.25197			1.00879	-5.08537			1.00879	-4.69419			1.00879	-4.36883
		1.00896	-6.64548			1.00896	-6.2538			1.00896	-5.08722			1.00896	-4.69634			1.00896	-4.3711
		1.00912	-6.64833			1.00912	-6.25562			1.00912	-5.08906			1.00912	-4.69848			1.00912	-4.37337
		1.00929	-6.65117			1.00929	-6.25745			1.00929	-5.0909			1.00929	-4.70063			1.00929	-4.37565
		1.00946	-6.65401			1.00946	-6.25927			1.00946	-5.09274			1.00946	-4.70277			1.00946	-4.37792
		1.00963	-6.65685			1.00963	-6.2611			1.00963	-5.09459			1.00963	-4.70492			1.00963	-4.38019
		1.0098	-6.65969			1.0098	-6.26292			1.0098	-5.09643			1.0098	-4.70706			1.0098	-4.38247
		1.00997	-6.66253			1.00997	-6.26475			1.00997	-5.09827			1.00997	-4.70921			1.00997	-4.38474
		1.01013	-6.66538			1.01013	-6.26657			1.01013	-5.10011			1.01013	-4.71135			1.01013	-4.38701
		1.0103	-6.66822			1.0103	-6.2684			1.0103	-5.10195			1.0103	-4.7135			1.0103	-4.38929
		1.01047	-6.67106			1.01047	-6.27022			1.01047	-5.1038			1.01047	-4.71564			1.01047	-4.39156
		1.01064	-6.6739			1.01064	-6.27205			1.01064	-5.10564			1.01064	-4.71779			1.01064	-4.39384
		1.01081	-6.67674			1.01081	-6.27388			1.01081	-5.10748			1.01081	-4.71993			1.01081	-4.39611
		1.01097	-6.67959			1.01097	-6.2757			1.01097	-5.10932			1.01097	-4.72208			1.01097	-4.39838
		1.01114	-6.68243			1.01114	-6.27753			1.01114	-5.11117			1.01114	-4.72422			1.01114	-4.40066
		1.01131	-6.68527			1.01131	-6.27935			1.01131	-5.11301			1.01131	-4.72637			1.01131	-4.40293
		1.01148	-6.68811			1.01148	-6.28118			1.01148	-5.11485			1.01148	-4.72851			1.01148	-4.4052
		1.01165	-6.69095			1.01165	-6.283			1.01165	-5.11669			1.01165	-4.73066			1.01165	-4.40748
		1.01181	-6.69379			1.01181	-6.28483			1.01181	-5.11853			1.01181	-4.7328			1.01181	-4.40975
		1.01198	-6.69664			1.01198	-6.28665			1.01198	-5.12038			1.01198	-4.73495			1.01198	-4.41202
		1.01215	-6.69948			1.01215	-6.28848			1.01215	-5.12222			1.01215	-4.73709			1.01215	-4.4143
		1.01232	-6.70232			1.01232	-6.2903			1.01232	-5.12406			1.01232	-4.73924			1.01232	-4.41657
		1.01249	-6.70516			1.01249	-6.29213			1.01249	-5.1259			1.01249	-4.74138			1.01249	-4.41884
		1.01266	-6.708			1.01266	-6.29395			1.01266	-5.12775			1.01266	-4.74353			1.01266	-4.42112
		1.01282	-6.71085			1.01282	-6.29578			1.01282	-5.12959			1.01282	-4.74567			1.01282	-4.42339
		1.01299	-6.71369			1.01299	-6.2976			1.01299	-5.13143			1.01299	-4.74782			1.01299	-4.42566
		1.01316	-6.71653			1.01316	-6.29943			1.01316	-5.13327			1.01316	-4.74997			1.01316	-4.42794
		1.01333	-6.71937			1.01333	-6.30126			1.01333	-5.13511			1.01333	-4.75211			1.01333	-4.43021
		1.0135	-6.72221			1.0135	-6.30308			1.0135	-5.13696			1.0135	-4.75426			1.0135	-4.43248
		1.01366	-6.72505			1.01366	-6.30491			1.01366	-5.1388			1.01366	-4.7564			1.01366	-4.43476
		1.01383	-6.7279			1.01383	-6.30673			1.01383	-5.14064			1.01383	-4.75855			1.01383	-4.43703
		1.014	-6.73074			1.014	-6.30856			1.014	-5.14248			1.014	-4.76069			1.014	-4.4393
		1.01417	-6.73358			1.01417	-6.31038			1.01417	-5.14433			1.01417	-4.76284			1.01417	-4.44158
		1.01434	-6.73642			1.01434	-6.31221			1.01434	-5.14617			1.01434	-4.76498			1.01434	-4.44385
		1.0145	-6.73926			1.0145	-6.31403			1.0145	-5.14801			1.0145	-4.76713			1.0145	-4.44612
		1.01467	-6.74211			1.01467	-6.31586			1.01467	-5.14985			1.01467	-4.76927			1.01467	-4.4484
		1.01484	-6.74495			1.01484	-6.31768			1.01484	-5.15169			1.01484	-4.77142			1.01484	-4.45067
		1.01501	-6.74779			1.01501	-6.31951			1.01501	-5.15354			1.01501	-4.77356			1.01501	-4.45294
		1.01518	-6.75063			1.01518	-6.32133			1.01518	-5.15538			1.01518	-4.77571			1.01518	-4.45522
		1.01535	-6.75347			1.01535	-6.32316			1.01535	-5.15722			1.01535	-4.77785			1.01535	-4.45749
		1.01551	-6.75631			1.01551	-6.32498			1.01551	-5.15906			1.01551	-4.78			1.01551	-4.45976
		1.01568	-6.75916			1.01568	-6.32681			1.01568	-5.16091			1.01568	-4.78214			1.01568	-4.46204
		1.01585	-6.762			1.01585	-6.32864			1.01585	-5.16275			1.01585	-4.78429			1.01585	-4.46431
		1.01602	-6.76484			1.01602	-6.33046			1.01602	-5.16459			1.01602	-4.78643			1.01602	-4.46659
		1.01619	-6.76768			1.01619	-6.33229			1.01619	-5.16643			1.01619	-4.78858			1.01619	-4.46886
		1.01635	-6.77052			1.01635	-6.33411			1.01635	-5.16827			1.01635	-4.79072			1.01635	-4.47113
		1.01652	-6.77337			1.01652	-6.33594			1.01652	-5.17012			1.01652	-4.79287			1.01652	-4.47341
		1.01669	-6.77621			1.01669	-6.33776			1.01669	-5.17196			1.01669	-4.79501			1.01669	-4.47568
		1.01686	-6.77905			1.01686	-6.33959			1.01686	-5.1738			1.01686	-4.79716			1.01686	-4.47795
		1.01703	-6.78189			1.01703	-6.34141			1.01703	-5.17564			1.01703	-4.79931			1.01703	-4.48023
		1.01719	-6.78473			1.01719	-6.34324			1.01719	-5.17748			1.01719	-4.80145			1.01719	-4.4825
		1.01736	-6.78757			1.01736	-6.34506			1.01736	-5.17933			1.01736	-4.8036			1.01736	-4.48477
		1.01753	-6.79042			1.01753	-6.34689			1.01753	-5.18117			1.01753	-4.80574			1.01753	-4.48705
		1.0177	-6.79326			1.0177	-6.34871			1.0177	-5.18301			1.0177	-4.80789			1.0177	-4.48932
		1.01787	-6.7961			1.01787	-6.35054			1.01787	-5.18485			1.01787	-4.81003			1.01787	-4.49159
		1.01804	-6.79894			1.01804	-6.35237			1.01804	-5.1867			1.01804	-4.81218			1.01804	-4.49387
		1.0182	-6.80178			1.0182	-6.35419			1.0182	-5.18854			1.0182	-4.81432			1.0182	-4.49614
		1.01837	-6.80462			1.01837	-6.35602			1.01837	-5.19038			1.01837	-4.81647			1.01837	-4.49841
		1.01854	-6.80747			1.01854	-6.35784			1.01854	-5.19222			1.01854	-4.81861			1.01854	-4.50069
		1.01871	-6.81031			1.01871	-6.35967			1.01871	-5.19406			1.01871	-4.82076			1.01871	-4.50296
		1.01888	-6.81315			1.01888	-6.36149			1.01888	-5.19591			1.01888	-4.8229			1.01888	-4.50523
		1.01904	-6.81599			1.01904	-6.36332			1.01904	-5.19775			1.01904	-4.82505			1.01904	-4.50751
		1.01921	-6.81883			1.01921	-6.36514			1.01921	-5.19959			1.01921	-4.82719			1.01921	-4.50978
		1.01938	-6.82168			1.01938	-6.36697			1.01938	-5.20143			1.01938	-4.82934			1.01938	-4.51205
		1.01955	-6.82452			1.01955	-6.36879			1.01955	-5.20328			1.01955	-4.83148			1.01955	-4.51433
		1.01972	-6.82736			1.01972	-6.37062			1.01972	-5.20512			1.01972	-4.83363			1.01972	-4.5166
		1.01988	-6.8302			1.01988	-6.37244			1.01988	-5.20696			1.01988	-4.83577			1.01988	-4.51887
		1.02005	-6.83304			1.02005	-6.37427			1.02005	-5.2088			1.02005	-4.83792			1.02005	-4.52115
		1.02022	-6.83588			1.02022	-6.37609			1.02022	-5.21064			1.02022	-4.84006			1.02022	-4.52342
		1.02039	-6.83873			1.02039	-6.37792			1.02039	-5.21249			1.02039	-4.84221			1.02039	-4.52569
		1.02056	-6.84157			1.02056	-6.37975			1.02056	-5.21433			1.02056	-4.84435			1.02056	-4.52797
		1.02073	-6.84441			1.02073	-6.38157			1.02073	-5.21617			1.02073	-4.8465			1.02073	-4.53024
		1.02089	-6.84725			1.02089	-6.3834			1.02089	-5.21801			1.02089	-4.84864			1.02089	-4.53251
		1.02106	-6.85009			1.02106	-6.38522			1.02106	-5.21986			1.02106	-4.85079			1.02106	-4.53479
		1.02123	-6.85294			1.02123	-6.38705			1.02123	-5.2217			1.02123	-4.85294			1.02123	-4.53706
		1.0214	-6.85578			1.0214	-6.38887			1.0214	-5.22354			1.0214	-4.85508			1.0214	-4.53933
		1.02157	-6.85862			1.02157	-6.3907			1.02157	-5.22538			1.02157	-4.85723			1.02157	-4.54161
		1.02173	-6.86146			1.02173	-6.39252			1.02173	-5.22722			1.02173	-4.85937			1.02173	-4.54388
		1.0219	-6.8643			1.0219	-6.39435			1.0219	-5.22907			1.0219	-4.86152			1.0219	-4.54616
		1.02207	-6.86714			1.02207	-6.39617			1.02207	-5.23091			1.02207	-4.86366			1.02207	-4.54843
		1.02224	-6.86999			1.02224	-6.398			1.02224	-5.23275			1.02224	-4.86581			1.02224	-4.5507
		1.02241	-6.87283			1.02241	-6.39982			1.02241	-5.23459			1.02241	-4.86795			1.02241	-4.55298
		1.02257	-6.87567			1.02257	-6.40165			1.02257	-5.23644			1.02257	-4.8701			1.02257	-4.55525
		1.02274	-6.87851			1.02274	-6.40348			1.02274	-5.23828			1.02274	-4.87224			1.02274	-4.55752
		1.02291	-6.88135			1.02291	-6.4053			1.02291	-5.24012			1.02291	-4.87439			1.02291	-4.5598
		1.02308	-6.8842			1.02308	-6.40713			1.02308	-5.24196			1.02308	-4.87653			1.02308	-4.56207
		1.02325	-6.88704			1.02325	-6.40895			1.02325	-5.2438			1.02325	-4.87868			1.02325	-4.56434
		1.02342	-6.88988			1.02342	-6.41078			1.02342	-5.24565			1.02342	-4.88082			1.02342	-4.56662
		1.02358	-6.89272			1.02358	-6.4126			1.02358	-5.24749			1.02358	-4.88297			1.02358	-4.56889
		1.02375	-6.89556			1.02375	-6.41443			1.02375	-5.24933			1.02375	-4.88511			1.02375	-4.57116
		1.02392	-6.8984			1.02392	-6.41625			1.02392	-5.25117			1.02392	-4.88726			1.02392	-4.57344
		1.02409	-6.90125			1.02409	-6.41808			1.02409	-5.25302			1.02409	-4.8894			1.02409	-4.57571
		1.02426	-6.90409			1.02426	-6.4199			1.02426	-5.25486			1.02426	-4.89155			1.02426	-4.57798
		1.02442	-6.90693			1.02442	-6.42173			1.02442	-5.2567			1.02442	-4.89369			1.02442	-4.58026
		1.02459	-6.90977			1.02459	-6.42355			1.02459	-5.25854			1.02459	-4.89584			1.02459	-4.58253
		1.02476	-6.91261			1.02476	-6.42538			1.02476	-5.26038			1.02476	-4.89798			1.02476	-4.5848
		1.02493	-6.91546			1.02493	-6.4272			1.02493	-5.26223			1.02493	-4.90013			1.02493	-4.58708
		1.0251	-6.9183			1.0251	-6.42903			1.0251	-5.26407			1.0251	-4.90228			1.0251	-4.58935
		1.02527	-6.92114			1.02527	-6.43086			1.02527	-5.26591			1.02527	-4.90442			1.02527	-4.59162
		1.02543	-6.92398			1.02543	-6.43268			1.02543	-5.26775			1.02543	-4.90657			1.02543	-4.5939
		1.0256	-6.92682			1.0256	-6.43451			1.0256	-5.2696			1.0256	-4.90871			1.0256	-4.59617
		1.02577	-6.92966			1.02577	-6.43633			1.02577	-5.27144			1.02577	-4.91086			1.02577	-4.59844
		1.02594	-6.93251			1.02594	-6.43816			1.02594	-5.27328			1.02594	-4.913			1.02594	-4.60072
		1.02611	-6.93535			1.02611	-6.43998			1.02611	-5.27512			1.02611	-4.91515			1.02611	-4.60299
		1.02627	-6.93819			1.02627	-6.44181			1.02627	-5.27696			1.02627	-4.91729			1.02627	-4.60526
		1.02644	-6.94103			1.02644	-6.44363			1.02644	-5.27881			1.02644	-4.91944			1.02644	-4.60754
		1.02661	-6.94387			1.02661	-6.44546			1.02661	-5.28065			1.02661	-4.92158			1.02661	-4.60981
		1.02678	-6.94671			1.02678	-6.44728			1.02678	-5.28249			1.02678	-4.92373			1.02678	-4.61208
		1.02695	-6.94956			1.02695	-6.44911			1.02695	-5.28433			1.02695	-4.92587			1.02695	-4.61436
		1.02711	-6.9524			1.02711	-6.45093			1.02711	-5.28618			1.02711	-4.92802			1.02711	-4.61663
		1.02728	-6.95524			1.02728	-6.45276			1.02728	-5.28802			1.02728	-4.93016			1.02728	-4.6189
		1.02745	-6.95808			1.02745	-6.45458			1.02745	-5.28986			1.02745	-4.93231			1.02745	-4.62118
		1.02762	-6.96092			1.02762	-6.45641			1.02762	-5.2917			1.02762	-4.93445			1.02762	-4.62345
		1.02779	-6.96377			1.02779	-6.45824			1.02779	-5.29354			1.02779	-4.9366			1.02779	-4.62573
		1.02796	-6.96661			1.02796	-6.46006			1.02796	-5.29539			1.02796	-4.93874			1.02796	-4.628
		1.02812	-6.96945			1.02812	-6.46189			1.02812	-5.29723			1.02812	-4.94089			1.02812	-4.63027
		1.02829	-6.97229			1.02829	-6.46371			1.02829	-5.29907			1.02829	-4.94303			1.02829	-4.63255
		1.02846	-6.97513			1.02846	-6.46554			1.02846	-5.30091			1.02846	-4.94518			1.02846	-4.63482
		1.02863	-6.97797			1.02863	-6.46736			1.02863	-5.30276			1.02863	-4.94732			1.02863	-4.63709
		1.0288	-6.98082			1.0288	-6.46919			1.0288	-5.3046			1.0288	-4.94947			1.0288	-4.63937
		1.02896	-6.98366			1.02896	-6.47101			1.02896	-5.30644			1.02896	-4.95161			1.02896	-4.64164
		1.02913	-6.9865			1.02913	-6.47284			1.02913	-5.30828			1.02913	-4.95376			1.02913	-4.64391
		1.0293	-6.98934			1.0293	-6.47466			1.0293	-5.31012			1.0293	-4.95591			1.0293	-4.64619
		1.02947	-6.99218			1.02947	-6.47649			1.02947	-5.31197			1.02947	-4.95805			1.02947	-4.64846
		1.02964	-6.99503			1.02964	-6.47831			1.02964	-5.31381			1.02964	-4.9602			1.02964	-4.65073
		1.0298	-6.99787			1.0298	-6.48014			1.0298	-5.31565			1.0298	-4.96234			1.0298	-4.65301
		1.02997	-7.00071			1.02997	-6.48197			1.02997	-5.31749			1.02997	-4.96449			1.02997	-4.65528
		1.03014	-7.00355			1.03014	-6.48379			1.03014	-5.31933			1.03014	-4.96663			1.03014	-4.65755
		1.03031	-7.00639			1.03031	-6.48562			1.03031	-5.32118			1.03031	-4.96878			1.03031	-4.65983
		1.03048	-7.00923			1.03048	-6.48744			1.03048	-5.32302			1.03048	-4.97092			1.03048	-4.6621
		1.03065	-7.01208			1.03065	-6.48927			1.03065	-5.32486			1.03065	-4.97307			1.03065	-4.66437
		1.03081	-7.01492			1.03081	-6.49109			1.03081	-5.3267			1.03081	-4.97521			1.03081	-4.66665
		1.03098	-7.01776			1.03098	-6.49292			1.03098	-5.32855			1.03098	-4.97736			1.03098	-4.66892
		1.03115	-7.0206			1.03115	-6.49474			1.03115	-5.33039			1.03115	-4.9795			1.03115	-4.67119
		1.03132	-7.02344			1.03132	-6.49657			1.03132	-5.33223			1.03132	-4.98165			1.03132	-4.67347
		1.03149	-7.02629			1.03149	-6.49839			1.03149	-5.33407			1.03149	-4.98379			1.03149	-4.67574
		1.03165	-7.02913			1.03165	-6.50022			1.03165	-5.33591			1.03165	-4.98594			1.03165	-4.67801
		1.03182	-7.03197			1.03182	-6.50204			1.03182	-5.33776			1.03182	-4.98808			1.03182	-4.68029
		1.03199	-7.03481			1.03199	-6.50387			1.03199	-5.3396			1.03199	-4.99023			1.03199	-4.68256
		1.03216	-7.03765			1.03216	-6.50569			1.03216	-5.34144			1.03216	-4.99237			1.03216	-4.68483
		1.03233	-7.04049			1.03233	-6.50752			1.03233	-5.34328			1.03233	-4.99452			1.03233	-4.68711
		1.03249	-7.04334			1.03249	-6.50935			1.03249	-5.34513			1.03249	-4.99666			1.03249	-4.68938
		1.03266	-7.04618			1.03266	-6.51117			1.03266	-5.34697			1.03266	-4.99881			1.03266	-4.69165
		1.03283	-7.04902			1.03283	-6.513			1.03283	-5.34881			1.03283	-5.00095			1.03283	-4.69393
		1.033	-7.05186			1.033	-6.51482			1.033	-5.35065			1.033	-5.0031			1.033	-4.6962
		1.03317	-7.0547			1.03317	-6.51665			1.03317	-5.35249			1.03317	-5.00525			1.03317	-4.69848
		1.03334	-7.05755			1.03334	-6.51847			1.03334	-5.35434			1.03334	-5.00739			1.03334	-4.70075
		1.0335	-7.06039			1.0335	-6.5203			1.0335	-5.35618			1.0335	-5.00954			1.0335	-4.70302
		1.03367	-7.06323			1.03367	-6.52212			1.03367	-5.35802			1.03367	-5.01168			1.03367	-4.7053
		1.03384	-7.06607			1.03384	-6.52395			1.03384	-5.35986			1.03384	-5.01383			1.03384	-4.70757
		1.03401	-7.06891			1.03401	-6.52577			1.03401	-5.36171			1.03401	-5.01597			1.03401	-4.70984
		1.03418	-7.07175			1.03418	-6.5276			1.03418	-5.36355			1.03418	-5.01812			1.03418	-4.71212
		1.03434	-7.0746			1.03434	-6.52942			1.03434	-5.36539			1.03434	-5.02026			1.03434	-4.71439
		1.03451	-7.07744			1.03451	-6.53125			1.03451	-5.36723			1.03451	-5.02241			1.03451	-4.71666
		1.03468	-7.08028			1.03468	-6.53307			1.03468	-5.36907			1.03468	-5.02455			1.03468	-4.71894
		1.03485	-7.08312			1.03485	-6.5349			1.03485	-5.37092			1.03485	-5.0267			1.03485	-4.72121
		1.03502	-7.08596			1.03502	-6.53673			1.03502	-5.37276			1.03502	-5.02884			1.03502	-4.72348
		1.03518	-7.0888			1.03518	-6.53855			1.03518	-5.3746			1.03518	-5.03099			1.03518	-4.72576
		1.03535	-7.09165			1.03535	-6.54038			1.03535	-5.37644			1.03535	-5.03313			1.03535	-4.72803
		1.03552	-7.09449			1.03552	-6.5422			1.03552	-5.37829			1.03552	-5.03528			1.03552	-4.7303
		1.03569	-7.09733			1.03569	-6.54403			1.03569	-5.38013			1.03569	-5.03742			1.03569	-4.73258
		1.03586	-7.10017			1.03586	-6.54585			1.03586	-5.38197			1.03586	-5.03957			1.03586	-4.73485
		1.03603	-7.10301			1.03603	-6.54768			1.03603	-5.38381			1.03603	-5.04171			1.03603	-4.73712
		1.03619	-7.10586			1.03619	-6.5495			1.03619	-5.38565			1.03619	-5.04386			1.03619	-4.7394
		1.03636	-7.1087			1.03636	-6.55133			1.03636	-5.3875			1.03636	-5.046			1.03636	-4.74167
		1.03653	-7.11154			1.03653	-6.55315			1.03653	-5.38934			1.03653	-5.04815			1.03653	-4.74394
		1.0367	-7.11438			1.0367	-6.55498			1.0367	-5.39118			1.0367	-5.05029			1.0367	-4.74622
		1.03687	-7.11722			1.03687	-6.5568			1.03687	-5.39302			1.03687	-5.05244			1.03687	-4.74849
		1.03703	-7.12006			1.03703	-6.55863			1.03703	-5.39487			1.03703	-5.05458			1.03703	-4.75076
		1.0372	-7.12291			1.0372	-6.56046			1.0372	-5.39671			1.0372	-5.05673			1.0372	-4.75304
		1.03737	-7.12575			1.03737	-6.56228			1.03737	-5.39855			1.03737	-5.05888			1.03737	-4.75531
		1.03754	-7.12859			1.03754	-6.56411			1.03754	-5.40039			1.03754	-5.06102			1.03754	-4.75758
		1.03771	-7.13143			1.03771	-6.56593			1.03771	-5.40223			1.03771	-5.06317			1.03771	-4.75986
		1.03787	-7.13427			1.03787	-6.56776			1.03787	-5.40408			1.03787	-5.06531			1.03787	-4.76213
		1.03804	-7.13712			1.03804	-6.56958			1.03804	-5.40592			1.03804	-5.06746			1.03804	-4.7644
		1.03821	-7.13996			1.03821	-6.57141			1.03821	-5.40776			1.03821	-5.0696			1.03821	-4.76668
		1.03838	-7.1428			1.03838	-6.57323			1.03838	-5.4096			1.03838	-5.07175			1.03838	-4.76895
		1.03855	-7.14564			1.03855	-6.57506			1.03855	-5.41145			1.03855	-5.07389			1.03855	-4.77122
		1.03872	-7.14848			1.03872	-6.57688			1.03872	-5.41329			1.03872	-5.07604			1.03872	-4.7735
		1.03888	-7.15132			1.03888	-6.57871			1.03888	-5.41513			1.03888	-5.07818			1.03888	-4.77577
		1.03905	-7.15417			1.03905	-6.58053			1.03905	-5.41697			1.03905	-5.08033			1.03905	-4.77805
		1.03922	-7.15701			1.03922	-6.58236			1.03922	-5.41881			1.03922	-5.08247			1.03922	-4.78032
		1.03939	-7.15985			1.03939	-6.58418			1.03939	-5.42066			1.03939	-5.08462			1.03939	-4.78259
		1.03956	-7.16269			1.03956	-6.58601			1.03956	-5.4225			1.03956	-5.08676			1.03956	-4.78487
		1.03972	-7.16553			1.03972	-6.58784			1.03972	-5.42434			1.03972	-5.08891			1.03972	-4.78714
		1.03989	-7.16838			1.03989	-6.58966			1.03989	-5.42618			1.03989	-5.09105			1.03989	-4.78941
		1.04006	-7.17122			1.04006	-6.59149			1.04006	-5.42803			1.04006	-5.0932			1.04006	-4.79169
		1.04023	-7.17406			1.04023	-6.59331			1.04023	-5.42987			1.04023	-5.09534			1.04023	-4.79396
		1.0404	-7.1769			1.0404	-6.59514			1.0404	-5.43171			1.0404	-5.09749			1.0404	-4.79623
		1.04056	-7.17974			1.04056	-6.59696			1.04056	-5.43355			1.04056	-5.09963			1.04056	-4.79851
		1.04073	-7.18258			1.04073	-6.59879			1.04073	-5.43539			1.04073	-5.10178			1.04073	-4.80078
		1.0409	-7.18543			1.0409	-6.60061			1.0409	-5.43724			1.0409	-5.10392			1.0409	-4.80305
		1.04107	-7.18827			1.04107	-6.60244			1.04107	-5.43908			1.04107	-5.10607			1.04107	-4.80533
		1.04124	-7.19111			1.04124	-6.60426			1.04124	-5.44092			1.04124	-5.10822			1.04124	-4.8076
		1.04141	-7.19395			1.04141	-6.60609			1.04141	-5.44276			1.04141	-5.11036			1.04141	-4.80987
		1.04157	-7.19679			1.04157	-6.60791			1.04157	-5.44461			1.04157	-5.11251			1.04157	-4.81215
		1.04174	-7.19964			1.04174	-6.60974			1.04174	-5.44645			1.04174	-5.11465			1.04174	-4.81442
		1.04191	-7.20248			1.04191	-6.61156			1.04191	-5.44829			1.04191	-5.1168			1.04191	-4.81669
		1.04208	-7.20532			1.04208	-6.61339			1.04208	-5.45013			1.04208	-5.11894			1.04208	-4.81897
		1.04225	-7.20816			1.04225	-6.61522			1.04225	-5.45197			1.04225	-5.12109			1.04225	-4.82124
		1.04241	-7.211			1.04241	-6.61704			1.04241	-5.45382			1.04241	-5.12323			1.04241	-4.82351
		1.04258	-7.21384			1.04258	-6.61887			1.04258	-5.45566			1.04258	-5.12538			1.04258	-4.82579
		1.04275	-7.21669			1.04275	-6.62069			1.04275	-5.4575			1.04275	-5.12752			1.04275	-4.82806
		1.04292	-7.21953			1.04292	-6.62252			1.04292	-5.45934			1.04292	-5.12967			1.04292	-4.83033
		1.04309	-7.22237			1.04309	-6.62434			1.04309	-5.46118			1.04309	-5.13181			1.04309	-4.83261
		1.04325	-7.22521			1.04325	-6.62617			1.04325	-5.46303			1.04325	-5.13396			1.04325	-4.83488
		1.04342	-7.22805			1.04342	-6.62799			1.04342	-5.46487			1.04342	-5.1361			1.04342	-4.83715
		1.04359	-7.23089			1.04359	-6.62982			1.04359	-5.46671			1.04359	-5.13825			1.04359	-4.83943
		1.04376	-7.23374			1.04376	-6.63164			1.04376	-5.46855			1.04376	-5.14039			1.04376	-4.8417
		1.04393	-7.23658			1.04393	-6.63347			1.04393	-5.4704			1.04393	-5.14254			1.04393	-4.84397
		1.0441	-7.23942			1.0441	-6.63529			1.0441	-5.47224			1.0441	-5.14468			1.0441	-4.84625
		1.04426	-7.24226			1.04426	-6.63712			1.04426	-5.47408			1.04426	-5.14683			1.04426	-4.84852
		1.04443	-7.2451			1.04443	-6.63895			1.04443	-5.47592			1.04443	-5.14897			1.04443	-4.8508
		1.0446	-7.24795			1.0446	-6.64077			1.0446	-5.47776			1.0446	-5.15112			1.0446	-4.85307
		1.04477	-7.25079			1.04477	-6.6426			1.04477	-5.47961			1.04477	-5.15326			1.04477	-4.85534
		1.04494	-7.25363			1.04494	-6.64442			1.04494	-5.48145			1.04494	-5.15541			1.04494	-4.85762
		1.0451	-7.25647			1.0451	-6.64625			1.0451	-5.48329			1.0451	-5.15755			1.0451	-4.85989
		1.04527	-7.25931			1.04527	-6.64807			1.04527	-5.48513			1.04527	-5.1597			1.04527	-4.86216
		1.04544	-7.26215			1.04544	-6.6499			1.04544	-5.48698			1.04544	-5.16185			1.04544	-4.86444
		1.04561	-7.265			1.04561	-6.65172			1.04561	-5.48882			1.04561	-5.16399			1.04561	-4.86671
		1.04578	-7.26784			1.04578	-6.65355			1.04578	-5.49066			1.04578	-5.16614			1.04578	-4.86898
		1.04594	-7.27068			1.04594	-6.65537			1.04594	-5.4925			1.04594	-5.16828			1.04594	-4.87126
		1.04611	-7.27352			1.04611	-6.6572			1.04611	-5.49434			1.04611	-5.17043			1.04611	-4.87353
		1.04628	-7.27636			1.04628	-6.65902			1.04628	-5.49619			1.04628	-5.17257			1.04628	-4.8758
		1.04645	-7.27921			1.04645	-6.66085			1.04645	-5.49803			1.04645	-5.17472			1.04645	-4.87808
		1.04662	-7.28205			1.04662	-6.66267			1.04662	-5.49987			1.04662	-5.17686			1.04662	-4.88035
		1.04679	-7.28489			1.04679	-6.6645			1.04679	-5.50171			1.04679	-5.17901			1.04679	-4.88262
		1.04695	-7.28773			1.04695	-6.66633			1.04695	-5.50356			1.04695	-5.18115			1.04695	-4.8849
		1.04712	-7.29057			1.04712	-6.66815			1.04712	-5.5054			1.04712	-5.1833			1.04712	-4.88717
		1.04729	-7.29341			1.04729	-6.66998			1.04729	-5.50724			1.04729	-5.18544			1.04729	-4.88944
		1.04746	-7.29626			1.04746	-6.6718			1.04746	-5.50908			1.04746	-5.18759			1.04746	-4.89172
		1.04763	-7.2991			1.04763	-6.67363			1.04763	-5.51092			1.04763	-5.18973			1.04763	-4.89399
		1.04779	-7.30194			1.04779	-6.67545			1.04779	-5.51277			1.04779	-5.19188			1.04779	-4.89626
		1.04796	-7.30478			1.04796	-6.67728			1.04796	-5.51461			1.04796	-5.19402			1.04796	-4.89854
		1.04813	-7.30762			1.04813	-6.6791			1.04813	-5.51645			1.04813	-5.19617			1.04813	-4.90081
		1.0483	-7.31047			1.0483	-6.68093			1.0483	-5.51829			1.0483	-5.19831			1.0483	-4.90308
		1.04847	-7.31331			1.04847	-6.68275			1.04847	-5.52014			1.04847	-5.20046			1.04847	-4.90536
		1.04863	-7.31615			1.04863	-6.68458			1.04863	-5.52198			1.04863	-5.2026			1.04863	-4.90763
		1.0488	-7.31899			1.0488	-6.6864			1.0488	-5.52382			1.0488	-5.20475			1.0488	-4.9099
		1.04897	-7.32183			1.04897	-6.68823			1.04897	-5.52566			1.04897	-5.20689			1.04897	-4.91218
		1.04914	-7.32467			1.04914	-6.69006			1.04914	-5.5275			1.04914	-5.20904			1.04914	-4.91445
		1.04931	-7.32752			1.04931	-6.69188			1.04931	-5.52935			1.04931	-5.21119			1.04931	-4.91672
		1.04948	-7.33036			1.04948	-6.69371			1.04948	-5.53119			1.04948	-5.21333			1.04948	-4.919
		1.04964	-7.3332			1.04964	-6.69553			1.04964	-5.53303			1.04964	-5.21548			1.04964	-4.92127
		1.04981	-7.33604			1.04981	-6.69736			1.04981	-5.53487			1.04981	-5.21762			1.04981	-4.92354
		1.04998	-7.33888			1.04998	-6.69918			1.04998	-5.53672			1.04998	-5.21977			1.04998	-4.92582
		1.05015	-7.34173			1.05015	-6.70101			1.05015	-5.53856			1.05015	-5.22191			1.05015	-4.92809
		1.05032	-7.34457			1.05032	-6.70283			1.05032	-5.5404			1.05032	-5.22406			1.05032	-4.93037
		1.05048	-7.34741			1.05048	-6.70466			1.05048	-5.54224			1.05048	-5.2262			1.05048	-4.93264
		1.05065	-7.35025			1.05065	-6.70648			1.05065	-5.54408			1.05065	-5.22835			1.05065	-4.93491
		1.05082	-7.35309			1.05082	-6.70831			1.05082	-5.54593			1.05082	-5.23049			1.05082	-4.93719
		1.05099	-7.35593			1.05099	-6.71013			1.05099	-5.54777			1.05099	-5.23264			1.05099	-4.93946
		1.05116	-7.35878			1.05116	-6.71196			1.05116	-5.54961			1.05116	-5.23478			1.05116	-4.94173
		1.05132	-7.36162			1.05132	-6.71378			1.05132	-5.55145			1.05132	-5.23693			1.05132	-4.94401
		1.05149	-7.36446			1.05149	-6.71561			1.05149	-5.5533			1.05149	-5.23907			1.05149	-4.94628
		1.05166	-7.3673			1.05166	-6.71744			1.05166	-5.55514			1.05166	-5.24122			1.05166	-4.94855
		1.05183	-7.37014			1.05183	-6.71926			1.05183	-5.55698			1.05183	-5.24336			1.05183	-4.95083
		1.052	-7.37298			1.052	-6.72109			1.052	-5.55882			1.052	-5.24551			1.052	-4.9531
		1.05217	-7.37583			1.05217	-6.72291			1.05217	-5.56066			1.05217	-5.24765			1.05217	-4.95537
		1.05233	-7.37867			1.05233	-6.72474			1.05233	-5.56251			1.05233	-5.2498			1.05233	-4.95765
		1.0525	-7.38151			1.0525	-6.72656			1.0525	-5.56435			1.0525	-5.25194			1.0525	-4.95992
		1.05267	-7.38435			1.05267	-6.72839			1.05267	-5.56619			1.05267	-5.25409			1.05267	-4.96219
		1.05284	-7.38719			1.05284	-6.73021			1.05284	-5.56803			1.05284	-5.25623			1.05284	-4.96447
		1.05301	-7.39004			1.05301	-6.73204			1.05301	-5.56988			1.05301	-5.25838			1.05301	-4.96674
		1.05317	-7.39288			1.05317	-6.73386			1.05317	-5.57172			1.05317	-5.26052			1.05317	-4.96901
		1.05334	-7.39572			1.05334	-6.73569			1.05334	-5.57356			1.05334	-5.26267			1.05334	-4.97129
		1.05351	-7.39856			1.05351	-6.73751			1.05351	-5.5754			1.05351	-5.26482			1.05351	-4.97356
		1.05368	-7.4014			1.05368	-6.73934			1.05368	-5.57724			1.05368	-5.26696			1.05368	-4.97583
		1.05385	-7.40424			1.05385	-6.74116			1.05385	-5.57909			1.05385	-5.26911			1.05385	-4.97811
		1.05401	-7.40709			1.05401	-6.74299			1.05401	-5.58093			1.05401	-5.27125			1.05401	-4.98038
		1.05418	-7.40993			1.05418	-6.74482			1.05418	-5.58277			1.05418	-5.2734			1.05418	-4.98265
		1.05435	-7.41277			1.05435	-6.74664			1.05435	-5.58461			1.05435	-5.27554			1.05435	-4.98493
		1.05452	-7.41561			1.05452	-6.74847			1.05452	-5.58646			1.05452	-5.27769			1.05452	-4.9872
		1.05469	-7.41845			1.05469	-6.75029			1.05469	-5.5883			1.05469	-5.27983			1.05469	-4.98947
		1.05486	-7.4213			1.05486	-6.75212			1.05486	-5.59014			1.05486	-5.28198			1.05486	-4.99175
		1.05502	-7.42414			1.05502	-6.75394			1.05502	-5.59198			1.05502	-5.28412			1.05502	-4.99402
		1.05519	-7.42698			1.05519	-6.75577			1.05519	-5.59382			1.05519	-5.28627			1.05519	-4.99629
		1.05536	-7.42982			1.05536	-6.75759			1.05536	-5.59567			1.05536	-5.28841			1.05536	-4.99857
		1.05553	-7.43266			1.05553	-6.75942			1.05553	-5.59751			1.05553	-5.29056			1.05553	-5.00084
		1.0557	-7.4355			1.0557	-6.76124			1.0557	-5.59935			1.0557	-5.2927			1.0557	-5.00311
		1.05586	-7.43835			1.05586	-6.76307			1.05586	-5.60119			1.05586	-5.29485			1.05586	-5.00539
		1.05603	-7.44119			1.05603	-6.76489			1.05603	-5.60304			1.05603	-5.29699			1.05603	-5.00766
		1.0562	-7.44403			1.0562	-6.76672			1.0562	-5.60488			1.0562	-5.29914			1.0562	-5.00994
		1.05637	-7.44687			1.05637	-6.76855			1.05637	-5.60672			1.05637	-5.30128			1.05637	-5.01221
		1.05654	-7.44971			1.05654	-6.77037			1.05654	-5.60856			1.05654	-5.30343			1.05654	-5.01448
		1.0567	-7.45256			1.0567	-6.7722			1.0567	-5.6104			1.0567	-5.30557			1.0567	-5.01676
		1.05687	-7.4554			1.05687	-6.77402			1.05687	-5.61225			1.05687	-5.30772			1.05687	-5.01903
		1.05704	-7.45824			1.05704	-6.77585			1.05704	-5.61409			1.05704	-5.30986			1.05704	-5.0213
		1.05721	-7.46108			1.05721	-6.77767			1.05721	-5.61593			1.05721	-5.31201			1.05721	-5.02358
		1.05738	-7.46392			1.05738	-6.7795			1.05738	-5.61777			1.05738	-5.31416			1.05738	-5.02585
		1.05755	-7.46676			1.05755	-6.78132			1.05755	-5.61961			1.05755	-5.3163			1.05755	-5.02812
		1.05771	-7.46961			1.05771	-6.78315			1.05771	-5.62146			1.05771	-5.31845			1.05771	-5.0304
		1.05788	-7.47245			1.05788	-6.78497			1.05788	-5.6233			1.05788	-5.32059			1.05788	-5.03267
		1.05805	-7.47529			1.05805	-6.7868			1.05805	-5.62514			1.05805	-5.32274			1.05805	-5.03494
		1.05822	-7.47813			1.05822	-6.78862			1.05822	-5.62698			1.05822	-5.32488			1.05822	-5.03722
		1.05839	-7.48097			1.05839	-6.79045			1.05839	-5.62883			1.05839	-5.32703			1.05839	-5.03949
		1.05855	-7.48382			1.05855	-6.79227			1.05855	-5.63067			1.05855	-5.32917			1.05855	-5.04176
		1.05872	-7.48666			1.05872	-6.7941			1.05872	-5.63251			1.05872	-5.33132			1.05872	-5.04404
		1.05889	-7.4895			1.05889	-6.79593			1.05889	-5.63435			1.05889	-5.33346			1.05889	-5.04631
		1.05906	-7.49234			1.05906	-6.79775			1.05906	-5.63619			1.05906	-5.33561			1.05906	-5.04858
		1.05923	-7.49518			1.05923	-6.79958			1.05923	-5.63804			1.05923	-5.33775			1.05923	-5.05086
		1.05939	-7.49802			1.05939	-6.8014			1.05939	-5.63988			1.05939	-5.3399			1.05939	-5.05313
		1.05956	-7.50087			1.05956	-6.80323			1.05956	-5.64172			1.05956	-5.34204			1.05956	-5.0554
		1.05973	-7.50371			1.05973	-6.80505			1.05973	-5.64356			1.05973	-5.34419			1.05973	-5.05768
		1.0599	-7.50655			1.0599	-6.80688			1.0599	-5.64541			1.0599	-5.34633			1.0599	-5.05995
		1.06007	-7.50939			1.06007	-6.8087			1.06007	-5.64725			1.06007	-5.34848			1.06007	-5.06222
		1.06024	-7.51223			1.06024	-6.81053			1.06024	-5.64909			1.06024	-5.35062			1.06024	-5.0645
		1.0604	-7.51507			1.0604	-6.81235			1.0604	-5.65093			1.0604	-5.35277			1.0604	-5.06677
		1.06057	-7.51792			1.06057	-6.81418			1.06057	-5.65277			1.06057	-5.35491			1.06057	-5.06904
		1.06074	-7.52076			1.06074	-6.816			1.06074	-5.65462			1.06074	-5.35706			1.06074	-5.07132
		1.06091	-7.5236			1.06091	-6.81783			1.06091	-5.65646			1.06091	-5.3592			1.06091	-5.07359
		1.06108	-7.52644			1.06108	-6.81965			1.06108	-5.6583			1.06108	-5.36135			1.06108	-5.07586
		1.06124	-7.52928			1.06124	-6.82148			1.06124	-5.66014			1.06124	-5.36349			1.06124	-5.07814
		1.06141	-7.53213			1.06141	-6.82331			1.06141	-5.66199			1.06141	-5.36564			1.06141	-5.08041
		1.06158	-7.53497			1.06158	-6.82513			1.06158	-5.66383			1.06158	-5.36779			1.06158	-5.08269
		1.06175	-7.53781			1.06175	-6.82696			1.06175	-5.66567			1.06175	-5.36993			1.06175	-5.08496
		1.06192	-7.54065			1.06192	-6.82878			1.06192	-5.66751			1.06192	-5.37208			1.06192	-5.08723
		1.06208	-7.54349			1.06208	-6.83061			1.06208	-5.66935			1.06208	-5.37422			1.06208	-5.08951
		1.06225	-7.54633			1.06225	-6.83243			1.06225	-5.6712			1.06225	-5.37637			1.06225	-5.09178
		1.06242	-7.54918			1.06242	-6.83426			1.06242	-5.67304			1.06242	-5.37851			1.06242	-5.09405
		1.06259	-7.55202			1.06259	-6.83608			1.06259	-5.67488			1.06259	-5.38066			1.06259	-5.09633
		1.06276	-7.55486			1.06276	-6.83791			1.06276	-5.67672			1.06276	-5.3828			1.06276	-5.0986
		1.06293	-7.5577			1.06293	-6.83973			1.06293	-5.67857			1.06293	-5.38495			1.06293	-5.10087
		1.06309	-7.56054			1.06309	-6.84156			1.06309	-5.68041			1.06309	-5.38709			1.06309	-5.10315
		1.06326	-7.56339			1.06326	-6.84338			1.06326	-5.68225			1.06326	-5.38924			1.06326	-5.10542
		1.06343	-7.56623			1.06343	-6.84521			1.06343	-5.68409			1.06343	-5.39138			1.06343	-5.10769
		1.0636	-7.56907			1.0636	-6.84704			1.0636	-5.68593			1.0636	-5.39353			1.0636	-5.10997
		1.06377	-7.57191			1.06377	-6.84886			1.06377	-5.68778			1.06377	-5.39567			1.06377	-5.11224
		1.06393	-7.57475			1.06393	-6.85069			1.06393	-5.68962			1.06393	-5.39782			1.06393	-5.11451
		1.0641	-7.57759			1.0641	-6.85251			1.0641	-5.69146			1.0641	-5.39996			1.0641	-5.11679
		1.06427	-7.58044			1.06427	-6.85434			1.06427	-5.6933			1.06427	-5.40211			1.06427	-5.11906
		1.06444	-7.58328			1.06444	-6.85616			1.06444	-5.69515			1.06444	-5.40425			1.06444	-5.12133
		1.06461	-7.58612			1.06461	-6.85799			1.06461	-5.69699			1.06461	-5.4064			1.06461	-5.12361
		1.06477	-7.58896			1.06477	-6.85981			1.06477	-5.69883			1.06477	-5.40854			1.06477	-5.12588
		1.06494	-7.5918			1.06494	-6.86164			1.06494	-5.70067			1.06494	-5.41069			1.06494	-5.12815
		1.06511	-7.59465			1.06511	-6.86346			1.06511	-5.70251			1.06511	-5.41283			1.06511	-5.13043
		1.06528	-7.59749			1.06528	-6.86529			1.06528	-5.70436			1.06528	-5.41498			1.06528	-5.1327
		1.06545	-7.60033			1.06545	-6.86711			1.06545	-5.7062			1.06545	-5.41713			1.06545	-5.13497
		1.06562	-7.60317			1.06562	-6.86894			1.06562	-5.70804			1.06562	-5.41927			1.06562	-5.13725
		1.06578	-7.60601			1.06578	-6.87076			1.06578	-5.70988			1.06578	-5.42142			1.06578	-5.13952
		1.06595	-7.60885			1.06595	-6.87259			1.06595	-5.71173			1.06595	-5.42356			1.06595	-5.14179
		1.06612	-7.6117			1.06612	-6.87442			1.06612	-5.71357			1.06612	-5.42571			1.06612	-5.14407
		1.06629	-7.61454			1.06629	-6.87624			1.06629	-5.71541			1.06629	-5.42785			1.06629	-5.14634
		1.06646	-7.61738			1.06646	-6.87807			1.06646	-5.71725			1.06646	-5.43			1.06646	-5.14861
		1.06662	-7.62022			1.06662	-6.87989			1.06662	-5.71909			1.06662	-5.43214			1.06662	-5.15089
		1.06679	-7.62306			1.06679	-6.88172			1.06679	-5.72094			1.06679	-5.43429			1.06679	-5.15316
		1.06696	-7.62591			1.06696	-6.88354			1.06696	-5.72278			1.06696	-5.43643			1.06696	-5.15543
		1.06713	-7.62875			1.06713	-6.88537			1.06713	-5.72462			1.06713	-5.43858			1.06713	-5.15771
		1.0673	-7.63159			1.0673	-6.88719			1.0673	-5.72646			1.0673	-5.44072			1.0673	-5.15998
		1.06746	-7.63443			1.06746	-6.88902			1.06746	-5.72831			1.06746	-5.44287			1.06746	-5.16226
		1.06763	-7.63727			1.06763	-6.89084			1.06763	-5.73015			1.06763	-5.44501			1.06763	-5.16453
		1.0678	-7.64011			1.0678	-6.89267			1.0678	-5.73199			1.0678	-5.44716			1.0678	-5.1668
		1.06797	-7.64296			1.06797	-6.89449			1.06797	-5.73383			1.06797	-5.4493			1.06797	-5.16908
		1.06814	-7.6458			1.06814	-6.89632			1.06814	-5.73567			1.06814	-5.45145			1.06814	-5.17135
		1.06831	-7.64864			1.06831	-6.89814			1.06831	-5.73752			1.06831	-5.45359			1.06831	-5.17362
		1.06847	-7.65148			1.06847	-6.89997			1.06847	-5.73936			1.06847	-5.45574			1.06847	-5.1759
		1.06864	-7.65432			1.06864	-6.9018			1.06864	-5.7412			1.06864	-5.45788			1.06864	-5.17817
		1.06881	-7.65716			1.06881	-6.90362			1.06881	-5.74304			1.06881	-5.46003			1.06881	-5.18044
		1.06898	-7.66001			1.06898	-6.90545			1.06898	-5.74489			1.06898	-5.46217			1.06898	-5.18272
		1.06915	-7.66285			1.06915	-6.90727			1.06915	-5.74673			1.06915	-5.46432			1.06915	-5.18499
		1.06931	-7.66569			1.06931	-6.9091			1.06931	-5.74857			1.06931	-5.46646			1.06931	-5.18726
		1.06948	-7.66853			1.06948	-6.91092			1.06948	-5.75041			1.06948	-5.46861			1.06948	-5.18954
		1.06965	-7.67137			1.06965	-6.91275			1.06965	-5.75225			1.06965	-5.47076			1.06965	-5.19181
		1.06982	-7.67422			1.06982	-6.91457			1.06982	-5.7541			1.06982	-5.4729			1.06982	-5.19408
		1.06999	-7.67706			1.06999	-6.9164			1.06999	-5.75594			1.06999	-5.47505			1.06999	-5.19636
		1.07015	-7.6799			1.07015	-6.91822			1.07015	-5.75778			1.07015	-5.47719			1.07015	-5.19863
		1.07032	-7.68274			1.07032	-6.92005			1.07032	-5.75962			1.07032	-5.47934			1.07032	-5.2009
		1.07049	-7.68558			1.07049	-6.92187			1.07049	-5.76146			1.07049	-5.48148			1.07049	-5.20318
		1.07066	-7.68842			1.07066	-6.9237			1.07066	-5.76331			1.07066	-5.48363			1.07066	-5.20545
		1.07083	-7.69127			1.07083	-6.92553			1.07083	-5.76515			1.07083	-5.48577			1.07083	-5.20772
		1.071	-7.69411			1.071	-6.92735			1.071	-5.76699			1.071	-5.48792			1.071	-5.21
		1.07116	-7.69695			1.07116	-6.92918			1.07116	-5.76883			1.07116	-5.49006			1.07116	-5.21227
		1.07133	-7.69979			1.07133	-6.931			1.07133	-5.77068			1.07133	-5.49221			1.07133	-5.21454
		1.0715	-7.70263			1.0715	-6.93283			1.0715	-5.77252			1.0715	-5.49435			1.0715	-5.21682
		1.07167	-7.70548			1.07167	-6.93465			1.07167	-5.77436			1.07167	-5.4965			1.07167	-5.21909
		1.07184	-7.70832			1.07184	-6.93648			1.07184	-5.7762			1.07184	-5.49864			1.07184	-5.22136
		1.072	-7.71116			1.072	-6.9383			1.072	-5.77804			1.072	-5.50079			1.072	-5.22364
		1.07217	-7.714			1.07217	-6.94013			1.07217	-5.77989			1.07217	-5.50293			1.07217	-5.22591
		1.07234	-7.71684			1.07234	-6.94195			1.07234	-5.78173			1.07234	-5.50508			1.07234	-5.22818
		1.07251	-7.71968			1.07251	-6.94378			1.07251	-5.78357			1.07251	-5.50722			1.07251	-5.23046
		1.07268	-7.72253			1.07268	-6.9456			1.07268	-5.78541			1.07268	-5.50937			1.07268	-5.23273
		1.07284	-7.72537			1.07284	-6.94743			1.07284	-5.78726			1.07284	-5.51151			1.07284	-5.235
		1.07301	-7.72821			1.07301	-6.94925			1.07301	-5.7891			1.07301	-5.51366			1.07301	-5.23728
		1.07318	-7.73105			1.07318	-6.95108			1.07318	-5.79094			1.07318	-5.5158			1.07318	-5.23955
		1.07335	-7.73389			1.07335	-6.95291			1.07335	-5.79278			1.07335	-5.51795			1.07335	-5.24183
		1.07352	-7.73674			1.07352	-6.95473			1.07352	-5.79462			1.07352	-5.5201			1.07352	-5.2441
		1.07369	-7.73958			1.07369	-6.95656			1.07369	-5.79647			1.07369	-5.52224			1.07369	-5.24637
		1.07385	-7.74242			1.07385	-6.95838			1.07385	-5.79831			1.07385	-5.52439			1.07385	-5.24865
		1.07402	-7.74526			1.07402	-6.96021			1.07402	-5.80015			1.07402	-5.52653			1.07402	-5.25092
		1.07419	-7.7481			1.07419	-6.96203			1.07419	-5.80199			1.07419	-5.52868			1.07419	-5.25319
		1.07436	-7.75094			1.07436	-6.96386			1.07436	-5.80384			1.07436	-5.53082			1.07436	-5.25547
		1.07453	-7.75379			1.07453	-6.96568			1.07453	-5.80568			1.07453	-5.53297			1.07453	-5.25774
		1.07469	-7.75663			1.07469	-6.96751			1.07469	-5.80752			1.07469	-5.53511			1.07469	-5.26001
		1.07486	-7.75947			1.07486	-6.96933			1.07486	-5.80936			1.07486	-5.53726			1.07486	-5.26229
		1.07503	-7.76231			1.07503	-6.97116			1.07503	-5.8112			1.07503	-5.5394			1.07503	-5.26456
		1.0752	-7.76515			1.0752	-6.97298			1.0752	-5.81305			1.0752	-5.54155			1.0752	-5.26683
		1.07537	-7.768			1.07537	-6.97481			1.07537	-5.81489			1.07537	-5.54369			1.07537	-5.26911
		1.07553	-7.77084			1.07553	-6.97664			1.07553	-5.81673			1.07553	-5.54584			1.07553	-5.27138
		1.0757	-7.77368			1.0757	-6.97846			1.0757	-5.81857			1.0757	-5.54798			1.0757	-5.27365
		1.07587	-7.77652			1.07587	-6.98029			1.07587	-5.82042			1.07587	-5.55013			1.07587	-5.27593
		1.07604	-7.77936			1.07604	-6.98211			1.07604	-5.82226			1.07604	-5.55227			1.07604	-5.2782
		1.07621	-7.7822			1.07621	-6.98394			1.07621	-5.8241			1.07621	-5.55442			1.07621	-5.28047
		1.07638	-7.78505			1.07638	-6.98576			1.07638	-5.82594			1.07638	-5.55656			1.07638	-5.28275
		1.07654	-7.78789			1.07654	-6.98759			1.07654	-5.82778			1.07654	-5.55871			1.07654	-5.28502
		1.07671	-7.79073			1.07671	-6.98941			1.07671	-5.82963			1.07671	-5.56085			1.07671	-5.28729
		1.07688	-7.79357			1.07688	-6.99124			1.07688	-5.83147			1.07688	-5.563			1.07688	-5.28957
		1.07705	-7.79641			1.07705	-6.99306			1.07705	-5.83331			1.07705	-5.56514			1.07705	-5.29184
		1.07722	-7.79926			1.07722	-6.99489			1.07722	-5.83515			1.07722	-5.56729			1.07722	-5.29411
		1.07738	-7.8021			1.07738	-6.99671			1.07738	-5.837			1.07738	-5.56943			1.07738	-5.29639
		1.07755	-7.80494			1.07755	-6.99854			1.07755	-5.83884			1.07755	-5.57158			1.07755	-5.29866
		1.07772	-7.80778			1.07772	-7.00036			1.07772	-5.84068			1.07772	-5.57373			1.07772	-5.30093
		1.07789	-7.81062			1.07789	-7.00219			1.07789	-5.84252			1.07789	-5.57587			1.07789	-5.30321
		1.07806	-7.81346			1.07806	-7.00402			1.07806	-5.84436			1.07806	-5.57802			1.07806	-5.30548
		1.07822	-7.81631			1.07822	-7.00584			1.07822	-5.84621			1.07822	-5.58016			1.07822	-5.30775
		1.07839	-7.81915			1.07839	-7.00767			1.07839	-5.84805			1.07839	-5.58231			1.07839	-5.31003
		1.07856	-7.82199			1.07856	-7.00949			1.07856	-5.84989			1.07856	-5.58445			1.07856	-5.3123
		1.07873	-7.82483			1.07873	-7.01132			1.07873	-5.85173			1.07873	-5.5866			1.07873	-5.31458
		1.0789	-7.82767			1.0789	-7.01314			1.0789	-5.85358			1.0789	-5.58874			1.0789	-5.31685
		1.07907	-7.83051			1.07907	-7.01497			1.07907	-5.85542			1.07907	-5.59089			1.07907	-5.31912
		1.07923	-7.83336			1.07923	-7.01679			1.07923	-5.85726			1.07923	-5.59303			1.07923	-5.3214
		1.0794	-7.8362			1.0794	-7.01862			1.0794	-5.8591			1.0794	-5.59518			1.0794	-5.32367
		1.07957	-7.83904			1.07957	-7.02044			1.07957	-5.86094			1.07957	-5.59732			1.07957	-5.32594
		1.07974	-7.84188			1.07974	-7.02227			1.07974	-5.86279			1.07974	-5.59947			1.07974	-5.32822
		1.07991	-7.84472			1.07991	-7.02409			1.07991	-5.86463			1.07991	-5.60161			1.07991	-5.33049
		1.08007	-7.84757			1.08007	-7.02592			1.08007	-5.86647			1.08007	-5.60376			1.08007	-5.33276
		1.08024	-7.85041			1.08024	-7.02774			1.08024	-5.86831			1.08024	-5.6059			1.08024	-5.33504
		1.08041	-7.85325			1.08041	-7.02957			1.08041	-5.87016			1.08041	-5.60805			1.08041	-5.33731
		1.08058	-7.85609			1.08058	-7.0314			1.08058	-5.872			1.08058	-5.61019			1.08058	-5.33958
		1.08075	-7.85893			1.08075	-7.03322			1.08075	-5.87384			1.08075	-5.61234			1.08075	-5.34186
		1.08091	-7.86177			1.08091	-7.03505			1.08091	-5.87568			1.08091	-5.61448			1.08091	-5.34413
		1.08108	-7.86462			1.08108	-7.03687			1.08108	-5.87752			1.08108	-5.61663			1.08108	-5.3464
		1.08125	-7.86746			1.08125	-7.0387			1.08125	-5.87937			1.08125	-5.61877			1.08125	-5.34868
		1.08142	-7.8703			1.08142	-7.04052			1.08142	-5.88121			1.08142	-5.62092			1.08142	-5.35095
		1.08159	-7.87314			1.08159	-7.04235			1.08159	-5.88305			1.08159	-5.62307			1.08159	-5.35322
		1.08176	-7.87598			1.08176	-7.04417			1.08176	-5.88489			1.08176	-5.62521			1.08176	-5.3555
		1.08192	-7.87883			1.08192	-7.046			1.08192	-5.88674			1.08192	-5.62736			1.08192	-5.35777
		1.08209	-7.88167			1.08209	-7.04782			1.08209	-5.88858			1.08209	-5.6295			1.08209	-5.36004
		1.08226	-7.88451			1.08226	-7.04965			1.08226	-5.89042			1.08226	-5.63165			1.08226	-5.36232
		1.08243	-7.88735			1.08243	-7.05147			1.08243	-5.89226			1.08243	-5.63379			1.08243	-5.36459
		1.0826	-7.89019			1.0826	-7.0533			1.0826	-5.8941			1.0826	-5.63594			1.0826	-5.36686
		1.08276	-7.89303			1.08276	-7.05513			1.08276	-5.89595			1.08276	-5.63808			1.08276	-5.36914
		1.08293	-7.89588			1.08293	-7.05695			1.08293	-5.89779			1.08293	-5.64023			1.08293	-5.37141
		1.0831	-7.89872			1.0831	-7.05878			1.0831	-5.89963			1.0831	-5.64237			1.0831	-5.37368
		1.08327	-7.90156			1.08327	-7.0606			1.08327	-5.90147			1.08327	-5.64452			1.08327	-5.37596
		1.08344	-7.9044			1.08344	-7.06243			1.08344	-5.90331			1.08344	-5.64666			1.08344	-5.37823
		1.0836	-7.90724			1.0836	-7.06425			1.0836	-5.90516			1.0836	-5.64881			1.0836	-5.3805
		1.08377	-7.91009			1.08377	-7.06608			1.08377	-5.907			1.08377	-5.65095			1.08377	-5.38278
		1.08394	-7.91293			1.08394	-7.0679			1.08394	-5.90884			1.08394	-5.6531			1.08394	-5.38505
		1.08411	-7.91577			1.08411	-7.06973			1.08411	-5.91068			1.08411	-5.65524			1.08411	-5.38732
		1.08428	-7.91861			1.08428	-7.07155			1.08428	-5.91253			1.08428	-5.65739			1.08428	-5.3896
		1.08445	-7.92145			1.08445	-7.07338			1.08445	-5.91437			1.08445	-5.65953			1.08445	-5.39187
		1.08461	-7.92429			1.08461	-7.0752			1.08461	-5.91621			1.08461	-5.66168			1.08461	-5.39415
		1.08478	-7.92714			1.08478	-7.07703			1.08478	-5.91805			1.08478	-5.66382			1.08478	-5.39642
		1.08495	-7.92998			1.08495	-7.07885			1.08495	-5.91989			1.08495	-5.66597			1.08495	-5.39869
		1.08512	-7.93282			1.08512	-7.08068			1.08512	-5.92174			1.08512	-5.66811			1.08512	-5.40097
		1.08529	-7.93566			1.08529	-7.08251			1.08529	-5.92358			1.08529	-5.67026			1.08529	-5.40324
		1.08545	-7.9385			1.08545	-7.08433			1.08545	-5.92542			1.08545	-5.6724			1.08545	-5.40551
		1.08562	-7.94135			1.08562	-7.08616			1.08562	-5.92726			1.08562	-5.67455			1.08562	-5.40779
		1.08579	-7.94419			1.08579	-7.08798			1.08579	-5.92911			1.08579	-5.6767			1.08579	-5.41006
		1.08596	-7.94703			1.08596	-7.08981			1.08596	-5.93095			1.08596	-5.67884			1.08596	-5.41233
		1.08613	-7.94987			1.08613	-7.09163			1.08613	-5.93279			1.08613	-5.68099			1.08613	-5.41461
		1.08629	-7.95271			1.08629	-7.09346			1.08629	-5.93463			1.08629	-5.68313			1.08629	-5.41688
		1.08646	-7.95555			1.08646	-7.09528			1.08646	-5.93647			1.08646	-5.68528			1.08646	-5.41915
		1.08663	-7.9584			1.08663	-7.09711			1.08663	-5.93832			1.08663	-5.68742			1.08663	-5.42143
		1.0868	-7.96124			1.0868	-7.09893			1.0868	-5.94016			1.0868	-5.68957			1.0868	-5.4237
		1.08697	-7.96408			1.08697	-7.10076			1.08697	-5.942			1.08697	-5.69171			1.08697	-5.42597
		1.08714	-7.96692			1.08714	-7.10258			1.08714	-5.94384			1.08714	-5.69386			1.08714	-5.42825
		1.0873	-7.96976			1.0873	-7.10441			1.0873	-5.94569			1.0873	-5.696			1.0873	-5.43052
		1.08747	-7.9726			1.08747	-7.10623			1.08747	-5.94753			1.08747	-5.69815			1.08747	-5.43279
		1.08764	-7.97545			1.08764	-7.10806			1.08764	-5.94937			1.08764	-5.70029			1.08764	-5.43507
		1.08781	-7.97829			1.08781	-7.10989			1.08781	-5.95121			1.08781	-5.70244			1.08781	-5.43734
		1.08798	-7.98113			1.08798	-7.11171			1.08798	-5.95305			1.08798	-5.70458			1.08798	-5.43961
		1.08814	-7.98397			1.08814	-7.11354			1.08814	-5.9549			1.08814	-5.70673			1.08814	-5.44189
		1.08831	-7.98681			1.08831	-7.11536			1.08831	-5.95674			1.08831	-5.70887			1.08831	-5.44416
		1.08848	-7.98966			1.08848	-7.11719			1.08848	-5.95858			1.08848	-5.71102			1.08848	-5.44643
		1.08865	-7.9925			1.08865	-7.11901			1.08865	-5.96042			1.08865	-5.71316			1.08865	-5.44871
		1.08882	-7.99534			1.08882	-7.12084			1.08882	-5.96227			1.08882	-5.71531			1.08882	-5.45098
		1.08898	-7.99818			1.08898	-7.12266			1.08898	-5.96411			1.08898	-5.71745			1.08898	-5.45325
		1.08915	-8.00102			1.08915	-7.12449			1.08915	-5.96595			1.08915	-5.7196			1.08915	-5.45553
		1.08932	-8.00386			1.08932	-7.12631			1.08932	-5.96779			1.08932	-5.72174			1.08932	-5.4578
		1.08949	-8.00671			1.08949	-7.12814			1.08949	-5.96963			1.08949	-5.72389			1.08949	-5.46007
		1.08966	-8.00955			1.08966	-7.12996			1.08966	-5.97148			1.08966	-5.72604			1.08966	-5.46235
		1.08983	-8.01239			1.08983	-7.13179			1.08983	-5.97332			1.08983	-5.72818			1.08983	-5.46462
		1.08999	-8.01523			1.08999	-7.13362			1.08999	-5.97516			1.08999	-5.73033			1.08999	-5.4669
		1.09016	-8.01807			1.09016	-7.13544			1.09016	-5.977			1.09016	-5.73247			1.09016	-5.46917
		1.09033	-8.02092			1.09033	-7.13727			1.09033	-5.97885			1.09033	-5.73462			1.09033	-5.47144
		1.0905	-8.02376			1.0905	-7.13909			1.0905	-5.98069			1.0905	-5.73676			1.0905	-5.47372
		1.09067	-8.0266			1.09067	-7.14092			1.09067	-5.98253			1.09067	-5.73891			1.09067	-5.47599
		1.09083	-8.02944			1.09083	-7.14274			1.09083	-5.98437			1.09083	-5.74105			1.09083	-5.47826
		1.091	-8.03228			1.091	-7.14457			1.091	-5.98621			1.091	-5.7432			1.091	-5.48054
		1.09117	-8.03512			1.09117	-7.14639			1.09117	-5.98806			1.09117	-5.74534			1.09117	-5.48281
		1.09134	-8.03797			1.09134	-7.14822			1.09134	-5.9899			1.09134	-5.74749			1.09134	-5.48508
		1.09151	-8.04081			1.09151	-7.15004			1.09151	-5.99174			1.09151	-5.74963			1.09151	-5.48736
		1.09167	-8.04365			1.09167	-7.15187			1.09167	-5.99358			1.09167	-5.75178			1.09167	-5.48963
		1.09184	-8.04649			1.09184	-7.15369			1.09184	-5.99543			1.09184	-5.75392			1.09184	-5.4919
		1.09201	-8.04933			1.09201	-7.15552			1.09201	-5.99727			1.09201	-5.75607			1.09201	-5.49418
		1.09218	-8.05218			1.09218	-7.15734			1.09218	-5.99911			1.09218	-5.75821			1.09218	-5.49645
		1.09235	-8.05502			1.09235	-7.15917			1.09235	-6.00095			1.09235	-5.76036			1.09235	-5.49872
		1.09252	-8.05786			1.09252	-7.161			1.09252	-6.00279			1.09252	-5.7625			1.09252	-5.501
		1.09268	-8.0607			1.09268	-7.16282			1.09268	-6.00464			1.09268	-5.76465			1.09268	-5.50327
		1.09285	-8.06354			1.09285	-7.16465			1.09285	-6.00648			1.09285	-5.76679			1.09285	-5.50554
		1.09302	-8.06638			1.09302	-7.16647			1.09302	-6.00832			1.09302	-5.76894			1.09302	-5.50782
		1.09319	-8.06923			1.09319	-7.1683			1.09319	-6.01016			1.09319	-5.77108			1.09319	-5.51009
		1.09336	-8.07207			1.09336	-7.17012			1.09336	-6.01201			1.09336	-5.77323			1.09336	-5.51236
		1.09352	-8.07491			1.09352	-7.17195			1.09352	-6.01385			1.09352	-5.77537			1.09352	-5.51464
		1.09369	-8.07775			1.09369	-7.17377			1.09369	-6.01569			1.09369	-5.77752			1.09369	-5.51691
		1.09386	-8.08059			1.09386	-7.1756			1.09386	-6.01753			1.09386	-5.77967			1.09386	-5.51918
		1.09403	-8.08344			1.09403	-7.17742			1.09403	-6.01937			1.09403	-5.78181			1.09403	-5.52146
		1.0942	-8.08628			1.0942	-7.17925			1.0942	-6.02122			1.0942	-5.78396			1.0942	-5.52373
		1.09436	-8.08912			1.09436	-7.18107			1.09436	-6.02306			1.09436	-5.7861			1.09436	-5.526
		1.09453	-8.09196			1.09453	-7.1829			1.09453	-6.0249			1.09453	-5.78825			1.09453	-5.52828
		1.0947	-8.0948			1.0947	-7.18472			1.0947	-6.02674			1.0947	-5.79039			1.0947	-5.53055
		1.09487	-8.09764			1.09487	-7.18655			1.09487	-6.02859			1.09487	-5.79254			1.09487	-5.53282
		1.09504	-8.10049			1.09504	-7.18838			1.09504	-6.03043			1.09504	-5.79468			1.09504	-5.5351
		1.09521	-8.10333			1.09521	-7.1902			1.09521	-6.03227			1.09521	-5.79683			1.09521	-5.53737
		1.09537	-8.10617			1.09537	-7.19203			1.09537	-6.03411			1.09537	-5.79897			1.09537	-5.53964
		1.09554	-8.10901			1.09554	-7.19385			1.09554	-6.03595			1.09554	-5.80112			1.09554	-5.54192
		1.09571	-8.11185			1.09571	-7.19568			1.09571	-6.0378			1.09571	-5.80326			1.09571	-5.54419
		1.09588	-8.11469			1.09588	-7.1975			1.09588	-6.03964			1.09588	-5.80541			1.09588	-5.54647
		1.09605	-8.11754			1.09605	-7.19933			1.09605	-6.04148			1.09605	-5.80755			1.09605	-5.54874
		1.09621	-8.12038			1.09621	-7.20115			1.09621	-6.04332			1.09621	-5.8097			1.09621	-5.55101
		1.09638	-8.12322			1.09638	-7.20298			1.09638	-6.04516			1.09638	-5.81184			1.09638	-5.55329
		1.09655	-8.12606			1.09655	-7.2048			1.09655	-6.04701			1.09655	-5.81399			1.09655	-5.55556
		1.09672	-8.1289			1.09672	-7.20663			1.09672	-6.04885			1.09672	-5.81613			1.09672	-5.55783
		1.09689	-8.13175			1.09689	-7.20845			1.09689	-6.05069			1.09689	-5.81828			1.09689	-5.56011
		1.09705	-8.13459			1.09705	-7.21028			1.09705	-6.05253			1.09705	-5.82042			1.09705	-5.56238
		1.09722	-8.13743			1.09722	-7.21211			1.09722	-6.05438			1.09722	-5.82257			1.09722	-5.56465
		1.09739	-8.14027			1.09739	-7.21393			1.09739	-6.05622			1.09739	-5.82471			1.09739	-5.56693
		1.09756	-8.14311			1.09756	-7.21576			1.09756	-6.05806			1.09756	-5.82686			1.09756	-5.5692
		1.09773	-8.14595			1.09773	-7.21758			1.09773	-6.0599			1.09773	-5.82901			1.09773	-5.57147
		1.0979	-8.1488			1.0979	-7.21941			1.0979	-6.06174			1.0979	-5.83115			1.0979	-5.57375
		1.09806	-8.15164			1.09806	-7.22123			1.09806	-6.06359			1.09806	-5.8333			1.09806	-5.57602
		1.09823	-8.15448			1.09823	-7.22306			1.09823	-6.06543			1.09823	-5.83544			1.09823	-5.57829
		1.0984	-8.15732			1.0984	-7.22488			1.0984	-6.06727			1.0984	-5.83759			1.0984	-5.58057
		1.09857	-8.16016			1.09857	-7.22671			1.09857	-6.06911			1.09857	-5.83973			1.09857	-5.58284
		1.09874	-8.16301			1.09874	-7.22853			1.09874	-6.07096			1.09874	-5.84188			1.09874	-5.58511
		1.0989	-8.16585			1.0989	-7.23036			1.0989	-6.0728			1.0989	-5.84402			1.0989	-5.58739
		1.09907	-8.16869			1.09907	-7.23218			1.09907	-6.07464			1.09907	-5.84617			1.09907	-5.58966
		1.09924	-8.17153			1.09924	-7.23401			1.09924	-6.07648			1.09924	-5.84831			1.09924	-5.59193
		1.09941	-8.17437			1.09941	-7.23583			1.09941	-6.07832			1.09941	-5.85046			1.09941	-5.59421
		1.09958	-8.17721			1.09958	-7.23766			1.09958	-6.08017			1.09958	-5.8526			1.09958	-5.59648
		1.09974	-8.18006			1.09974	-7.23949			1.09974	-6.08201			1.09974	-5.85475			1.09974	-5.59875
		1.09991	-8.1829			1.09991	-7.24131			1.09991	-6.08385			1.09991	-5.85689			1.09991	-5.60103
		1.10008	-8.18574			1.10008	-7.24314			1.10008	-6.08569			1.10008	-5.85904			1.10008	-5.6033
		1.10025	-8.18858			1.10025	-7.24496			1.10025	-6.08754			1.10025	-5.86118			1.10025	-5.60557
		1.10042	-8.19142			1.10042	-7.24679			1.10042	-6.08938			1.10042	-5.86333			1.10042	-5.60785
		1.10059	-8.19427			1.10059	-7.24861			1.10059	-6.09122			1.10059	-5.86547			1.10059	-5.61012
		1.10075	-8.19711			1.10075	-7.25044			1.10075	-6.09306			1.10075	-5.86762			1.10075	-5.61239
		1.10092	-8.19995			1.10092	-7.25226			1.10092	-6.0949			1.10092	-5.86976			1.10092	-5.61467
		1.10109	-8.20279			1.10109	-7.25409			1.10109	-6.09675			1.10109	-5.87191			1.10109	-5.61694
		1.10126	-8.20563			1.10126	-7.25591			1.10126	-6.09859			1.10126	-5.87405			1.10126	-5.61921
		1.10143	-8.20847			1.10143	-7.25774			1.10143	-6.10043			1.10143	-5.8762			1.10143	-5.62149
		1.10159	-8.21132			1.10159	-7.25956			1.10159	-6.10227			1.10159	-5.87834			1.10159	-5.62376
		1.10176	-8.21416			1.10176	-7.26139			1.10176	-6.10412			1.10176	-5.88049			1.10176	-5.62604
		1.10193	-8.217			1.10193	-7.26322			1.10193	-6.10596			1.10193	-5.88264			1.10193	-5.62831
		1.1021	-8.21984			1.1021	-7.26504			1.1021	-6.1078			1.1021	-5.88478			1.1021	-5.63058
		1.10227	-8.22268			1.10227	-7.26687			1.10227	-6.10964			1.10227	-5.88693			1.10227	-5.63286
		1.10244	-8.22553			1.10244	-7.26869			1.10244	-6.11148			1.10244	-5.88907			1.10244	-5.63513
		1.1026	-8.22837			1.1026	-7.27052			1.1026	-6.11333			1.1026	-5.89122			1.1026	-5.6374
		1.10277	-8.23121			1.10277	-7.27234			1.10277	-6.11517			1.10277	-5.89336			1.10277	-5.63968
		1.10294	-8.23405			1.10294	-7.27417			1.10294	-6.11701			1.10294	-5.89551			1.10294	-5.64195
		1.10311	-8.23689			1.10311	-7.27599			1.10311	-6.11885			1.10311	-5.89765			1.10311	-5.64422
		1.10328	-8.23973			1.10328	-7.27782			1.10328	-6.1207			1.10328	-5.8998			1.10328	-5.6465
		1.10344	-8.24258			1.10344	-7.27964			1.10344	-6.12254			1.10344	-5.90194			1.10344	-5.64877
		1.10361	-8.24542			1.10361	-7.28147			1.10361	-6.12438			1.10361	-5.90409			1.10361	-5.65104
		1.10378	-8.24826			1.10378	-7.28329			1.10378	-6.12622			1.10378	-5.90623			1.10378	-5.65332
		1.10395	-8.2511			1.10395	-7.28512			1.10395	-6.12806			1.10395	-5.90838			1.10395	-5.65559
		1.10412	-8.25394			1.10412	-7.28694			1.10412	-6.12991			1.10412	-5.91052			1.10412	-5.65786
		1.10428	-8.25678			1.10428	-7.28877			1.10428	-6.13175			1.10428	-5.91267			1.10428	-5.66014
		1.10445	-8.25963			1.10445	-7.2906			1.10445	-6.13359			1.10445	-5.91481			1.10445	-5.66241
		1.10462	-8.26247			1.10462	-7.29242			1.10462	-6.13543			1.10462	-5.91696			1.10462	-5.66468
		1.10479	-8.26531			1.10479	-7.29425			1.10479	-6.13728			1.10479	-5.9191			1.10479	-5.66696
		1.10496	-8.26815			1.10496	-7.29607			1.10496	-6.13912			1.10496	-5.92125			1.10496	-5.66923
		1.10513	-8.27099			1.10513	-7.2979			1.10513	-6.14096			1.10513	-5.92339			1.10513	-5.6715
		1.10529	-8.27384			1.10529	-7.29972			1.10529	-6.1428			1.10529	-5.92554			1.10529	-5.67378
		1.10546	-8.27668			1.10546	-7.30155			1.10546	-6.14464			1.10546	-5.92768			1.10546	-5.67605
		1.10563	-8.27952			1.10563	-7.30337			1.10563	-6.14649			1.10563	-5.92983			1.10563	-5.67832
		1.1058	-8.28236			1.1058	-7.3052			1.1058	-6.14833			1.1058	-5.93198			1.1058	-5.6806
		1.10597	-8.2852			1.10597	-7.30702			1.10597	-6.15017			1.10597	-5.93412			1.10597	-5.68287
		1.10613	-8.28804			1.10613	-7.30885			1.10613	-6.15201			1.10613	-5.93627			1.10613	-5.68514
		1.1063	-8.29089			1.1063	-7.31067			1.1063	-6.15386			1.1063	-5.93841			1.1063	-5.68742
		1.10647	-8.29373			1.10647	-7.3125			1.10647	-6.1557			1.10647	-5.94056			1.10647	-5.68969
		1.10664	-8.29657			1.10664	-7.31432			1.10664	-6.15754			1.10664	-5.9427			1.10664	-5.69196
		1.10681	-8.29941			1.10681	-7.31615			1.10681	-6.15938			1.10681	-5.94485			1.10681	-5.69424
		1.10697	-8.30225			1.10697	-7.31798			1.10697	-6.16122			1.10697	-5.94699			1.10697	-5.69651
		1.10714	-8.3051			1.10714	-7.3198			1.10714	-6.16307			1.10714	-5.94914			1.10714	-5.69879
		1.10731	-8.30794			1.10731	-7.32163			1.10731	-6.16491			1.10731	-5.95128			1.10731	-5.70106
		1.10748	-8.31078			1.10748	-7.32345			1.10748	-6.16675			1.10748	-5.95343			1.10748	-5.70333
		1.10765	-8.31362			1.10765	-7.32528			1.10765	-6.16859			1.10765	-5.95557			1.10765	-5.70561
		1.10782	-8.31646			1.10782	-7.3271			1.10782	-6.17044			1.10782	-5.95772			1.10782	-5.70788
		1.10798	-8.3193			1.10798	-7.32893			1.10798	-6.17228			1.10798	-5.95986			1.10798	-5.71015
		1.10815	-8.32215			1.10815	-7.33075			1.10815	-6.17412			1.10815	-5.96201			1.10815	-5.71243
		1.10832	-8.32499			1.10832	-7.33258			1.10832	-6.17596			1.10832	-5.96415			1.10832	-5.7147
		1.10849	-8.32783			1.10849	-7.3344			1.10849	-6.1778			1.10849	-5.9663			1.10849	-5.71697
		1.10866	-8.33067			1.10866	-7.33623			1.10866	-6.17965			1.10866	-5.96844			1.10866	-5.71925
		1.10882	-8.33351			1.10882	-7.33805			1.10882	-6.18149			1.10882	-5.97059			1.10882	-5.72152
		1.10899	-8.33636			1.10899	-7.33988			1.10899	-6.18333			1.10899	-5.97273			1.10899	-5.72379
		1.10916	-8.3392			1.10916	-7.34171			1.10916	-6.18517			1.10916	-5.97488			1.10916	-5.72607
		1.10933	-8.34204			1.10933	-7.34353			1.10933	-6.18702			1.10933	-5.97702			1.10933	-5.72834
		1.1095	-8.34488			1.1095	-7.34536			1.1095	-6.18886			1.1095	-5.97917			1.1095	-5.73061
		1.10966	-8.34772			1.10966	-7.34718			1.10966	-6.1907			1.10966	-5.98131			1.10966	-5.73289
		1.10983	-8.35056			1.10983	-7.34901			1.10983	-6.19254			1.10983	-5.98346			1.10983	-5.73516
		1.11	-8.35341			1.11	-7.35083			1.11	-6.19438			1.11	-5.98561			1.11	-5.73743
		1.11017	-8.35625			1.11017	-7.35266			1.11017	-6.19623			1.11017	-5.98775			1.11017	-5.73971
		1.11034	-8.35909			1.11034	-7.35448			1.11034	-6.19807			1.11034	-5.9899			1.11034	-5.74198
		1.11051	-8.36193			1.11051	-7.35631			1.11051	-6.19991			1.11051	-5.99204			1.11051	-5.74425
		1.11067	-8.36477			1.11067	-7.35813			1.11067	-6.20175			1.11067	-5.99419			1.11067	-5.74653
		1.11084	-8.36762			1.11084	-7.35996			1.11084	-6.20359			1.11084	-5.99633			1.11084	-5.7488
		1.11101	-8.37046			1.11101	-7.36178			1.11101	-6.20544			1.11101	-5.99848			1.11101	-5.75107
		1.11118	-8.3733			1.11118	-7.36361			1.11118	-6.20728			1.11118	-6.00062			1.11118	-5.75335
		1.11135	-8.37614			1.11135	-7.36543			1.11135	-6.20912			1.11135	-6.00277			1.11135	-5.75562
		1.11151	-8.37898			1.11151	-7.36726			1.11151	-6.21096			1.11151	-6.00491			1.11151	-5.75789
		1.11168	-8.38182			1.11168	-7.36909			1.11168	-6.21281			1.11168	-6.00706			1.11168	-5.76017
		1.11185	-8.38467			1.11185	-7.37091			1.11185	-6.21465			1.11185	-6.0092			1.11185	-5.76244
		1.11202	-8.38751			1.11202	-7.37274			1.11202	-6.21649			1.11202	-6.01135			1.11202	-5.76471
		1.11219	-8.39035			1.11219	-7.37456			1.11219	-6.21833			1.11219	-6.01349			1.11219	-5.76699
		1.11235	-8.39319			1.11235	-7.37639			1.11235	-6.22017			1.11235	-6.01564			1.11235	-5.76926
		1.11252	-8.39603			1.11252	-7.37821			1.11252	-6.22202			1.11252	-6.01778			1.11252	-5.77153
		1.11269	-8.39887			1.11269	-7.38004			1.11269	-6.22386			1.11269	-6.01993			1.11269	-5.77381
		1.11286	-8.40172			1.11286	-7.38186			1.11286	-6.2257			1.11286	-6.02207			1.11286	-5.77608
		1.11303	-8.40456			1.11303	-7.38369			1.11303	-6.22754			1.11303	-6.02422			1.11303	-5.77836
		1.1132	-8.4074			1.1132	-7.38551			1.1132	-6.22939			1.1132	-6.02636			1.1132	-5.78063
		1.11336	-8.41024			1.11336	-7.38734			1.11336	-6.23123			1.11336	-6.02851			1.11336	-5.7829
		1.11353	-8.41308			1.11353	-7.38916			1.11353	-6.23307			1.11353	-6.03065			1.11353	-5.78518
		1.1137	-8.41593			1.1137	-7.39099			1.1137	-6.23491			1.1137	-6.0328			1.1137	-5.78745
		1.11387	-8.41877			1.11387	-7.39281			1.11387	-6.23675			1.11387	-6.03495			1.11387	-5.78972
		1.11404	-8.42161			1.11404	-7.39464			1.11404	-6.2386			1.11404	-6.03709			1.11404	-5.792
		1.1142	-8.42445			1.1142	-7.39647			1.1142	-6.24044			1.1142	-6.03924			1.1142	-5.79427
		1.11437	-8.42729			1.11437	-7.39829			1.11437	-6.24228			1.11437	-6.04138			1.11437	-5.79654
		1.11454	-8.43013			1.11454	-7.40012			1.11454	-6.24412			1.11454	-6.04353			1.11454	-5.79882
		1.11471	-8.43298			1.11471	-7.40194			1.11471	-6.24597			1.11471	-6.04567			1.11471	-5.80109
		1.11488	-8.43582			1.11488	-7.40377			1.11488	-6.24781			1.11488	-6.04782			1.11488	-5.80336
		1.11504	-8.43866			1.11504	-7.40559			1.11504	-6.24965			1.11504	-6.04996			1.11504	-5.80564
		1.11521	-8.4415			1.11521	-7.40742			1.11521	-6.25149			1.11521	-6.05211			1.11521	-5.80791
		1.11538	-8.44434			1.11538	-7.40924			1.11538	-6.25333			1.11538	-6.05425			1.11538	-5.81018
		1.11555	-8.44719			1.11555	-7.41107			1.11555	-6.25518			1.11555	-6.0564			1.11555	-5.81246
		1.11572	-8.45003			1.11572	-7.41289			1.11572	-6.25702			1.11572	-6.05854			1.11572	-5.81473
		1.11589	-8.45287			1.11589	-7.41472			1.11589	-6.25886			1.11589	-6.06069			1.11589	-5.817
		1.11605	-8.45571			1.11605	-7.41654			1.11605	-6.2607			1.11605	-6.06283			1.11605	-5.81928
		1.11622	-8.45855			1.11622	-7.41837			1.11622	-6.26255			1.11622	-6.06498			1.11622	-5.82155
		1.11639	-8.46139			1.11639	-7.4202			1.11639	-6.26439			1.11639	-6.06712			1.11639	-5.82382
		1.11656	-8.46424			1.11656	-7.42202			1.11656	-6.26623			1.11656	-6.06927			1.11656	-5.8261
		1.11673	-8.46708			1.11673	-7.42385			1.11673	-6.26807			1.11673	-6.07141			1.11673	-5.82837
		1.11689	-8.46992			1.11689	-7.42567			1.11689	-6.26991			1.11689	-6.07356			1.11689	-5.83064
		1.11706	-8.47276			1.11706	-7.4275			1.11706	-6.27176			1.11706	-6.0757			1.11706	-5.83292
		1.11723	-8.4756			1.11723	-7.42932			1.11723	-6.2736			1.11723	-6.07785			1.11723	-5.83519
		1.1174	-8.47845			1.1174	-7.43115			1.1174	-6.27544			1.1174	-6.07999			1.1174	-5.83746
		1.11757	-8.48129			1.11757	-7.43297			1.11757	-6.27728			1.11757	-6.08214			1.11757	-5.83974
		1.11773	-8.48413			1.11773	-7.4348			1.11773	-6.27913			1.11773	-6.08428			1.11773	-5.84201
		1.1179	-8.48697			1.1179	-7.43662			1.1179	-6.28097			1.1179	-6.08643			1.1179	-5.84428
		1.11807	-8.48981			1.11807	-7.43845			1.11807	-6.28281			1.11807	-6.08858			1.11807	-5.84656
		1.11824	-8.49265			1.11824	-7.44027			1.11824	-6.28465			1.11824	-6.09072			1.11824	-5.84883
		1.11841	-8.4955			1.11841	-7.4421			1.11841	-6.28649			1.11841	-6.09287			1.11841	-5.8511
		1.11858	-8.49834			1.11858	-7.44392			1.11858	-6.28834			1.11858	-6.09501			1.11858	-5.85338
		1.11874	-8.50118			1.11874	-7.44575			1.11874	-6.29018			1.11874	-6.09716			1.11874	-5.85565
		1.11891	-8.50402			1.11891	-7.44758			1.11891	-6.29202			1.11891	-6.0993			1.11891	-5.85793
		1.11908	-8.50686			1.11908	-7.4494			1.11908	-6.29386			1.11908	-6.10145			1.11908	-5.8602
		1.11925	-8.50971			1.11925	-7.45123			1.11925	-6.29571			1.11925	-6.10359			1.11925	-5.86247
		1.11942	-8.51255			1.11942	-7.45305			1.11942	-6.29755			1.11942	-6.10574			1.11942	-5.86475
		1.11958	-8.51539			1.11958	-7.45488			1.11958	-6.29939			1.11958	-6.10788			1.11958	-5.86702
		1.11975	-8.51823			1.11975	-7.4567			1.11975	-6.30123			1.11975	-6.11003			1.11975	-5.86929
		1.11992	-8.52107			1.11992	-7.45853			1.11992	-6.30307			1.11992	-6.11217			1.11992	-5.87157
		1.12009	-8.52391			1.12009	-7.46035			1.12009	-6.30492			1.12009	-6.11432			1.12009	-5.87384
		1.12026	-8.52676			1.12026	-7.46218			1.12026	-6.30676			1.12026	-6.11646			1.12026	-5.87611
		1.12042	-8.5296			1.12042	-7.464			1.12042	-6.3086			1.12042	-6.11861			1.12042	-5.87839
		1.12059	-8.53244			1.12059	-7.46583			1.12059	-6.31044			1.12059	-6.12075			1.12059	-5.88066
		1.12076	-8.53528			1.12076	-7.46765			1.12076	-6.31229			1.12076	-6.1229			1.12076	-5.88293
		1.12093	-8.53812			1.12093	-7.46948			1.12093	-6.31413			1.12093	-6.12504			1.12093	-5.88521
		1.1211	-8.54096			1.1211	-7.4713			1.1211	-6.31597			1.1211	-6.12719			1.1211	-5.88748
		1.12127	-8.54381			1.12127	-7.47313			1.12127	-6.31781			1.12127	-6.12933			1.12127	-5.88975
		1.12143	-8.54665			1.12143	-7.47496			1.12143	-6.31965			1.12143	-6.13148			1.12143	-5.89203
		1.1216	-8.54949			1.1216	-7.47678			1.1216	-6.3215			1.1216	-6.13362			1.1216	-5.8943
		1.12177	-8.55233			1.12177	-7.47861			1.12177	-6.32334			1.12177	-6.13577			1.12177	-5.89657
		1.12194	-8.55517			1.12194	-7.48043			1.12194	-6.32518			1.12194	-6.13792			1.12194	-5.89885
		1.12211	-8.55802			1.12211	-7.48226			1.12211	-6.32702			1.12211	-6.14006			1.12211	-5.90112
		1.12227	-8.56086			1.12227	-7.48408			1.12227	-6.32887			1.12227	-6.14221			1.12227	-5.90339
		1.12244	-8.5637			1.12244	-7.48591			1.12244	-6.33071			1.12244	-6.14435			1.12244	-5.90567
		1.12261	-8.56654			1.12261	-7.48773			1.12261	-6.33255			1.12261	-6.1465			1.12261	-5.90794
		1.12278	-8.56938			1.12278	-7.48956			1.12278	-6.33439			1.12278	-6.14864			1.12278	-5.91021
		1.12295	-8.57222			1.12295	-7.49138			1.12295	-6.33623			1.12295	-6.15079			1.12295	-5.91249
		1.12311	-8.57507			1.12311	-7.49321			1.12311	-6.33808			1.12311	-6.15293			1.12311	-5.91476
		1.12328	-8.57791			1.12328	-7.49503			1.12328	-6.33992			1.12328	-6.15508			1.12328	-5.91703
		1.12345	-8.58075			1.12345	-7.49686			1.12345	-6.34176			1.12345	-6.15722			1.12345	-5.91931
		1.12362	-8.58359			1.12362	-7.49869			1.12362	-6.3436			1.12362	-6.15937			1.12362	-5.92158
		1.12379	-8.58643			1.12379	-7.50051			1.12379	-6.34544			1.12379	-6.16151			1.12379	-5.92385
		1.12396	-8.58928			1.12396	-7.50234			1.12396	-6.34729			1.12396	-6.16366			1.12396	-5.92613
		1.12412	-8.59212			1.12412	-7.50416			1.12412	-6.34913			1.12412	-6.1658			1.12412	-5.9284
		1.12429	-8.59496			1.12429	-7.50599			1.12429	-6.35097			1.12429	-6.16795			1.12429	-5.93068
		1.12446	-8.5978			1.12446	-7.50781			1.12446	-6.35281			1.12446	-6.17009			1.12446	-5.93295
		1.12463	-8.60064			1.12463	-7.50964			1.12463	-6.35466			1.12463	-6.17224			1.12463	-5.93522
		1.1248	-8.60348			1.1248	-7.51146			1.1248	-6.3565			1.1248	-6.17438			1.1248	-5.9375
		1.12496	-8.60633			1.12496	-7.51329			1.12496	-6.35834			1.12496	-6.17653			1.12496	-5.93977
		1.12513	-8.60917			1.12513	-7.51511			1.12513	-6.36018			1.12513	-6.17867			1.12513	-5.94204
		1.1253	-8.61201			1.1253	-7.51694			1.1253	-6.36202			1.1253	-6.18082			1.1253	-5.94432
		1.12547	-8.61485			1.12547	-7.51876			1.12547	-6.36387			1.12547	-6.18296			1.12547	-5.94659
		1.12564	-8.61769			1.12564	-7.52059			1.12564	-6.36571			1.12564	-6.18511			1.12564	-5.94886
		1.1258	-8.62054			1.1258	-7.52241			1.1258	-6.36755			1.1258	-6.18725			1.1258	-5.95114
		1.12597	-8.62338			1.12597	-7.52424			1.12597	-6.36939			1.12597	-6.1894			1.12597	-5.95341
		1.12614	-8.62622			1.12614	-7.52607			1.12614	-6.37124			1.12614	-6.19155			1.12614	-5.95568
		1.12631	-8.62906			1.12631	-7.52789			1.12631	-6.37308			1.12631	-6.19369			1.12631	-5.95796
		1.12648	-8.6319			1.12648	-7.52972			1.12648	-6.37492			1.12648	-6.19584			1.12648	-5.96023
		1.12665	-8.63474			1.12665	-7.53154			1.12665	-6.37676			1.12665	-6.19798			1.12665	-5.9625
		1.12681	-8.63759			1.12681	-7.53337			1.12681	-6.3786			1.12681	-6.20013			1.12681	-5.96478
		1.12698	-8.64043			1.12698	-7.53519			1.12698	-6.38045			1.12698	-6.20227			1.12698	-5.96705
		1.12715	-8.64327			1.12715	-7.53702			1.12715	-6.38229			1.12715	-6.20442			1.12715	-5.96932
		1.12732	-8.64611			1.12732	-7.53884			1.12732	-6.38413			1.12732	-6.20656			1.12732	-5.9716
		1.12749	-8.64895			1.12749	-7.54067			1.12749	-6.38597			1.12749	-6.20871			1.12749	-5.97387
		1.12765	-8.6518			1.12765	-7.54249			1.12765	-6.38782			1.12765	-6.21085			1.12765	-5.97614
		1.12782	-8.65464			1.12782	-7.54432			1.12782	-6.38966			1.12782	-6.213			1.12782	-5.97842
		1.12799	-8.65748			1.12799	-7.54614			1.12799	-6.3915			1.12799	-6.21514			1.12799	-5.98069
		1.12816	-8.66032			1.12816	-7.54797			1.12816	-6.39334			1.12816	-6.21729			1.12816	-5.98296
		1.12833	-8.66316			1.12833	-7.5498			1.12833	-6.39518			1.12833	-6.21943			1.12833	-5.98524
		1.12849	-8.666			1.12849	-7.55162			1.12849	-6.39703			1.12849	-6.22158			1.12849	-5.98751
		1.12866	-8.66885			1.12866	-7.55345			1.12866	-6.39887			1.12866	-6.22372			1.12866	-5.98978
		1.12883	-8.67169			1.12883	-7.55527			1.12883	-6.40071			1.12883	-6.22587			1.12883	-5.99206
		1.129	-8.67453			1.129	-7.5571			1.129	-6.40255			1.129	-6.22801			1.129	-5.99433
		1.12917	-8.67737			1.12917	-7.55892			1.12917	-6.4044			1.12917	-6.23016			1.12917	-5.9966
		1.12934	-8.68021			1.12934	-7.56075			1.12934	-6.40624			1.12934	-6.2323			1.12934	-5.99888
		1.1295	-8.68305			1.1295	-7.56257			1.1295	-6.40808			1.1295	-6.23445			1.1295	-6.00115
		1.12967	-8.6859			1.12967	-7.5644			1.12967	-6.40992			1.12967	-6.23659			1.12967	-6.00342
		1.12984	-8.68874			1.12984	-7.56622			1.12984	-6.41176			1.12984	-6.23874			1.12984	-6.0057
		1.13001	-8.69158			1.13001	-7.56805			1.13001	-6.41361			1.13001	-6.24089			1.13001	-6.00797
		1.13018	-8.69442			1.13018	-7.56987			1.13018	-6.41545			1.13018	-6.24303			1.13018	-6.01025
		1.13034	-8.69726			1.13034	-7.5717			1.13034	-6.41729			1.13034	-6.24518			1.13034	-6.01252
		1.13051	-8.70011			1.13051	-7.57352			1.13051	-6.41913			1.13051	-6.24732			1.13051	-6.01479
		1.13068	-8.70295			1.13068	-7.57535			1.13068	-6.42098			1.13068	-6.24947			1.13068	-6.01707
		1.13085	-8.70579			1.13085	-7.57718			1.13085	-6.42282			1.13085	-6.25161			1.13085	-6.01934
		1.13102	-8.70863			1.13102	-7.579			1.13102	-6.42466			1.13102	-6.25376			1.13102	-6.02161
		1.13118	-8.71147			1.13118	-7.58083			1.13118	-6.4265			1.13118	-6.2559			1.13118	-6.02389
		1.13135	-8.71431			1.13135	-7.58265			1.13135	-6.42834			1.13135	-6.25805			1.13135	-6.02616
		1.13152	-8.71716			1.13152	-7.58448			1.13152	-6.43019			1.13152	-6.26019			1.13152	-6.02843
		1.13169	-8.72			1.13169	-7.5863			1.13169	-6.43203			1.13169	-6.26234			1.13169	-6.03071
		1.13186	-8.72284			1.13186	-7.58813			1.13186	-6.43387			1.13186	-6.26448			1.13186	-6.03298
		1.13203	-8.72568			1.13203	-7.58995			1.13203	-6.43571			1.13203	-6.26663			1.13203	-6.03525
		1.13219	-8.72852			1.13219	-7.59178			1.13219	-6.43756			1.13219	-6.26877			1.13219	-6.03753
		1.13236	-8.73137			1.13236	-7.5936			1.13236	-6.4394			1.13236	-6.27092			1.13236	-6.0398
		1.13253	-8.73421			1.13253	-7.59543			1.13253	-6.44124			1.13253	-6.27306			1.13253	-6.04207
		1.1327	-8.73705			1.1327	-7.59725			1.1327	-6.44308			1.1327	-6.27521			1.1327	-6.04435
		1.13287	-8.73989			1.13287	-7.59908			1.13287	-6.44492			1.13287	-6.27735			1.13287	-6.04662
		1.13303	-8.74273			1.13303	-7.6009			1.13303	-6.44677			1.13303	-6.2795			1.13303	-6.04889
		1.1332	-8.74557			1.1332	-7.60273			1.1332	-6.44861			1.1332	-6.28164			1.1332	-6.05117
		1.13337	-8.74842			1.13337	-7.60456			1.13337	-6.45045			1.13337	-6.28379			1.13337	-6.05344
		1.13354	-8.75126			1.13354	-7.60638			1.13354	-6.45229			1.13354	-6.28593			1.13354	-6.05571
		1.13371	-8.7541			1.13371	-7.60821			1.13371	-6.45414			1.13371	-6.28808			1.13371	-6.05799
		1.13387	-8.75694			1.13387	-7.61003			1.13387	-6.45598			1.13387	-6.29022			1.13387	-6.06026
		1.13404	-8.75978			1.13404	-7.61186			1.13404	-6.45782			1.13404	-6.29237			1.13404	-6.06253
		1.13421	-8.76263			1.13421	-7.61368			1.13421	-6.45966			1.13421	-6.29452			1.13421	-6.06481
		1.13438	-8.76547			1.13438	-7.61551			1.13438	-6.4615			1.13438	-6.29666			1.13438	-6.06708
		1.13455	-8.76831			1.13455	-7.61733			1.13455	-6.46335			1.13455	-6.29881			1.13455	-6.06935
		1.13472	-8.77115			1.13472	-7.61916			1.13472	-6.46519			1.13472	-6.30095			1.13472	-6.07163
		1.13488	-8.77399			1.13488	-7.62098			1.13488	-6.46703			1.13488	-6.3031			1.13488	-6.0739
		1.13505	-8.77683			1.13505	-7.62281			1.13505	-6.46887			1.13505	-6.30524			1.13505	-6.07617
		1.13522	-8.77968			1.13522	-7.62463			1.13522	-6.47072			1.13522	-6.30739			1.13522	-6.07845
		1.13539	-8.78252			1.13539	-7.62646			1.13539	-6.47256			1.13539	-6.30953			1.13539	-6.08072
		1.13556	-8.78536			1.13556	-7.62829			1.13556	-6.4744			1.13556	-6.31168			1.13556	-6.083
		1.13572	-8.7882			1.13572	-7.63011			1.13572	-6.47624			1.13572	-6.31382			1.13572	-6.08527
		1.13589	-8.79104			1.13589	-7.63194			1.13589	-6.47808			1.13589	-6.31597			1.13589	-6.08754
		1.13606	-8.79389			1.13606	-7.63376			1.13606	-6.47993			1.13606	-6.31811			1.13606	-6.08982
		1.13623	-8.79673			1.13623	-7.63559			1.13623	-6.48177			1.13623	-6.32026			1.13623	-6.09209
		1.1364	-8.79957			1.1364	-7.63741			1.1364	-6.48361			1.1364	-6.3224			1.1364	-6.09436
		1.13656	-8.80241			1.13656	-7.63924			1.13656	-6.48545			1.13656	-6.32455			1.13656	-6.09664
		1.13673	-8.80525			1.13673	-7.64106			1.13673	-6.48729			1.13673	-6.32669			1.13673	-6.09891
		1.1369	-8.80809			1.1369	-7.64289			1.1369	-6.48914			1.1369	-6.32884			1.1369	-6.10118
		1.13707	-8.81094			1.13707	-7.64471			1.13707	-6.49098			1.13707	-6.33098			1.13707	-6.10346
		1.13724	-8.81378			1.13724	-7.64654			1.13724	-6.49282			1.13724	-6.33313			1.13724	-6.10573
		1.13741	-8.81662			1.13741	-7.64836			1.13741	-6.49466			1.13741	-6.33527			1.13741	-6.108
		1.13757	-8.81946			1.13757	-7.65019			1.13757	-6.49651			1.13757	-6.33742			1.13757	-6.11028
		1.13774	-8.8223			1.13774	-7.65201			1.13774	-6.49835			1.13774	-6.33956			1.13774	-6.11255
		1.13791	-8.82515			1.13791	-7.65384			1.13791	-6.50019			1.13791	-6.34171			1.13791	-6.11482
		1.13808	-8.82799			1.13808	-7.65567			1.13808	-6.50203			1.13808	-6.34386			1.13808	-6.1171
		1.13825	-8.83083			1.13825	-7.65749			1.13825	-6.50387			1.13825	-6.346			1.13825	-6.11937
		1.13841	-8.83367			1.13841	-7.65932			1.13841	-6.50572			1.13841	-6.34815			1.13841	-6.12164
		1.13858	-8.83651			1.13858	-7.66114			1.13858	-6.50756			1.13858	-6.35029			1.13858	-6.12392
		1.13875	-8.83935			1.13875	-7.66297			1.13875	-6.5094			1.13875	-6.35244			1.13875	-6.12619
		1.13892	-8.8422			1.13892	-7.66479			1.13892	-6.51124			1.13892	-6.35458			1.13892	-6.12846
		1.13909	-8.84504			1.13909	-7.66662			1.13909	-6.51309			1.13909	-6.35673			1.13909	-6.13074
		1.13925	-8.84788			1.13925	-7.66844			1.13925	-6.51493			1.13925	-6.35887			1.13925	-6.13301
		1.13942	-8.85072			1.13942	-7.67027			1.13942	-6.51677			1.13942	-6.36102			1.13942	-6.13528
		1.13959	-8.85356			1.13959	-7.67209			1.13959	-6.51861			1.13959	-6.36316			1.13959	-6.13756
		1.13976	-8.8564			1.13976	-7.67392			1.13976	-6.52045			1.13976	-6.36531			1.13976	-6.13983
		1.13993	-8.85925			1.13993	-7.67574			1.13993	-6.5223			1.13993	-6.36745			1.13993	-6.1421
		1.1401	-8.86209			1.1401	-7.67757			1.1401	-6.52414			1.1401	-6.3696			1.1401	-6.14438
		1.14026	-8.86493			1.14026	-7.67939			1.14026	-6.52598			1.14026	-6.37174			1.14026	-6.14665
		1.14043	-8.86777			1.14043	-7.68122			1.14043	-6.52782			1.14043	-6.37389			1.14043	-6.14892
		1.1406	-8.87061			1.1406	-7.68305			1.1406	-6.52967			1.1406	-6.37603			1.1406	-6.1512
		1.14077	-8.87346			1.14077	-7.68487			1.14077	-6.53151			1.14077	-6.37818			1.14077	-6.15347
		1.14094	-8.8763			1.14094	-7.6867			1.14094	-6.53335			1.14094	-6.38032			1.14094	-6.15574
		1.1411	-8.87914			1.1411	-7.68852			1.1411	-6.53519			1.1411	-6.38247			1.1411	-6.15802
		1.14127	-8.88198			1.14127	-7.69035			1.14127	-6.53703			1.14127	-6.38461			1.14127	-6.16029
		1.14144	-8.88482			1.14144	-7.69217			1.14144	-6.53888			1.14144	-6.38676			1.14144	-6.16257
		1.14161	-8.88766			1.14161	-7.694			1.14161	-6.54072			1.14161	-6.3889			1.14161	-6.16484
		1.14178	-8.89051			1.14178	-7.69582			1.14178	-6.54256			1.14178	-6.39105			1.14178	-6.16711
		1.14194	-8.89335			1.14194	-7.69765			1.14194	-6.5444			1.14194	-6.39319			1.14194	-6.16939
		1.14211	-8.89619			1.14211	-7.69947			1.14211	-6.54625			1.14211	-6.39534			1.14211	-6.17166
		1.14228	-8.89903			1.14228	-7.7013			1.14228	-6.54809			1.14228	-6.39749			1.14228	-6.17393
		1.14245	-8.90187			1.14245	-7.70312			1.14245	-6.54993			1.14245	-6.39963			1.14245	-6.17621
		1.14262	-8.90472			1.14262	-7.70495			1.14262	-6.55177			1.14262	-6.40178			1.14262	-6.17848
		1.14279	-8.90756			1.14279	-7.70678			1.14279	-6.55361			1.14279	-6.40392			1.14279	-6.18075
		1.14295	-8.9104			1.14295	-7.7086			1.14295	-6.55546			1.14295	-6.40607			1.14295	-6.18303
		1.14312	-8.91324			1.14312	-7.71043			1.14312	-6.5573			1.14312	-6.40821			1.14312	-6.1853
		1.14329	-8.91608			1.14329	-7.71225			1.14329	-6.55914			1.14329	-6.41036			1.14329	-6.18757
		1.14346	-8.91892			1.14346	-7.71408			1.14346	-6.56098			1.14346	-6.4125			1.14346	-6.18985
		1.14363	-8.92177			1.14363	-7.7159			1.14363	-6.56283			1.14363	-6.41465			1.14363	-6.19212
		1.14379	-8.92461			1.14379	-7.71773			1.14379	-6.56467			1.14379	-6.41679			1.14379	-6.19439
		1.14396	-8.92745			1.14396	-7.71955			1.14396	-6.56651			1.14396	-6.41894			1.14396	-6.19667
		1.14413	-8.93029			1.14413	-7.72138			1.14413	-6.56835			1.14413	-6.42108			1.14413	-6.19894
		1.1443	-8.93313			1.1443	-7.7232			1.1443	-6.57019			1.1443	-6.42323			1.1443	-6.20121
		1.14447	-8.93598			1.14447	-7.72503			1.14447	-6.57204			1.14447	-6.42537			1.14447	-6.20349
		1.14463	-8.93882			1.14463	-7.72685			1.14463	-6.57388			1.14463	-6.42752			1.14463	-6.20576
		1.1448	-8.94166			1.1448	-7.72868			1.1448	-6.57572			1.1448	-6.42966			1.1448	-6.20803
		1.14497	-8.9445			1.14497	-7.7305			1.14497	-6.57756			1.14497	-6.43181			1.14497	-6.21031
		1.14514	-8.94734			1.14514	-7.73233			1.14514	-6.57941			1.14514	-6.43395			1.14514	-6.21258
		1.14531	-8.95018			1.14531	-7.73416			1.14531	-6.58125			1.14531	-6.4361			1.14531	-6.21485
		1.14548	-8.95303			1.14548	-7.73598			1.14548	-6.58309			1.14548	-6.43824			1.14548	-6.21713

## Sheet: Fig. 3h
Samples	TOF (molCH4 molIr-1 s-1)	y Error bar ±
0.2% Ir/CeO2-x	168.769	2.99651
0.6% Ir/CeO2-x	163.436	3.3999
2.0% Ir/CeO2-x	122.036	2.84975
3.0% Ir/CeO2-x	110.121	4.04113
0.6% Ir/Al2O3	33.6898	2.27545

## Sheet: Fig. 3i
Samples	Concentration of Interfacial Ir %	TOF (molCH4 molIr-1 s-1)	y Error bar ±
0.2% Ir/CeO2-x	0.56049	168.769	2.99651
0.6% Ir/CeO2-x	0.52632	163.436	3.3999
2.0% Ir/CeO2-x	0.3072	122.036	2.84975
3.0% Ir/CeO2-x	0.23529	110.121	4.04113
