# Supplementary material for: Facilitating the dry reforming of methane with interfacial synergistic catalysis in an Ir@CeO2−x catalyst
Source: Nat Commun. 2024 May 4;15:3765. doi: 10.1038/s41467-024-48122-6 (PMC11069590; doi:10.1038/s41467-024-48122-6)
Supplement: Supplementary file 3 — Source Data [file 41467_2024_48122_MOESM3_ESM.zip › Fig. 4(a,b,c,d,e,f).xlsx]

## Sheet: Fig. 4a
	Ir O2	Ir foil	Fresh	CH4 only	CH4+CO2	CO2 only	CO2+CH4
Energy(eV)	Normalized Adsorption (a.u.)
11016.2	0.01545	0.01227	-0.000222055	0.02441	0.01427	0.04384	0.04164
11020	0.0148	0.01125	0.00573	0.00761	0.01068	0.05245	0.03494
11023.8	0.01394	0.01059	0.00482	0.00631	0.00135	0.03614	0.00601
11027.9	0.01334	0.01004	0.00275	0.01511	-0.000395613	0.04942	0.0091
11031.9	0.01255	0.00977	0.00272	0.02613	0.00246	0.04259	0.01966
11035.7	0.01169	0.00847	0.01181	0.0288	0.00859	0.03688	0.00821
11039.8	0.01107	0.00746	-0.000761291	0.01612	0.01194	0.0256	0.02081
11043.9	0.01023	0.00704	0.00172	0.00345	-0.00644	0.03291	0.0092
11048.2	0.00943	0.00677	0.01451	-0.000668865	0.000211504	0.02778	0.01019
11052.2	0.00871	0.00641	0.01879	0.00198	-0.0031	0.03645	0.00701
11056	0.00779	0.00533	0.00926	-0.000592772	-0.01005	0.03417	0.019
11060	0.00715	0.00493	0.01759	-0.000131505	0.0093	0.02859	0.01459
11063.7	0.00655	0.00436	0.00568	0.00192	-0.00205	0.02101	0.01824
11067.7	0.00596	0.00363	0.00986	-0.00842	0.00489	0.00622	0.01319
11071.5	0.00521	0.00318	-0.00411	0.0018	-0.00857	0.00359	0.01108
11075.4	0.00455	0.00248	-0.00918	-0.0041	-0.01052	0.01339	0.00233
11079.5	0.00391	0.00207	-0.0022	0.00939	-0.0012	-0.00598	-0.0066
11083.6	0.00316	0.00146	0.0049	0.00396	-0.00831	-0.00842	-0.01104
11087.5	0.00246	0.000494504	-0.00187	0.0095	0.000177466	-0.00106	0.00906
11091.8	0.00176	0.000252801	0.01169	0.00992	0.00166	-0.00995	0.01079
11095.9	0.00111	-2.48901e-05	-0.00695	0.02076	0.01062	-0.00641	-0.00794
11100	0.00040757	-0.000362948	-0.0043	0.02147	0.00295	0.00321	-0.01012
11104	-1.1695e-05	-0.00101	0.000319513	0.00255	0.01796	0.00514	0.00345
11108	-0.000572497	-0.00177	0.00819	0.00813	-0.00372	0.01268	-0.01159
11112	-0.00112	-0.00196	0.0097	-0.00055352	-0.000710329	0.01027	0.000502939
11115.7	-0.00164	-0.00249	-0.00629	-0.0064	-0.000795712	-0.00315	0.00666
11119.7	-0.00229	-0.00274	-0.01099	0.00242	0.01015	-0.01255	-0.00343
11123.5	-0.00285	-0.00251	0.00532	-0.01767	0.00345	0.00168	0.00329
11127.6	-0.00316	-0.00306	8.11135e-05	-0.01103	-0.00974	0.00848	-0.00284
11131.5	-0.0034	-0.00344	-0.00452	-0.00314	0.0112	-0.01401	-0.00939
11135.4	-0.00394	-0.00399	0.01006	-0.01188	0.00014201	-0.01155	-0.00649
11139.5	-0.00424	-0.00355	0.01114	-0.02019	0.00351	-0.00348	-0.00601
11143.6	-0.00458	-0.00353	0.0101	-0.03056	-0.00438	0.0144	0.00449
11147.6	-0.00473	-0.00329	-0.01449	-0.02586	0.00101	0.0019	0.01064
11151.6	-0.00452	-0.00335	-0.0112	-0.01626	-0.01514	-0.0011	-0.01441
11155.7	-0.00441	-0.00249	0.00427	-0.00263	0.01021	0.01019	0.00593
11159.8	-0.00429	-0.00212	-0.01012	0.00224	0.00129	-0.011	0.00387
11163.7	-0.00384	-0.000993473	-0.01303	-0.01802	-0.01796	-0.01198	-0.01263
11167.7	-0.00301	0.000301934	-0.00236	-0.0053	-0.003	-0.00441	0.01228
11171.6	-0.00225	0.00142	-0.00186	0.00493	-0.00448	0.00823	-0.00399
11175.5	-0.000568986	0.00401	-0.00581	0.02441	-0.01414	-0.00818	0.000954341
11179.3	0.00171	0.00715	-0.00649	0.01201	0.000161857	-0.00299	-0.00963
11183.3	0.00477	0.01188	0.00648	0.01632	0.00385	0.01034	0.00415
11187.4	0.00958	0.01796	0.01832	0.02495	0.01591	0.00826	0.01386
11191.5	0.01666	0.02657	0.0194	0.02809	0.02411	-0.0059	0.01498
11193.4	0.02101	0.0322	0.01136	0.02638	0.02538	0.02115	0.03909
11195.3	0.02697	0.03985	0.03679	0.0507	0.04154	0.02373	0.02612
11197.5	0.03517	0.04979	0.0281	0.03036	0.04184	0.02876	0.02217
11199.4	0.04463	0.06243	0.03658	0.04901	0.04385	0.03281	0.05047
11200.4	0.05379	0.06914	0.05072	0.06078	0.05427	0.04334	0.04362
11200.9	0.05659	0.07517	0.06058	0.05136	0.06443	0.06166	0.03714
11201.5	0.06121	0.08194	0.07728	0.05668	0.05851	0.03493	0.06005
11202.3	0.06845	0.08927	0.06633	0.07845	0.07028	0.0587	0.06554
11203	0.0753	0.09802	0.08684	0.08002	0.08133	0.06508	0.07975
11203.8	0.08422	0.10819	0.07639	0.092	0.08988	0.06453	0.07874
11204.4	0.09243	0.11798	0.08785	0.09855	0.0883	0.06724	0.09047
11205.2	0.10391	0.13115	0.10046	0.10764	0.08883	0.09263	0.10666
11205.8	0.11449	0.14522	0.11149	0.09954	0.11795	0.10316	0.11061
11206.6	0.12778	0.16184	0.13463	0.12947	0.11715	0.10598	0.1209
11207.3	0.13857	0.18089	0.14235	0.1538	0.13407	0.13262	0.12559
11208	0.1653	0.20285	0.1683	0.16728	0.16463	0.15198	0.16611
11208.7	0.18925	0.22949	0.19183	0.1834	0.18623	0.16085	0.18991
11209.5	0.21897	0.26136	0.21598	0.21254	0.20477	0.1908	0.2237
11210.1	0.25088	0.29754	0.24928	0.2532	0.24769	0.24204	0.24797
11210.8	0.28801	0.3434	0.28013	0.27343	0.28271	0.27185	0.29006
11211.5	0.34602	0.39809	0.34179	0.34322	0.35909	0.33797	0.35661
11212.2	0.40507	0.46504	0.41323	0.39634	0.42166	0.39711	0.42387
11212.9	0.48069	0.55127	0.50529	0.50368	0.49346	0.50891	0.52007
11213.7	0.59453	0.65037	0.62373	0.62351	0.63986	0.60553	0.64555
11214.4	0.7342	0.7653	0.77944	0.78295	0.80875	0.79047	0.80148
11215	0.89039	0.90639	0.96665	0.95324	0.9659	0.97642	0.9732
11215.7	1.12825	1.0569	1.23331	1.19922	1.251	1.19908	1.26069
11216.4	1.40242	1.20881	1.45801	1.40759	1.48317	1.47413	1.49671
11217.1	1.71422	1.33819	1.67759	1.60866	1.66953	1.67302	1.67525
11217.8	2.06634	1.4249	1.79174	1.73984	1.80206	1.83689	1.79185
11218.5	2.38857	1.4665	1.81921	1.78095	1.81309	1.89373	1.82962
11219.3	2.62286	1.46593	1.78875	1.75525	1.78041	1.8471	1.78187
11219.9	2.75548	1.43583	1.72379	1.67802	1.70521	1.79102	1.69019
11220.5	2.76543	1.38893	1.62406	1.5743	1.59639	1.69066	1.60823
11221.1	2.66743	1.33829	1.51975	1.49221	1.51667	1.56307	1.52491
11221.9	2.41186	1.28872	1.41447	1.41851	1.42331	1.48882	1.43423
11222.6	2.12195	1.2416	1.34941	1.32342	1.33882	1.38332	1.34106
11223.3	1.87165	1.20213	1.27346	1.26063	1.26666	1.31664	1.2778
11224	1.63186	1.17054	1.23294	1.19662	1.23226	1.2599	1.23996
11224.7	1.4201	1.14418	1.18387	1.14763	1.18435	1.22004	1.19227
11225.4	1.26219	1.12352	1.14946	1.12254	1.15834	1.1884	1.16466
11226.1	1.14536	1.10599	1.13477	1.10507	1.14088	1.17527	1.14619
11226.6	1.07247	1.09102	1.12307	1.09742	1.12207	1.15392	1.11364
11227.3	1.00265	1.07993	1.10137	1.07753	1.09397	1.12539	1.1164
11228	0.94899	1.07256	1.09449	1.06388	1.06143	1.11029	1.09038
11228.6	0.91972	1.0688	1.07981	1.05929	1.05303	1.10461	1.08964
11229.3	0.89683	1.06805	1.05486	1.05346	1.05942	1.10805	1.0625
11230	0.87968	1.07069	1.05319	1.04543	1.05533	1.08444	1.06042
11230.8	0.86878	1.07572	1.04359	1.02271	1.04194	1.07302	1.05905
11231.5	0.86245	1.08178	1.04693	1.02802	1.0387	1.05433	1.06827
11232.1	0.85885	1.08685	1.0323	1.03828	1.0567	1.04741	1.06398
11232.8	0.85592	1.08821	1.03692	1.01032	1.036	1.06785	1.03482
11233.4	0.85444	1.08603	1.0362	1.01197	1.03128	1.04128	1.03211
11234.1	0.85349	1.07867	1.05246	1.01834	1.03891	1.05016	1.02776
11234.8	0.85247	1.06673	1.01901	1.00799	1.01656	1.04372	1.02358
11235.6	0.85177	1.05212	0.99965	1.00889	1.00906	1.0275	1.01428
11236.4	0.85169	1.03706	0.99796	0.98019	0.99974	1.01579	0.9992
11237	0.85233	1.02494	0.97756	0.98036	0.99403	1.0215	0.9873
11237.6	0.85389	1.01528	0.97494	0.95308	0.99064	1.00999	0.99262
11238.3	0.85618	1.00835	0.9552	0.95014	0.96827	1.00198	0.98601
11239	0.86014	1.0035	0.95671	0.94977	0.96435	0.99441	0.96537
11239.7	0.86418	1.0008	0.97727	0.94759	0.96007	1.01067	0.96264
11240.4	0.86939	0.9999	0.95739	0.95919	0.97145	0.99934	0.95264
11241.2	0.87577	1.00047	0.95281	0.9581	0.95996	1.00156	0.96758
11241.9	0.8819	1.00432	0.96415	0.95528	0.94433	1.00035	0.9883
11242.6	0.88748	1.0092	0.9622	0.96262	0.95699	1.00238	0.98209
11243.3	0.89337	1.01563	0.97656	0.97392	0.96999	1.00727	0.98113
11244	0.90056	1.02286	0.99353	0.98206	0.97736	1.01864	0.99892
11244.7	0.90505	1.0299	0.97406	0.97811	0.98038	1.01668	1.00567
11245.3	0.90973	1.03747	0.98139	0.99676	0.9796	1.00736	1.01454
11246.1	0.91526	1.0428	0.98307	0.99194	0.97539	1.02256	1.00584
11246.9	0.91973	1.04667	0.98719	0.97981	0.97206	1.00213	1.01179
11247.5	0.92396	1.04733	0.975	0.97339	0.96032	1.01581	1.01081
11248.2	0.92835	1.04509	0.98168	0.97927	0.96249	1.00329	1.00296
11248.9	0.93328	1.04126	0.9716	0.96531	0.96057	1.01156	1.01229
11249.6	0.93788	1.03493	0.98734	0.96667	0.96021	1.01583	1.0117
11250.3	0.94316	1.02854	0.97892	0.97178	0.96575	0.9968	1.01978
11251	0.94823	1.02162	0.97476	0.95932	0.97213	1.0208	0.99826
11251.8	0.95435	1.01621	0.9784	0.95937	0.96216	0.99718	0.99808
11252.5	0.95979	1.01137	0.98258	0.94349	0.9439	1.00978	0.98662
11253.3	0.96709	1.00684	0.97339	0.95356	0.95239	1.00392	0.98759
11254	0.97291	1.00297	0.97809	0.95267	0.93966	0.99666	0.98816
11254.7	0.97955	1.00046	0.9739	0.95859	0.95538	0.99538	1.00888
11255.4	0.98663	0.99823	0.95615	0.96279	0.94741	1.00636	1.00066
11256	0.99368	0.99597	0.96152	0.96593	0.96033	1.00096	0.99276
11256.8	1.00115	0.99464	0.97322	0.96927	0.9543	0.99934	0.98513
11257.5	1.00927	0.99198	0.95316	0.94228	0.95547	0.99694	0.99658
11258.2	1.01854	0.99004	0.95438	0.94884	0.9669	1.02925	0.99396
11259	1.02815	0.98769	0.96753	0.94154	0.95339	0.99261	0.99702
11259.7	1.03891	0.98422	0.95887	0.95681	0.95237	0.98299	0.98339
11260.3	1.04798	0.98088	0.96936	0.94533	0.9537	0.97815	0.98028
11261.1	1.0603	0.97877	0.96387	0.95543	0.94735	1.00113	0.98256
11261.7	1.06884	0.97686	0.95372	0.97017	0.92939	1.0171	0.98722
11263	1.08463	0.97686	0.96832	0.94939	0.93716	0.98925	0.98293
11263.9	1.09851	0.97853	0.96648	0.94791	0.94727	0.98644	0.99199
11264.9	1.11178	0.98178	0.96676	0.95103	0.95087	0.98968	0.99563
11265.8	1.12291	0.9869	0.96978	0.95907	0.94276	1.00161	0.98781
11266.8	1.13182	0.99258	0.97066	0.97115	0.94187	1.014	0.98497
11268	1.13802	0.99828	0.97597	0.9719	0.94571	1.00906	1.00139
11268.9	1.13987	1.00355	0.979	0.97694	0.95191	1.0095	1.00622
11269.9	1.13859	1.00951	0.99128	0.9901	0.96035	1.01768	1.00853
11270.9	1.13355	1.01451	0.99634	0.99938	0.96349	1.01931	1.01657
11271.8	1.12699	1.01944	1.00468	0.99361	0.97442	1.02248	1.02232
11272.9	1.1171	1.0235	1.00484	0.98554	0.9752	1.019	1.02644
11273.9	1.1065	1.02631	1.00078	0.99414	0.96799	1.02151	1.02402
11274.9	1.09553	1.02826	0.997	0.99129	0.97571	1.01936	1.0171
11275.8	1.08243	1.02898	0.99768	0.99667	0.97618	1.02721	1.01088
11276.7	1.071	1.02863	0.99617	0.98364	0.97119	1.02695	1.01321
11277.7	1.05781	1.02755	0.9935	1.0061	0.97911	1.00848	1.00317
11278.8	1.04435	1.02645	0.99817	1.00243	0.97915	1.01695	1.00125
11279.8	1.03344	1.02504	1.00409	0.98742	0.97253	1.02572	0.99915
11280.7	1.02263	1.02274	1.00259	1.00995	0.97168	1.02378	0.99987
11281.6	1.01273	1.02133	0.98757	0.99506	0.9679	1.01502	1.00104
11282.6	1.00281	1.01909	0.98957	0.99091	0.96748	1.01649	0.99173
11283.5	0.99543	1.0178	0.99724	0.99094	0.96877	1.01001	0.98686
11284.5	0.98723	1.01612	0.99958	0.98491	0.97117	1.01426	0.98654
11285.5	0.98078	1.01441	0.98004	0.98073	0.96961	1.01802	0.99405
11286.5	0.97502	1.01321	0.97209	0.98077	0.96469	1.01165	1.004
11287.3	0.97065	1.0135	0.96703	0.97474	0.96198	1.0025	1.0005
11288.4	0.96635	1.01332	0.96366	0.97495	0.95435	1.00051	0.9896
11289.4	0.96283	1.01235	0.97071	0.97715	0.94352	0.99821	0.97774
11290.4	0.95957	1.01143	0.96491	0.96668	0.94518	1.00164	0.97537
11291.5	0.95737	1.01072	0.96788	0.96784	0.95649	1.00395	0.97499
11292.4	0.9557	1.00869	0.97748	0.96686	0.96139	0.99203	0.97218
11293.4	0.95426	1.00641	0.97035	0.97184	0.95953	0.98178	0.97606
11294.3	0.95325	1.00375	0.95704	0.96108	0.95528	0.96712	0.97421
11295.5	0.95258	1.00042	0.95821	0.95581	0.95644	0.96954	0.95972
11296.4	0.95231	0.99722	0.95174	0.96304	0.95105	0.98484	0.95587
11297.4	0.95215	0.99385	0.9453	0.96222	0.94223	0.97799	0.95156
11298.5	0.95235	0.99055	0.94924	0.95305	0.94339	0.96688	0.96299
11299.3	0.95262	0.98681	0.94443	0.95099	0.95591	0.96214	0.97681
11300.5	0.95339	0.98413	0.94513	0.96197	0.95799	0.96352	0.96734
11301.4	0.95409	0.981	0.93939	0.95713	0.94708	0.96744	0.95981
11302.5	0.95494	0.97866	0.93758	0.95422	0.94365	0.95645	0.95633
11303.5	0.95588	0.9769	0.93756	0.95559	0.94268	0.95092	0.97754
11304.4	0.95682	0.9745	0.93865	0.95817	0.9437	0.94575	0.96938
11305.4	0.95796	0.97259	0.92972	0.96196	0.93854	0.96337	0.95337
11306.5	0.95932	0.97154	0.94033	0.94878	0.9411	0.97075	0.95918
11307.5	0.96058	0.97064	0.94617	0.95919	0.95016	0.96697	0.96527
11308.5	0.9617	0.97133	0.94216	0.96084	0.94954	0.9724	0.96824
11309.6	0.9632	0.97266	0.93544	0.95021	0.9464	0.96841	0.96569
11310.5	0.96473	0.9751	0.94237	0.95449	0.94801	0.971	0.96842
11311.6	0.96648	0.97682	0.9547	0.9473	0.94647	0.98618	0.97189
11312.7	0.96841	0.98046	0.94645	0.95925	0.94639	0.98706	0.97575
11313.8	0.97042	0.98357	0.95691	0.96655	0.94651	0.99078	0.96468
11314.8	0.97242	0.98798	0.96733	0.96953	0.94741	0.98568	0.97015
11315.6	0.97433	0.99097	0.96886	0.96892	0.9507	0.98486	0.98706
11316.6	0.97657	0.99477	0.97655	0.97424	0.95655	0.97815	0.98934
11317.7	0.97877	0.99714	0.97375	0.97634	0.95729	0.97487	0.98677
11318.7	0.9814	0.99992	0.97229	0.98314	0.96259	0.99069	0.99743
11319.7	0.98392	1.00197	0.98273	0.98986	0.96768	0.99909	0.9997
11320.8	0.98675	1.004	0.98981	0.96897	0.96195	1.00523	0.99416
11321.8	0.98947	1.00478	0.9864	0.97908	0.96204	1.00999	0.99617
11322.8	0.99242	1.00621	0.97663	0.98601	0.96454	1.00872	0.99132
11323.8	0.9953	1.00679	0.97622	0.98752	0.97322	1.01288	0.98926
11324.8	0.99845	1.00759	0.98271	1.00052	0.97193	1.02001	0.99797
11325.7	1.00129	1.00808	0.98371	1.00081	0.95631	1.01996	0.99351
11326.7	1.00467	1.009	0.97818	1.00395	0.9649	1.00892	0.98401
11327.7	1.00772	1.0083	0.98769	1.00206	0.9755	1.01785	0.99785
11328.7	1.01077	1.00838	0.98645	0.99886	0.97183	1.02014	1.00526
11329.8	1.01389	1.0081	0.98149	0.99852	0.97844	1.00523	1.00458
11330.7	1.0166	1.0082	0.98258	1.00238	0.97477	1.01078	1.00792
11331.7	1.01943	1.00723	0.99014	1.00112	0.97126	1.01375	1.01394
11332.7	1.02198	1.00664	0.98727	0.9966	0.96	1.01568	1.01512
11333.7	1.02457	1.00524	0.99295	0.99226	0.95805	1.02863	1.02418
11334.5	1.02645	1.0053	1.0016	0.98922	0.97073	1.02587	1.02655
11335.6	1.02863	1.00518	1.00005	0.99637	0.96412	1.02145	1.01194
11336.5	1.03047	1.00526	0.99832	0.99844	0.96119	1.0199	1.01955
11337.5	1.03214	1.00501	0.99147	0.99898	0.96185	1.01986	1.0165
11338.4	1.03353	1.00616	1.00259	1.01298	0.96558	1.01434	1.01699
11339.3	1.03461	1.0074	1.00905	1.01078	0.96924	1.01065	1.02528
11340.3	1.03553	1.00955	1.00748	1.01119	0.97055	1.0123	1.0327
11341.3	1.03619	1.01136	1.00482	1.01391	0.96503	1.01547	1.0269
11342.2	1.03664	1.01377	0.99265	1.01013	0.95979	1.00754	1.02496
11343.3	1.0369	1.01571	0.99711	1.01023	0.96229	1.00339	1.02591
11344.3	1.03679	1.01774	1.00096	1.00784	0.96973	1.01712	1.02068
11345.3	1.03647	1.02005	1.00193	1.00188	0.97269	1.02829	1.03203
11346.3	1.03576	1.02107	1.0034	1.00038	0.98098	1.02708	1.02815
11347.3	1.0349	1.02264	0.99959	1.01131	0.99018	1.02136	1.02743
11348.3	1.03323	1.0236	1.00419	1.00424	0.98407	1.03161	1.01989
11349.1	1.03231	1.02346	1.0069	1.0174	0.97908	1.02874	1.01354
11350.1	1.03119	1.02328	1.00653	1.01728	0.98144	1.02239	1.0218
11351.2	1.02959	1.02284	0.99463	1.004	0.98638	1.02174	1.02902
11352.2	1.0281	1.02099	0.99955	1.00833	0.98532	1.0166	1.03107
11353.3	1.02629	1.01969	1.00019	1.00196	0.98121	1.0181	1.03205
11354.2	1.02473	1.01763	1.00239	1.00658	0.97923	1.02603	1.02685
11355.2	1.02262	1.01467	1.00542	0.998	0.97973	1.02501	1.00557
11356.2	1.02077	1.01048	0.99833	0.991	0.98548	1.02218	0.99897
11357.4	1.0188	1.00738	0.98726	0.99433	0.97811	1.01634	1.00281
11358.4	1.01732	1.00302	0.98178	0.99615	0.9723	1.00584	1.00453
11359.4	1.0157	0.99914	0.98388	1.00894	0.96999	1.01202	1.00253
11360.2	1.01357	0.99393	0.99354	1.01115	0.98139	1.02771	0.99975
11361.3	1.01073	0.98975	0.99656	1.00085	1.00009	1.01584	0.99767
11363.4	1.00656	0.98223	0.98257	0.98337	0.99865	1.01058	0.99044
11365.4	1.00332	0.97708	0.96193	0.98433	0.9952	0.99793	0.99187
11367.5	0.99964	0.97485	0.96999	0.98024	0.99487	0.99059	0.97816
11369.5	0.99706	0.9752	0.96595	0.98332	0.98215	0.9836	0.96747
11371.5	0.99526	0.97703	0.96242	0.9861	0.95995	0.99206	0.97697
11373.5	0.99328	0.97972	0.96082	0.98969	0.97316	0.98766	0.98588
11375.6	0.99172	0.98455	0.97391	0.98451	0.98582	0.99578	0.99602
11377.6	0.99038	0.98863	0.98132	0.99134	0.97222	1.00053	1.00011
11379.6	0.98924	0.99251	0.98532	1.00152	0.9815	0.99171	0.99392
11381.5	0.9885	0.99594	0.98277	0.99247	0.97646	0.99113	0.99106
11383.6	0.98794	0.99917	0.98503	0.99544	0.99231	1.00419	0.99823
11385.5	0.98773	1.00166	0.99842	1.00276	0.99043	0.98213	0.99927
11387.5	0.98781	1.00425	0.99598	1.00444	0.98543	0.99307	1.00179
11389.4	0.98807	1.0062	0.99155	1.0046	0.9877	1.00293	1.00029
11391.5	0.98855	1.00811	0.99909	0.99179	0.98655	1.00048	0.99944
11393.1	0.9891	1.00918	0.99971	0.99313	0.98705	0.99674	1.00852
11395.1	0.99	1.00985	1.00663	0.99894	0.99307	0.99603	1.00397
11397.2	0.99092	1.00962	1.01114	0.99176	1.00237	1.00401	1.01702
11399	0.99215	1.00901	1.00889	0.99947	1.0041	1.01014	1.01818
11401.2	0.99368	1.00826	1.00639	1.00742	0.99775	1.0218	1.01298
11403.2	0.99528	1.00733	1.01551	1.00459	1.01266	1.00459	1.0149
11405.1	0.9971	1.00744	1.02259	1.00128	1.0168	1.00185	1.00584
11407.1	0.99899	1.00872	1.026	0.9987	1.001	1.01312	1.00154
11409	1.00087	1.01164	1.0272	1.00048	1.01785	1.01143	1.00425
11411.1	1.00317	1.01576	1.01777	1.01882	1.01478	1.0068	1.01459
11413.2	1.00523	1.01995	1.014	1.01227	1.00966	1.01417	1.00944
11415.2	1.00706	1.02353	1.00805	1.01049	1.02591	1.01718	1.00649
11417.2	1.00861	1.02543	1.021	1.00345	1.01794	1.01032	1.0013
11419.3	1.00992	1.02407	1.02891	1.01449	1.01604	1.01705	1.00307
11421.3	1.01099	1.02066	1.01683	1.01142	1.02148	1.02903	1.00616
11423.4	1.01149	1.01521	1.01949	1.00618	1.02905	1.00362	1.0179
11425.5	1.01164	1.0091	1.01246	1.00832	1.01467	1.00232	1.02664
11427.4	1.01176	1.00247	1.01011	1.01237	1.0087	0.98824	1.01285
11429.5	1.01173	0.99737	1.01553	1.01073	1.00586	1.00445	1.00235
11431.5	1.01159	0.99384	0.99585	1.00039	1.00767	1.02619	1.01401
11433.6	1.01136	0.99129	1.00374	1.00917	1.00294	1.01447	0.99576
11435.4	1.01117	0.98914	0.99668	0.99998	0.99774	0.99792	1.00329
11437.6	1.01078	0.98865	0.99065	1.00712	0.99789	0.98682	1.00657
11439.5	1.01013	0.98726	0.987	1.00525	0.99886	0.98156	1.0067
11441.5	1.00968	0.98693	0.99638	1.0057	1.01207	0.98814	1.00929
11443.6	1.00921	0.98674	0.99206	1.00178	1.00227	0.9935	0.99406
11445	1.00875	0.98681	0.98502	0.9983	0.99543	0.9912	0.99522
11447.3	1.00835	0.98736	0.99479	0.99358	0.99787	0.99109	0.99076
11449.3	1.00779	0.9869	0.99738	0.99857	0.99817	0.99209	0.99024
11451.3	1.00691	0.98672	0.98885	0.99849	1.00115	0.99935	0.98002
11453.2	1.00644	0.98707	0.98958	0.99411	0.98905	0.99815	0.99681
11454.7	1.00624	0.98645	0.98897	0.9894	0.99301	0.99419	0.99378
11457	1.00578	0.98746	0.98948	0.99121	1.01086	0.99287	0.99265
11459.1	1.00524	0.98776	0.99677	0.99013	1.02151	0.98894	0.99642
11461	1.00501	0.98941	1.00137	1.00831	1.00807	0.99962	0.99657
11462.7	1.00486	0.99208	0.99572	1.00317	1.00093	1.00459	0.98023
11465	1.00455	0.99553	0.9997	1.00226	1.00098	1.0026	0.99989
11467.1	1.00425	0.99929	0.99372	1.00217	0.99893	1.00995	0.98959
11469.1	1.00389	1.0043	0.99998	0.98991	1.00845	1.00804	0.97277
11471.2	1.0038	1.00866	1.00339	1.006	1.01734	1.00003	0.99052
11473.2	1.00359	1.01293	0.99871	1.01289	1.0365	1.00651	0.99553
11474.9	1.00325	1.01617	1.00639	1.00538	1.03541	0.99506	1.00057
11477.3	1.00286	1.01944	1.01145	0.99961	1.0182	0.99845	1.01242
11479.3	1.00218	1.0214	1.01171	0.9991	1.0201	1.00502	0.99868
11481.4	1.00163	1.02222	1.00464	1.00234	1.01581	1.00553	0.99448
11483.4	1.00119	1.0227	1.01649	1.00913	1.0179	1.00205	1.00768
11485.5	1.00039	1.02229	1.00257	1.00164	1.01178	0.99215	1.01224
11487.4	0.99958	1.02062	1.00282	1.0056	1.03044	1.01234	1.01346
11489.5	0.99897	1.0188	1.0033	1.01969	1.02341	0.99187	1.00735
11491.6	0.99808	1.01606	1.01855	0.99048	1.01456	1.00602	1.00423
11493.6	0.99738	1.01269	1.01726	0.98273	1.01574	1.01188	1.0068
11495.5	0.99667	1.00858	1.01461	0.99526	1.01108	1.00095	0.99809
11497.5	0.99587	1.00362	1.01317	0.99996	1.00514	1.00444	1.00089
11499	0.99538	0.99938	1.00792	0.98963	0.99637	1.00304	0.99759
11501.4	0.99454	0.99517	0.9999	0.98464	0.9952	1.00529	0.99928
11503.4	0.99415	0.99243	1.00373	0.9884	0.99549	0.99174	1.00567
11505.1	0.99392	0.98951	1.00695	0.98843	0.99869	0.98747	1.00999
11507.4	0.99384	0.98823	1.007	0.99452	1.00867	0.98313	1.01046
11509.2	0.99388	0.98746	1.0153	1.00449	0.99787	0.98678	1.01153
11511.1	0.99409	0.98744	1.01938	0.99836	0.99601	0.99463	0.98568
11514.1	0.99422	0.98824	1.00707	0.9939	0.99768	1.00116	0.9889
11517	0.9947	0.99127	1.00009	0.99026	0.99752	0.99714	0.98961
11520	0.99552	0.99376	1.00016	0.99972	0.99129	0.99789	0.99682
11523.1	0.99631	0.99491	1.00037	0.99601	0.99103	1.00391	0.99328
11526	0.99706	0.99413	0.99963	0.99094	0.98707	0.99931	0.99764
11529.2	0.99787	0.98955	0.99598	1.00791	0.99086	0.99703	0.99543
11532.1	0.9987	0.98727	1.00279	1.00509	0.99151	0.99845	0.98809
11535.2	0.99976	0.98698	0.99654	0.99096	0.9938	1.00008	0.99585
11538.3	1.00062	0.9876	0.99031	0.99481	0.98744	1.0043	0.99942
11541.4	1.00138	0.99249	0.99789	0.99807	0.97618	1.0014	1.0006
11544.4	1.00192	0.99671	1.0046	0.99879	0.98406	1.00258	1.01494
11547.5	1.00247	1.00047	0.99162	1.00739	0.98269	1.0053	1.00703
11550.4	1.00302	1.00414	1.00175	1.00855	0.98625	1.00893	1.01895
11553.4	1.00346	1.00762	1.00183	1.01443	0.98496	1.00651	0.99843
11556.4	1.00392	1.01154	1.01132	1.00744	0.99844	1.01148	1.00075
11559.4	1.00398	1.01531	1.00584	1.00117	0.99976	0.99827	1.00148
11562.3	1.0039	1.01745	1.00633	1.00847	0.99838	1.00263	1.00372
11565.3	1.00374	1.0188	1.00029	1.0084	0.99131	1.00677	1.0082
11568	1.00357	1.01774	1.00366	1.01393	0.99673	1.00482	1.01463
11571	1.00314	1.01511	1.00394	1.00894	0.99466	1.0044	0.99824
11574.1	1.00252	1.01105	1.00914	1.00746	0.99416	0.9839	0.98412
11577	1.00199	1.00595	1.00408	1.01231	0.99195	0.99075	0.99416
11579.9	1.00127	0.99986	0.99709	1.00865	0.99808	0.99071	0.99587
11582.9	1.00063	0.99478	0.99626	1.01799	1.0004	0.99768	0.98935
11586	1.00008	0.99193	1.00282	1.00239	0.98361	0.9867	0.99089
11589	0.99954	0.9902	0.99017	1.00056	0.9786	1.00047	0.98625
11592.1	0.99915	0.98888	0.99203	1.00707	0.99011	0.99501	0.9888
11595.1	0.99883	0.99023	0.99118	1.00158	0.981	0.99941	0.9906
11598.4	0.99852	0.99203	0.9951	0.9942	0.97442	1.00304	0.99393
11601.3	0.99834	0.99416	0.99428	0.9835	0.97272	1.00458	1.00034
11604.4	0.99823	0.99561	0.98955	0.99284	0.9765	1.0047	1.00468
11607.4	0.99814	0.99683	0.99451	1.00335	0.97825	1.00345	1.00879
11610.3	0.99807	0.99853	0.99211	0.9978	1.0044	1.00718	1.00549
11613.2	0.99792	0.9994	0.99582	1.001	0.99391	0.99921	0.99585
11616.2	0.99775	0.99889	0.99011	1.01005	1.00482	0.98824	1.00152
11619.2	0.99762	0.99789	0.9994	1.00525	1.00937	1.00025	1.0123
11622.2	0.9974	0.99491	0.99057	1.0055	0.99536	0.99787	1.00428
11625	0.9971	0.99341	0.99114	0.99957	0.99417	0.99615	1.00723
11627.9	0.99701	0.99191	0.99353	0.99317	0.99992	0.99157	0.99758
11630.8	0.99712	0.99273	0.99948	1.00018	0.99589	0.99355	1.00316
11633.8	0.99715	0.9957	0.98621	0.99047	0.99845	0.9926	0.99787
11636.8	0.99724	0.99783	0.9908	0.99745	0.99838	0.9989	0.99781
11639.8	0.9974	1.00119	0.98847	1.00586	1.00278	0.98863	1.00013
11642.8	0.99739	1.00312	0.98888	0.99656	1.00578	0.9948	0.99665
11645.9	0.99758	1.00545	1.00001	1.00102	1.00486	0.99176	0.98777
11648.8	0.99757	1.00626	1.00191	1.00104	1.00783	0.98569	1.00713
11652	0.99749	1.00694	0.99554	1.00067	0.99686	0.99217	1.00118
11655.1	0.9976	1.008	0.99991	1.01351	0.98813	1.00025	1.00491
11658.1	0.99764	1.0094	0.99733	1.00985	0.99595	1.00634	1.00276
11661	0.99789	1.01091	0.99863	1.00567	1.00109	0.99941	1.01272
11664.2	0.99809	1.01271	1.00543	1.00445	1.0066	1.00791	1.00298
11667.2	0.99821	1.01275	1.00693	1.00463	1.005	1.00465	0.999
11670.3	0.99824	1.0119	1.00163	1.00046	0.99877	0.99962	0.98982
11673.3	0.99819	1.00999	1.0015	0.99985	0.99382	1.00657	1.00021
11676.1	0.99814	1.00748	1.00752	0.99544	1.00282	1.00306	1.00705
11679	0.99821	1.00288	0.99408	0.99414	1.00466	1.0021	0.99636
11681.9	0.99801	0.9987	0.99854	0.98454	1.0055	1.00288	0.98887
11684.8	0.99807	0.9941	0.98979	1.0033	1.00783	0.99139	0.97846
11687.8	0.99789	0.9893	1.01036	1.00026	1.00123	0.9975	0.99523
11690.7	0.9979	0.98639	1.00643	0.99298	1.00289	0.98589	1.00059
11693.7	0.99808	0.98419	0.99563	1.01241	1.00406	0.98922	0.99462
11696.6	0.99837	0.98397	0.99975	1.00887	1.00445	1.00805	1.0142
11699.7	0.99855	0.98435	0.98975	1.00842	1.00791	1.01032	1.00795
11702.7	0.99859	0.98604	0.98455	1.00057	1.01748	1.00044	0.98752
11705.8	0.99888	0.98807	0.98674	0.99114	1.00028	0.99835	0.99707
11708.8	0.99906	0.9895	0.98952	0.99285	0.99611	1.00187	0.99743
11711.9	0.99914	0.99061	0.98487	0.99422	0.98448	0.99123	0.99355
11715	0.99943	0.99283	0.99504	0.99285	0.98416	0.99376	1.00161
11718.1	0.99949	0.99453	0.99284	0.98481	0.99669	0.99786	1.00832
11720.9	0.99965	0.99587	0.98814	0.98959	1.00041	1.00607	0.99006
11724	0.99963	0.99733	0.99145	0.99515	0.99746	1.00682	0.99935
11727.2	0.99965	0.99841	0.99149	0.99233	1.0007	0.99702	0.99888
11730.2	0.99979	0.9999	1.00065	0.98941	0.99668	1.01603	1.00488
11733	0.99973	1.00127	0.9986	0.98426	1.00861	1.01179	1.00349
11736	0.99996	1.00279	1.00068	0.98567	1.01999	1.00839	1.0115
11738.8	0.99981	1.0031	0.99942	0.98771	1.0095	1.00547	1.01175
11741.8	0.99988	1.00457	0.99361	0.98213	1.00986	0.99682	1.00357
11744.5	0.99974	1.00583	0.99996	0.99432	1.01181	0.9868	1.00097
11747.6	0.99977	1.00578	1.00156	0.99829	1.00513	1.00714	0.99969
11750.5	0.99967	1.00688	1.00018	1.00374	1.00186	1.0179	1.00083
11753.7	0.99964	1.0081	0.99491	0.99008	1.01048	1.00186	0.99778
11756.5	0.99963	1.00871	1.01221	0.99817	1.0069	1.00138	0.99595
11759.6	0.99955	1.00922	0.99986	0.99998	0.99887	1.01245	1.00764
11762.6	0.99942	1.009	1.00135	1.00123	1.00335	1.02181	0.99718
11765.8	0.9992	1.00756	1.00045	0.98492	1.00268	1.00771	1.0068
11768.7	0.99935	1.00556	1.00404	0.99326	0.99484	1.00248	1.01041
11771.8	0.99929	1.00368	0.99709	0.99307	0.99704	0.9947	1.00313
11775	0.99941	1.00235	1.00515	0.99198	0.98651	1.00269	1.00498
11778.1	0.99938	1	0.99923	0.99202	0.99899	0.9974	1.003
11781	0.99931	0.99909	1.00444	0.99683	0.99596	1.00464	0.98937
11784.1	0.99953	0.99839	0.9975	1.00398	1.00106	1.01532	0.99823
11787.1	0.99973	0.99781	1.00283	0.99839	0.99997	1.00954	1.00723
11790.1	0.9998	0.99736	1.00699	0.99313	1.00518	1.00638	1.00254
11793	0.99998	0.99676	1.00384	1.01349	0.99549	0.99173	0.98907
11795.9	1.00022	0.99582	1.00485	1.00777	1.00157	0.98913	0.99723
11798.9	1.00029	0.99413	1.00032	1.0021	1.0077	0.9909	1.00397
11801.8	1.00049	0.99303	0.99564	1.00844	1.00512	0.99159	0.99356
11804.6	1.00065	0.99186	1.00542	0.99742	1.00435	0.99042	0.97662
11807.5	1.00099	0.99012	1.00575	1.00361	0.99465	0.99363	0.98875
11810.4	1.00124	0.99013	1.01082	1.00202	0.99898	0.99511	0.98363
11814.3	1.00151	0.99015	1.00192	1.00438	1.00349	0.99745	1.00902
11818.4	1.00151	0.98992	1.00492	1.00583	0.99348	0.99639	1.01056
11822.4	1.00132	0.99068	1.00738	1.00172	0.99619	1.00004	1.00613
11826.6	1.00175	0.9923	1.00486	1.00078	0.99586	0.99926	1.01062
11830.6	1.00229	0.99261	1.00885	1.00051	1.00225	1.01195	0.99876
11834.9	1.00259	0.99418	0.99748	1.00159	1.01016	1.00053	0.99151
11838.9	1.00288	0.99593	1.00711	1.01319	1.00917	1.00496	0.99504
11842.9	1.00321	0.99791	0.99529	1.0102	0.99343	0.99354	0.99719
11846.9	1.00352	1.00027	1.00215	1.01339	0.99065	0.98726	1.01391
11851	1.00362	1.00207	1.00509	1.01598	0.99907	0.99332	1.00462
11854.8	1.00389	1.00383	1.00752	0.99972	0.99177	0.99163	1.00679
11858.8	1.00398	1.00509	1.01024	1.00152	0.9976	0.9882	0.99146
11862.7	1.00454	1.00729	1.01321	0.99827	1.00842	0.99423	1.00195
11866.4	1.00479	1.00837	1.01383	0.99256	0.99842	0.99888	0.99632
11870.4	1.00507	1.00946	1.01346	1.00678	0.99925	1.00781	1.00571
11874.4	1.00539	1.00932	1.01175	1.01153	0.99055	1.00524	1.00325
11878.4	1.00562	1.00905	1.02239	1.01441	0.99747	1.00575	0.98756
11882.4	1.00607	1.00897	1.01906	1.00616	1.00044	1.01111	1.00775
11886.5	1.00625	1.00715	1.01867	1.00397	1.02054	1.00707	1.00509
11890.4	1.00637	1.0051	1.01613	1.01076	1.01018	1.0071	1.00344
11894.6	1.00663	1.00204	1.01354	1.00814	1.00598	1.01183	1.01338
11898.8	1.00684	0.9999	1.00882	1.01994	0.99761	1.00076	1.00827
11902.7	1.00706	0.99858	0.99708	1.01476	1.00034	1.00931	1.0055
11906.8	1.00753	0.9988	1.01086	1.01721	1.00012	0.99215	1.00616
11910.8	1.00786	0.99903	1.00952	1.01806	0.99866	1.00126	0.99908
11914.8	1.00802	0.9995	1.01696	1.02711	1.00168	1.00794	1.0047
11918.8	1.00846	0.9995	1.01627	1.01426	1.00576	1.01421	1.0089
11922.5	1.00879	0.99955	1.00924	1.02327	0.99738	1.00332	1.01278
11926.3	1.0089	0.99967	1.02114	1.01481	1.0012	0.98561	1.00824
11930.3	1.00917	0.99877	1.02305	1.01517	1.00949	0.99552	1.00878
11934.2	1.0093	0.99678	1.02067	1.02915	1.00594	0.99536	1.01306
11938.3	1.00945	0.9944	1.01098	1.02827	1.00277	1.00349	1.01106
11942.3	1.00949	0.99196	1.01442	1.02785	0.99422	0.99286	1.00868
11946.2	1.00971	0.99043	1.01851	1.02219	1.00282	0.99777	1.00932
11950.3	1.00995	0.99017	1.01878	1.02437	1.00733	0.99804	1.00277
11954.4	1.01019	0.99058	1.01807	1.0304	1.00885	0.99448	0.99308
11958.5	1.01043	0.99187	1.01737	1.03633	1.01035	0.99098	0.98354
11962.6	1.01067	0.99314	1.01667	1.04227	1.01184	0.98748	0.974
11966.7	1.01092	0.99637	1.01596	1.04831	1.01336	0.98391	0.96429
11970.7	1.01115	0.99886	1.01528	1.05405	1.01481	0.98052	0.95506
11974.8	1.0114	1.00215	1.01457	1.0601	1.01633	0.97695	0.94534
11978.8	1.01164	1.00506	1.01389	1.06585	1.01778	0.97356	0.9361
11982.6	1.01186	1.00887	1.01324	1.0714	1.01918	0.97028	0.92717
11986.5	1.01209	1.01078	1.01257	1.07706	1.02061	0.96694	0.91808
11990.5	1.01233	1.01296	1.01189	1.08282	1.02206	0.96354	0.90882
11994.1	1.01254	1.01378	1.01127	1.08808	1.02338	0.96043	0.90036
11998.2	1.01278	1.0147	1.01057	1.09405	1.02489	0.95691	0.89077
12002.2	1.01302	1.01438	1.00989	1.09983	1.02634	0.9535	0.88149
12006.2	1.01326	1.01398	1.00919	1.10571	1.02782	0.95003	0.87204
12010.5	1.01351	1.0128	1.00847	1.11189	1.02938	0.94638	0.86209

## Sheet: Fig. 4b
Samples	Ir foil weight (%)	y Error bar ±	IrO2 weight (%)	y Error bar ±
Fresh	73.8	0.8	26.2	0.5
CH4	76.6	0.9	23.4	0.6
CH4+CO2	74.1	1.3	25.9	0.6
CO2	70.2	1.3	29.8	0.3
CO2+CH4	73.7	0.7	26.3	0.9

## Sheet: Fig. 4c
Fresh								CH4 treatment								CO2 treatment
B.E. (eV)	Intensity (a.u.)	Intensity (a.u.)	Intensity (a.u.)	Intensity (a.u.)	Intensity (a.u.)	Intensity (a.u.)	Intensity (a.u.)	B.E. (eV)	Intensity (a.u.)	Intensity (a.u.)	Intensity (a.u.)	Intensity (a.u.)	Intensity (a.u.)	Intensity (a.u.)	Intensity (a.u.)	B.E. (eV)	Intensity (a.u.)	Intensity (a.u.)	Intensity (a.u.)	Intensity (a.u.)	Intensity (a.u.)	Intensity (a.u.)	Intensity (a.u.)
68	1025.03	1026.84	1025.03	1026.29	1025.41	1025.03	1025.2	67.64	871.546	875.328	871.546	872.23	873.754	871.546	872.437	68	1067.43	1081.05	1067.43	1067.52	1072.05	1067.43	1076.34
67.9	1001.96	1026.58	1024.64	1025.94	1025.03	1024.64	1024.89	67.54	875.84	875.649	871.476	872.18	873.757	871.476	872.664	67.9	1102.31	1081.63	1066.37	1066.46	1071.13	1066.37	1076.79
67.8	1026.11	1026.35	1024.25	1025.58	1024.65	1024.25	1024.62	67.44	902.136	876.058	871.407	872.131	873.764	871.407	872.976	67.8	1086.75	1082.52	1065.31	1065.4	1070.22	1065.31	1077.52
67.7	1044.35	1026.18	1023.86	1025.23	1024.28	1023.86	1024.39	67.34	938.63	876.574	871.337	872.083	873.775	871.337	873.39	67.7	1043.82	1083.75	1064.26	1064.35	1069.32	1064.26	1078.59
67.6	1069.04	1026.08	1023.47	1024.87	1023.9	1023.47	1024.24	67.24	917.699	877.219	871.267	872.036	873.79	871.267	873.927	67.6	1073.33	1085.37	1063.2	1063.3	1068.42	1063.2	1080.05
67.5	1034.69	1026.08	1023.07	1024.52	1023.52	1023.07	1024.18	67.14	884.426	878.016	871.197	871.99	873.809	871.197	874.611	67.5	1063.14	1087.45	1062.14	1062.24	1067.54	1062.14	1081.95
67.4	1008.4	1026.2	1022.68	1024.17	1023.14	1022.68	1024.25	67.04	902.136	878.99	871.128	871.946	873.833	871.128	875.467	67.4	1105.53	1090.03	1061.09	1061.19	1066.66	1061.09	1084.35
67.3	990.149	1026.49	1022.29	1023.83	1022.77	1022.29	1024.48	66.94	897.306	880.169	871.058	871.902	873.862	871.058	876.52	67.3	1077.63	1093.17	1060.03	1060.13	1065.79	1060.03	1087.31
67.2	1044.89	1026.99	1021.9	1023.48	1022.39	1021.9	1024.92	66.84	925.75	881.579	870.988	871.86	873.896	870.988	877.799	67.2	1075.48	1096.93	1058.97	1059.08	1064.92	1058.97	1090.87
67.1	1052.94	1027.76	1021.51	1023.14	1022.02	1021.51	1025.62	66.74	889.256	883.248	870.918	871.819	873.937	870.918	879.329	67.1	1065.28	1101.36	1057.91	1058.02	1064.08	1057.91	1095.09
67	1056.16	1028.86	1021.12	1022.8	1021.64	1021.12	1026.65	66.64	892.476	885.201	870.848	871.779	873.983	870.848	881.135	67	1078.7	1106.52	1056.86	1056.97	1063.23	1056.86	1100.02
66.9	1021.81	1030.37	1020.72	1022.46	1021.27	1020.72	1028.08	66.54	917.163	887.46	870.779	871.741	874.037	870.779	883.239	66.9	1113.58	1112.44	1055.8	1055.92	1062.41	1055.8	1105.71
66.8	1044.89	1032.35	1020.33	1022.13	1020.9	1020.33	1029.99	66.44	900.526	890.042	870.709	871.705	874.097	870.709	885.658	66.8	1118.41	1119.16	1054.74	1054.86	1061.6	1054.74	1112.19
66.7	1049.72	1034.92	1019.94	1021.79	1020.53	1019.94	1032.47	66.34	913.406	892.959	870.639	871.67	874.166	870.639	888.401	66.7	1080.31	1126.72	1053.68	1053.81	1060.8	1053.68	1119.48
66.6	1102.31	1038.14	1019.55	1021.46	1020.16	1019.55	1035.61	66.24	932.189	896.214	870.569	871.638	874.243	870.569	891.472	66.6	1067.97	1135.12	1052.62	1052.76	1060.01	1052.63	1127.6
66.5	1088.36	1042.12	1019.16	1021.14	1019.79	1019.16	1039.5	66.14	923.603	899.799	870.5	871.607	874.329	870.5	894.862	66.5	1063.67	1144.36	1051.57	1051.7	1059.25	1051.57	1136.54
66.4	1062.06	1046.94	1018.76	1020.82	1019.43	1018.76	1044.22	66.04	904.819	903.698	870.43	871.579	874.425	870.431	898.553	66.4	1063.14	1154.41	1050.51	1050.65	1058.51	1050.51	1146.28
66.3	1063.14	1052.65	1018.37	1020.5	1019.06	1018.37	1049.84	65.94	895.159	907.88	870.36	871.553	874.533	870.362	902.513	66.3	1078.16	1165.25	1049.45	1049.6	1057.79	1049.45	1156.77
66.2	1008.93	1059.33	1017.98	1020.18	1018.7	1017.98	1056.41	65.84	911.26	912.302	870.29	871.529	874.651	870.295	906.698	66.2	1085.14	1176.8	1048.4	1048.55	1057.1	1048.4	1167.95
66.1	1066.89	1066.99	1017.59	1019.87	1018.34	1017.6	1063.96	65.74	945.606	916.912	870.221	871.509	874.783	870.232	911.05	66.1	1107.68	1188.99	1047.34	1047.49	1056.43	1047.35	1179.73
66	1093.19	1075.63	1017.2	1019.56	1017.98	1017.21	1072.47	65.64	922.529	921.649	870.151	871.491	874.929	870.181	915.501	66	1172.08	1201.72	1046.28	1046.44	1055.81	1046.3	1192.01
65.9	1115.73	1085.2	1016.81	1019.26	1017.63	1016.84	1081.9	65.54	942.386	926.447	870.081	871.476	875.09	870.154	919.97	65.9	1131.83	1214.87	1045.22	1045.39	1055.23	1045.27	1204.65
65.8	1149	1095.63	1016.41	1018.96	1017.27	1016.49	1092.15	65.44	943.996	931.246	870.011	871.465	875.268	870.182	924.366	65.8	1202.67	1228.31	1044.17	1044.34	1054.71	1044.27	1217.49
65.7	1131.83	1106.78	1016.02	1018.67	1016.92	1016.17	1103.08	65.34	950.973	936.009	869.942	871.457	875.463	870.319	928.594	65.7	1187.11	1241.89	1043.11	1043.29	1054.24	1043.33	1230.36
65.6	1165.1	1118.51	1015.63	1018.39	1016.58	1015.94	1114.49	65.24	982.1	940.743	869.872	871.454	875.68	870.669	932.555	65.6	1142.56	1255.51	1042.05	1042.24	1053.86	1042.49	1243.08
65.5	1128.07	1130.64	1015.24	1018.11	1016.24	1015.85	1126.16	65.14	946.143	945.531	869.802	871.455	875.918	871.412	936.152	65.5	1218.77	1269.05	1040.99	1041.19	1053.56	1041.86	1255.43
65.4	1173.15	1143.01	1014.85	1017.84	1015.91	1016.01	1137.8	65.04	963.853	950.571	869.732	871.461	876.181	872.836	939.289	65.4	1239.7	1282.47	1039.94	1040.14	1053.37	1041.58	1267.19
65.3	1204.28	1155.48	1014.46	1017.57	1015.59	1016.59	1149.1	64.94	977.806	956.213	869.663	871.473	876.471	875.375	941.882	65.3	1271.36	1295.81	1038.88	1039.09	1053.31	1041.89	1278.15
65.2	1190.33	1167.99	1014.06	1017.32	1015.28	1017.84	1159.74	64.84	992.296	962.989	869.593	871.49	876.791	879.629	943.859	65.2	1283.17	1309.23	1037.82	1038.04	1053.4	1043.16	1288.09
65.1	1190.33	1180.55	1013.67	1017.07	1015	1020.12	1169.38	64.74	967.073	971.604	869.523	871.513	877.144	886.356	945.161	65.1	1282.1	1323.06	1036.77	1036.99	1053.68	1045.9	1296.78
65	1189.25	1193.34	1013.28	1016.84	1014.73	1023.9	1177.71	64.64	1016.98	982.873	869.453	871.544	877.534	896.406	945.75	65	1317.52	1337.82	1035.71	1035.95	1054.17	1050.8	1304.02
64.9	1223.06	1206.65	1012.89	1016.61	1014.51	1029.76	1184.44	64.54	989.076	997.589	869.383	871.582	877.965	910.586	945.606	64.9	1359.38	1354.25	1034.65	1034.9	1054.93	1058.74	1309.63
64.8	1269.75	1220.91	1012.5	1016.4	1014.33	1038.35	1189.33	64.44	981.026	1016.3	869.314	871.629	878.443	929.442	944.733	64.8	1327.18	1373.24	1033.59	1033.86	1055.98	1070.73	1313.45
64.7	1297.12	1236.62	1012.11	1016.2	1014.22	1050.34	1192.18	64.34	1052.94	1039.09	869.244	871.685	878.972	953.014	943.153	64.7	1393.72	1395.81	1032.54	1032.81	1057.39	1087.84	1315.37
64.6	1274.58	1254.2	1011.71	1016.01	1014.2	1066.26	1192.88	64.24	1080.85	1065.29	869.174	871.751	879.559	980.592	940.908	64.6	1466.17	1422.89	1031.48	1031.77	1059.2	1111.04	1315.32
64.5	1305.17	1273.96	1011.32	1015.84	1014.3	1086.39	1191.39	64.14	1114.66	1093.37	869.104	871.83	880.211	1010.58	938.061	64.5	1502.67	1455.18	1030.42	1030.72	1061.48	1140.97	1313.26
64.4	1286.93	1295.82	1010.93	1015.68	1014.55	1110.6	1187.76	64.04	1124.85	1120.97	869.035	871.921	880.937	1040.53	934.685	64.4	1552.58	1492.86	1029.36	1029.68	1064.29	1177.76	1309.22
64.3	1321.81	1319.27	1010.54	1015.55	1015.01	1138.22	1182.09	63.94	1151.69	1145.17	868.965	872.028	881.745	1067.42	930.868	64.3	1559.02	1535.42	1028.31	1028.64	1067.7	1220.71	1303.29
64.2	1355.08	1343.26	1010.15	1015.44	1015.74	1167.94	1174.58	63.84	1169.93	1162.97	868.895	872.15	882.648	1088.15	926.706	64.2	1617.51	1581.41	1027.25	1027.6	1071.77	1268.23	1295.56
64.1	1380.84	1366.22	1009.75	1015.35	1016.78	1197.89	1165.46	63.74	1171.01	1171.85	868.825	872.291	883.658	1100.07	922.297	64.1	1677.08	1628.5	1026.19	1026.57	1076.57	1317.73	1286.2
64	1386.75	1386.24	1009.36	1015.29	1018.25	1225.76	1155.04	63.64	1169.4	1170.31	868.756	872.454	884.789	1101.6	917.739	64	1728.6	1673.54	1025.13	1025.53	1082.17	1365.84	1275.4
63.9	1358.3	1401.27	1008.97	1015.25	1020.21	1249.11	1143.61	63.54	1187.11	1158.28	868.686	872.64	886.059	1092.51	913.128	63.9	1779.05	1712.94	1024.08	1024.49	1088.64	1408.68	1263.35
63.8	1387.82	1409.47	1008.58	1015.25	1022.77	1265.66	1131.53	63.44	1157.59	1137.06	868.616	872.853	887.487	1074.01	908.551	63.8	1752.75	1743.12	1023.02	1023.46	1096.03	1442.41	1250.27
63.7	1433.97	1409.59	1008.19	1015.29	1026.04	1273.71	1119.11	63.34	1073.87	1109.13	868.546	873.097	889.095	1048.49	904.087	63.7	1754.9	1761.04	1021.96	1022.43	1104.38	1463.71	1236.39
63.6	1443.63	1401.15	1007.79	1015.37	1030.15	1272.37	1106.66	63.24	1092.12	1077.63	868.476	873.378	890.907	1018.97	899.804	63.6	1732.9	1764.74	1020.9	1021.41	1113.75	1470.37	1221.93
63.5	1418.95	1384.66	1007.4	1015.49	1035.19	1261.73	1094.46	63.14	1045.43	1045.76	868.407	873.699	892.953	988.571	895.755	63.5	1742.56	1753.67	1019.85	1020.38	1124.13	1461.59	1207.1
63.4	1352.4	1361.54	1007.01	1015.67	1041.28	1242.88	1082.74	63.04	1022.89	1016.24	868.337	874.069	895.263	959.934	891.983	63.4	1761.34	1728.82	1018.79	1019.37	1135.54	1438.17	1192.11
63.3	1334.15	1333.92	1006.62	1015.92	1048.5	1217.65	1071.71	62.94	994.443	991.004	868.267	874.496	897.871	934.923	888.516	63.3	1702.31	1692.59	1017.73	1018.35	1147.96	1402.33	1177.15
63.2	1316.98	1304.37	1006.23	1016.23	1056.94	1188.38	1061.5	62.84	985.319	971.081	868.197	874.988	900.811	914.504	885.371	63.2	1707.14	1648.42	1016.67	1017.34	1161.33	1357.37	1162.4
63.1	1285.85	1275.47	1005.84	1016.63	1066.62	1157.52	1052.2	62.74	987.466	956.685	868.128	875.559	904.117	898.839	882.553	63.1	1679.23	1600.24	1015.62	1016.34	1175.6	1307.14	1148.01
63	1301.42	1249.51	1005.45	1017.12	1077.55	1127.31	1043.87	62.64	955.266	947.428	868.058	876.223	907.816	887.503	880.059	63	1629.86	1551.97	1014.56	1015.35	1190.66	1255.53	1134.11
62.9	1266.53	1228.25	1005.05	1017.72	1089.66	1099.5	1036.52	62.54	906.429	942.581	867.988	877.001	911.926	879.742	877.876	62.9	1562.24	1506.98	1013.5	1014.39	1206.38	1205.9	1120.82
62.8	1216.62	1212.74	1004.66	1018.46	1102.86	1075.29	1030.12	62.44	949.899	941.292	867.918	877.917	916.441	874.701	875.988	62.8	1526.28	1467.79	1012.45	1013.47	1222.61	1160.83	1108.21
62.7	1205.89	1203.35	1004.27	1019.36	1116.96	1055.22	1024.62	62.34	960.633	942.743	867.849	879.008	921.325	871.585	874.37	62.7	1453.29	1435.91	1011.39	1012.64	1239.14	1121.93	1096.36
62.6	1218.23	1199.85	1003.88	1020.47	1131.74	1039.33	1019.94	62.24	934.873	946.224	867.779	880.326	926.491	869.744	873	62.6	1442.56	1411.91	1010.33	1011.95	1255.77	1089.88	1085.3
62.5	1228.43	1201.59	1003.49	1021.83	1146.91	1027.29	1016.02	62.14	915.553	951.157	867.709	881.956	931.785	868.696	871.848	62.5	1405.53	1395.57	1009.27	1011.53	1272.21	1064.57	1075.07
62.4	1213.94	1207.62	1003.09	1023.52	1162.12	1018.51	1012.75	62.04	918.773	957.094	867.639	884.034	936.976	868.112	870.889	62.4	1332.01	1386.13	1008.22	1011.56	1288.2	1045.35	1065.66
62.3	1212.33	1216.9	1002.7	1025.65	1176.97	1012.34	1010.06	61.94	956.34	963.717	867.569	886.789	941.754	867.786	870.097	62.3	1345.42	1382.61	1007.16	1012.36	1303.4	1031.24	1057.07
62.2	1227.89	1228.43	1002.31	1028.37	1191.03	1008.12	1007.84	61.84	1002.49	970.881	867.5	890.586	945.753	867.594	869.447	62.2	1374.94	1384.03	1006.1	1014.4	1317.48	1021.19	1049.27
62.1	1228.43	1241.33	1001.92	1031.88	1203.88	1005.3	1006.03	61.74	977.806	978.679	867.43	895.985	948.6	867.469	868.915	62.1	1394.8	1389.67	1005.04	1018.34	1330.07	1014.18	1042.22
62	1269.22	1254.89	1001.53	1036.44	1215.06	1003.42	1004.55	61.64	981.026	987.545	867.36	903.779	949.989	867.376	868.482	62	1337.91	1399.15	1003.99	1025.09	1340.81	1009.33	1035.88
61.9	1292.29	1268.63	1001.13	1042.38	1224.17	1002.16	1003.33	61.54	1003.57	998.299	867.29	914.99	949.754	867.296	868.13	61.9	1374.4	1412.51	1002.93	1035.78	1349.37	1005.94	1030.21
61.8	1238.63	1282.3	1000.74	1050.08	1230.86	1001.28	1002.31	61.44	1020.2	1012.09	867.221	930.773	947.915	867.223	867.843	61.8	1425.92	1430.22	1001.87	1051.76	1355.42	1003.52	1025.14
61.7	1319.66	1295.85	1000.35	1059.99	1234.83	1000.62	1001.46	61.34	1008.93	1030.19	867.151	952.215	944.671	867.152	867.608	61.7	1451.68	1453.04	1000.81	1074.44	1358.73	1001.68	1020.63
61.6	1273.51	1309.38	999.96	1072.52	1235.91	1000.09	1000.74	61.24	1076.55	1053.61	867.081	980.01	940.346	867.081	867.413	61.6	1444.71	1481.81	999.756	1105.12	1359.15	1000.2	1016.61
61.5	1339.52	1323.16	999.568	1088.09	1234.05	999.63	1000.11	61.14	1101.24	1082.61	867.011	1014.06	935.318	867.011	867.25	61.5	1483.88	1517.16	998.699	1144.69	1356.62	998.916	1013.03
61.4	1318.59	1337.46	999.176	1106.96	1229.29	999.204	999.543	61.04	1086.75	1116.14	866.942	1052.96	929.944	866.942	867.112	61.4	1519.3	1559.21	997.641	1193.35	1351.19	997.744	1009.85
61.3	1335.76	1352.5	998.784	1129.2	1221.82	998.797	999.032	60.94	1117.34	1151.16	866.872	1093.39	924.521	866.872	866.992	61.3	1553.65	1607.16	996.584	1250.27	1343.02	996.631	1007
61.2	1364.74	1368.25	998.393	1154.55	1211.93	998.398	998.558	60.84	1159.74	1181.93	866.802	1129.38	919.262	866.802	866.886	61.2	1630.39	1659.14	995.527	1313.38	1332.35	995.548	1004.44
61.1	1365.28	1384.25	998.001	1182.18	1199.96	998.003	998.11	60.74	1213.4	1200.27	866.732	1152.64	914.307	866.732	866.791	61.1	1664.74	1712.04	994.469	1379.34	1319.49	994.478	1002.14
61	1357.23	1399.28	997.609	1210.48	1186.33	997.61	997.68	60.64	1206.96	1198.95	866.663	1155.84	909.731	866.663	866.703	61	1717.33	1761.69	993.412	1443.67	1304.79	993.415	1000.04
60.9	1407.14	1411.04	997.217	1236.73	1171.48	997.218	997.263	60.54	1194.62	1176.81	866.593	1137.81	905.565	866.593	866.62	60.9	1776.9	1803.27	992.354	1501.24	1288.6	992.356	998.132
60.8	1403.92	1416.22	996.826	1257.17	1155.85	996.826	996.855	60.44	1126.46	1139.83	866.523	1104.53	901.806	866.523	866.541	60.8	1746.31	1831.87	991.297	1546.81	1271.28	991.298	996.37
60.7	1445.78	1411.27	996.434	1267.82	1139.86	996.434	996.452	60.34	1062.6	1096.52	866.453	1064.53	898.437	866.453	866.466	60.7	1769.39	1843.27	990.24	1575.83	1253.18	990.24	994.731
60.6	1416.26	1394.04	996.042	1266.16	1123.91	996.042	996.053	60.24	1060.99	1053.63	866.384	1024.58	895.426	866.384	866.391	60.6	1774.76	1834.62	989.182	1585.17	1234.62	989.182	993.195
60.5	1367.43	1365.19	995.65	1252.49	1108.34	995.65	995.657	60.14	1026.64	1015.16	866.314	988.73	892.741	866.314	866.319	60.5	1777.44	1805.09	988.125	1573.71	1215.88	988.125	991.743
60.4	1322.35	1327.98	995.259	1229.78	1093.45	995.259	995.263	60.04	1008.93	982.992	866.244	958.885	890.347	866.244	866.247	60.4	1803.2	1756.03	987.067	1542.58	1197.23	987.067	990.359
60.3	1275.12	1286.67	994.867	1202.06	1079.48	994.867	994.869	59.94	945.606	957.506	866.174	935.467	888.211	866.174	866.176	60.3	1721.09	1690.79	986.01	1494.89	1178.89	986.01	989.031
60.2	1236.48	1245.04	994.475	1172.93	1066.58	994.475	994.477	59.84	936.483	938.169	866.104	917.971	886.302	866.104	866.106	60.2	1625.03	1614.1	984.953	1435.2	1161.05	984.953	987.747
60.1	1197.84	1205.66	994.083	1144.87	1054.87	994.083	994.084	59.74	897.843	923.947	866.035	905.388	884.592	866.035	866.035	60.1	1557.94	1531.33	983.895	1368.74	1143.88	983.895	986.499
60	1170.47	1170.03	993.692	1119.32	1044.4	993.692	993.692	59.64	861.35	913.652	865.965	896.558	883.058	865.965	865.966	60	1473.15	1447.77	982.838	1300.68	1127.49	982.838	985.279
59.9	1115.73	1138.84	993.3	1096.96	1035.18	993.3	993.3	59.54	895.159	906.187	865.895	890.403	881.678	865.895	865.895	59.9	1384.06	1367.98	981.781	1235.45	1112	981.781	984.082
59.8	1079.24	1112.24	992.908	1077.98	1027.17	992.908	992.908	59.44	871.01	900.668	865.825	886.061	880.433	865.825	865.826	59.8	1321.27	1295.35	980.723	1176.42	1097.47	980.723	982.904
59.7	1038.45	1090.05	992.516	1062.26	1020.3	992.516	992.516	59.34	859.74	896.454	865.756	882.903	879.306	865.756	865.756	59.7	1249.36	1232.01	979.666	1125.65	1083.95	979.666	981.74
59.6	1035.23	1071.85	992.125	1049.5	1014.48	992.125	992.125	59.24	869.936	893.111	865.686	880.514	878.283	865.686	865.686	59.6	1182.28	1178.79	978.608	1083.96	1071.45	978.608	980.588
59.5	1021.81	1057.15	991.733	1039.29	1009.59	991.733	991.733	59.14	893.549	890.366	865.616	878.629	877.352	865.616	865.616	59.5	1087.82	1135.49	977.551	1051.17	1059.97	977.551	979.446
59.4	1029.86	1045.38	991.341	1031.19	1005.53	991.341	991.341	59.04	910.723	888.046	865.546	877.09	876.503	865.546	865.546	59.4	1029.86	1101.21	976.494	1026.38	1049.5	976.494	978.312
59.3	996.59	1036.01	990.949	1024.77	1002.18	990.949	990.949	58.94	872.62	886.047	865.477	875.799	875.725	865.477	865.477	59.3	1049.72	1074.6	975.436	1008.28	1040	975.436	977.184
59.2	986.393	1028.55	990.557	1019.66	999.44	990.557	990.557	58.84	845.25	884.3	865.407	874.696	875.01	865.407	865.407	59.2	1017.52	1054.2	974.379	995.476	1031.42	974.379	976.062
59.1	993.906	1022.58	990.166	1015.55	997.197	990.166	990.166	58.74	879.059	882.757	865.337	873.741	874.353	865.337	865.337	59.1	989.076	1038.62	973.322	986.617	1023.7	973.322	974.944
59	987.466	1017.76	989.774	1012.17	995.364	989.774	989.774	58.64	890.866	881.384	865.267	872.906	873.745	865.267	865.267	59	979.953	1026.65	972.264	980.563	1016.78	972.264	973.83
58.9	953.656	1013.84	989.382	1009.36	993.859	989.382	989.382	58.54	888.72	880.155	865.197	872.169	873.183	865.197	865.197	58.9	980.49	1017.32	971.207	976.413	1010.6	971.207	972.72
58.8	996.053	1010.58	988.99	1006.96	992.616	988.99	988.99	58.44	882.279	879.049	865.128	871.515	872.661	865.128	865.128	58.8	971.366	1009.89	970.149	973.495	1005.08	970.149	971.612
58.7	1004.64	1007.85	988.599	1004.87	991.577	988.599	988.599	58.34	897.306	878.048	865.058	870.931	872.176	865.058	865.058	58.7	938.093	1003.82	969.092	971.345	1000.15	969.092	970.508
58.6	972.976	1005.51	988.207	1003.03	990.695	988.207	988.207	58.24	879.059	877.14	864.988	870.406	871.722	864.988	864.988	58.6	947.753	998.751	968.034	969.654	995.761	968.034	969.406
58.5	972.976	1003.49	987.815	1001.38	989.932	987.815	987.815	58.14	888.72	876.311	864.918	869.931	871.298	864.918	864.918	58.5	940.24	994.411	966.977	968.227	991.833	966.977	968.306
58.4	1005.71	1001.72	987.423	999.884	989.258	987.423	987.423	58.04	876.376	875.552	864.849	869.499	870.901	864.849	864.849	58.4	991.223	990.628	965.92	966.949	988.311	965.92	967.208
58.3	1010.54	1000.14	987.032	998.52	988.651	987.032	987.032	57.94	887.11	874.854	864.779	869.105	870.528	864.779	864.779	58.3	934.873	987.279	964.862	965.752	985.14	964.862	966.111
58.2	982.1	998.719	986.64	997.266	988.093	986.64	986.64	57.84	869.936	874.211	864.709	868.744	870.176	864.709	864.709	58.2	941.313	984.278	963.805	964.599	982.271	963.805	965.017
58.1	966	997.427	986.248	996.104	987.571	986.248	986.248	57.74	839.346	873.616	864.639	868.41	869.845	864.639	864.639	58.1	967.073	981.56	962.748	963.47	979.66	962.748	963.924
58	985.856	996.241	985.856	995.022	987.075	985.856	985.856	57.64	864.57	873.063	864.57	868.102	869.531	864.57	864.57	58	986.393	979.077	961.69	962.356	977.268	961.69	962.833
57.9	986.393							57.54	861.35							57.9	912.87	976.788	960.633	961.25	975.059	960.633	961.743
57.8	993.906							57.44	839.346							--	--	--	--
57.7	990.149							57.34	875.84
57.6	1012.69							57.24	850.08
57.5	957.949							57.14	883.889
57.4	1021.28							57.04	881.743
57.3	994.98
57.2	1016.45
57.1	991.76
57	984.783

## Sheet: Fig. 4d
	CeO2	CeF3	Fresh	CH4	CH4+CO2	CO2	CO2+CH4
Energy(eV)	Normalized Adsorption (a.u.)
5523.58	0.01146	0.01078	0.00985	0.01244	0.00828	0.01005	0.01102
5527.57	0.01061	0.01026	0.00951	0.01024	0.00941	0.00953	0.01098
5531.41	0.00964	0.0097	0.01018	0.00998	0.0066	0.00785	0.00909
5535.53	0.00906	0.00908	0.00731	0.00869	0.00617	0.0087	0.00937
5539.56	0.00803	0.00855	0.00808	0.01056	0.00638	0.00801	0.00925
5543.47	0.00753	0.00791	0.00701	0.00647	0.00537	0.00767	0.00799
5547.5	0.00698	0.00724	0.00563	0.00803	0.00472	0.00735	0.00879
5551.56	0.00623	0.00648	0.00534	0.00763	0.00778	0.00607	0.00834
5555.4	0.0054	0.0058	0.00525	0.00693	0.00439	0.00555	0.00557
5559.43	0.00467	0.00539	0.00327	0.0066	0.00446	0.00564	0.00654
5563.56	0.00431	0.00488	0.0053	0.00595	0.00382	0.00411	0.00388
5567.47	0.00348	0.0043	0.00435	0.00574	0.00536	0.00447	0.00466
5571.44	0.00302	0.0038	0.00471	0.003	0.00351	0.00333	0.00421
5575.54	0.00253	0.00338	0.00424	0.00438	0.00327	0.00272	0.00364
5579.48	0.00222	0.00293	0.00185	0.00463	0.00381	0.00214	0.00389
5583.41	0.00179	0.00237	0.000724195	0.00296	0.00226	0.00201	0.00361
5587.47	0.00145	0.00188	0.00263	0.00222	0.00203	0.00188	0.00285
5591.47	0.000901587	0.00139	0.00156	0.00257	0.00149	0.00222	0.00181
5595.32	0.000448029	0.00097904	0.000254666	0.000829521	0.0024	0.00154	0.00166
5599.47	-0.000161422	0.000814668	0.000471001	-0.000428133	0.000281815	0.00098806	0.000192711
5603.45	-0.000591004	0.000344144	0.00103	-0.00151	-0.00094268	0.000810591	0.000519611
5607.39	-0.000425669	-1.25827e-05	0.00052084	-0.00177	0.000845365	0.000123723	0.000709029
5611.42	-0.000792006	-0.000460806	-0.000146167	-0.00137	-0.00136	-0.000609988	-0.000698438
5615.42	-0.00103	-0.000953354	-0.000411167	-0.000837792	-0.000587322	-0.00169	-0.00193
5619.32	-0.00134	-0.00122	-0.000864894	-0.000252855	-0.00218	-0.00178	-0.00341
5623.4	-0.0013	-0.0016	0.00112	-0.00291	-0.00158	-0.00119	-0.00314
5627.48	-0.00203	-0.00201	-7.73675e-05	-0.00176	-0.000810811	-0.00195	-0.00167
5631.37	-0.00207	-0.00238	-0.000200939	-0.0016	-0.00306	-0.00123	-0.00564
5635.31	-0.00217	-0.00267	-0.000984824	-0.00183	-0.00288	-0.00175	-0.00267
5639.43	-0.00209	-0.00275	-0.00476	-0.00285	-0.00239	-0.00142	-0.00353
5643.42	-0.00221	-0.00283	-0.0056	-0.00193	-0.00352	-0.00262	-0.00211
5647.32	-0.00229	-0.00294	-0.00533	-0.00363	-0.00384	-0.00236	-0.00357
5651.36	-0.00212	-0.00306	-0.00165	-0.00411	-0.00227	-0.00234	-0.00264
5655.39	-0.00222	-0.00311	-0.00343	-0.00288	-0.00149	-0.00286	-0.000225142
5659.35	-0.00199	-0.00297	-0.0041	-0.00317	-0.00106	-0.00249	-0.00066311
5663.4	-0.00166	-0.00269	-0.0028	-0.00109	-0.00287	-0.00281	-0.00106
5667.5	-0.00121	-0.00232	-0.00277	-0.000882544	-0.00129	-0.00218	-0.00197
5671.42	-0.000662937	-0.00182	-0.0013	-0.0021	-0.00177	-0.00207	-0.00122
5675.42	0.000147373	-0.00109	-0.000463184	-0.000431934	-0.00174	-0.00156	-0.000546183
5679.5	0.00126	4.74e-06	0.000257195	0.0013	0.000273925	-0.000115361	-0.000818412
5683.51	0.00269	0.00145	0.000651945	0.000839442	0.00282	0.00127	0.00103
5687.36	0.00458	0.00363	0.00318	0.00306	0.00252	0.00124	0.00193
5691.43	0.00733	0.00714	0.00572	0.00584	0.00547	0.00595	0.00576
5695.46	0.01083	0.01228	0.01034	0.00831	0.00789	0.00965	0.00945
5699.41	0.01637	0.01945	0.01557	0.01607	0.01607	0.01531	0.01498
5700.44	0.01804	0.02294	0.01699	0.01739	0.01784	0.01603	0.0174
5701.44	0.01988	0.02635	0.01867	0.01954	0.02042	0.01889	0.01724
5702.46	0.0225	0.02981	0.02184	0.02184	0.02308	0.02177	0.01992
5703.47	0.02524	0.03323	0.02548	0.02421	0.02547	0.02383	0.02227
5704.47	0.02783	0.03678	0.0284	0.02827	0.02903	0.02744	0.02555
5705.5	0.03131	0.04481	0.03309	0.03183	0.03226	0.03137	0.0301
5706.48	0.03544	0.05238	0.03822	0.03493	0.03602	0.03537	0.03509
5707.51	0.03975	0.06041	0.04276	0.04053	0.04115	0.04107	0.04034
5708.52	0.0451	0.06822	0.04882	0.04616	0.04797	0.04671	0.04679
5709.53	0.05132	0.07603	0.05627	0.05494	0.05656	0.05399	0.0549
5710.04	0.05483	0.08259	0.06058	0.05965	0.06082	0.05847	0.05871
5710.43	0.05898	0.08808	0.0642	0.06385	0.06481	0.06266	0.06236
5711.03	0.06326	0.09726	0.07098	0.07027	0.07169	0.06872	0.07016
5711.45	0.06798	0.10596	0.0771	0.07582	0.07684	0.07355	0.07679
5711.93	0.07302	0.11751	0.08369	0.08275	0.08518	0.08041	0.08391
5712.43	0.07815	0.12871	0.09213	0.09117	0.09301	0.08811	0.0914
5712.92	0.08625	0.14284	0.10193	0.10061	0.10226	0.09699	0.10151
5713.43	0.09602	0.16091	0.11405	0.11254	0.11442	0.10812	0.11216
5713.9	0.10385	0.18023	0.12763	0.12665	0.1275	0.12057	0.12346
5714.32	0.11446	0.2027	0.14161	0.14149	0.14109	0.13561	0.13804
5714.92	0.12823	0.23523	0.16507	0.16473	0.16362	0.15644	0.16202
5715.43	0.14559	0.26856	0.1872	0.18737	0.18741	0.1763	0.18387
5715.9	0.16678	0.29431	0.21196	0.20894	0.21165	0.199	0.20687
5716.41	0.19111	0.3277	0.24274	0.23634	0.24064	0.22682	0.23525
5716.86	0.21692	0.36337	0.27181	0.2699	0.26832	0.25798	0.26619
5717.39	0.23934	0.40886	0.30594	0.30726	0.30293	0.29247	0.30384
5717.92	0.25785	0.4643	0.34483	0.34661	0.3437	0.3267	0.34433
5718.42	0.27642	0.53322	0.39474	0.39355	0.39246	0.37003	0.39186
5718.94	0.30039	0.62995	0.46393	0.46086	0.46031	0.42858	0.45724
5719.45	0.3333	0.75181	0.54819	0.5494	0.55036	0.50428	0.5432
5719.94	0.37731	0.894	0.65022	0.65679	0.65961	0.59827	0.65013
5720.48	0.43421	1.10355	0.79165	0.8029	0.80029	0.72619	0.79132
5720.95	0.50305	1.33817	0.93465	0.9363	0.94076	0.85809	0.92967
5721.51	0.58962	1.67382	1.11379	1.11139	1.11721	1.03306	1.11122
5721.96	0.69374	1.96937	1.27326	1.2625	1.26314	1.18468	1.25489
5722.49	0.81551	2.38345	1.43111	1.42743	1.42556	1.35395	1.42349
5723	0.93772	2.6771	1.55772	1.56658	1.55728	1.48753	1.55194
5723.47	1.0479	2.93005	1.64503	1.65543	1.64952	1.58625	1.63593
5723.92	1.13764	3.02563	1.69684	1.70807	1.69994	1.65282	1.69112
5724.43	1.21296	2.96255	1.72241	1.73615	1.72525	1.69011	1.71936
5724.95	1.27908	2.75941	1.72423	1.73845	1.72764	1.70296	1.72049
5725.4	1.34191	2.48223	1.71315	1.7263	1.71689	1.7025	1.71077
5725.88	1.4021	2.23818	1.69746	1.70794	1.70003	1.69445	1.69503
5726.37	1.45725	1.97921	1.67809	1.68476	1.68214	1.68394	1.67521
5726.87	1.50396	1.77705	1.65921	1.66513	1.66315	1.67273	1.65613
5727.38	1.54018	1.58983	1.63647	1.63796	1.63529	1.65673	1.63097
5727.83	1.56139	1.45224	1.60936	1.61076	1.60904	1.63346	1.60506
5728.36	1.56261	1.31999	1.5696	1.57193	1.57098	1.59749	1.56683
5728.88	1.54506	1.22392	1.52069	1.5252	1.52365	1.55439	1.51792
5729.26	1.51397	1.15996	1.48254	1.485	1.48528	1.51663	1.48239
5729.89	1.47851	1.0622	1.42205	1.42371	1.4258	1.45363	1.42344
5730.39	1.4462	1.00881	1.38262	1.38416	1.38568	1.41208	1.3838
5730.84	1.4238	0.96786	1.35924	1.35847	1.36027	1.38704	1.35863
5731.3	1.41498	0.93323	1.34634	1.34324	1.34692	1.37284	1.3447
5731.9	1.42006	0.89292	1.34433	1.33853	1.3459	1.36986	1.3433
5732.39	1.43623	0.87092	1.35361	1.34678	1.35521	1.3797	1.35211
5732.89	1.46137	0.85465	1.36998	1.36317	1.37149	1.39844	1.36802
5733.4	1.48781	0.84339	1.38874	1.38203	1.39061	1.42013	1.38671
5733.93	1.50993	0.83985	1.40491	1.3981	1.40742	1.43716	1.40316
5734.42	1.52374	0.84252	1.41322	1.40746	1.41587	1.4476	1.41214
5734.93	1.52716	0.8492	1.41545	1.40989	1.41744	1.45106	1.41399
5735.48	1.52038	0.85994	1.4085	1.40385	1.40926	1.44422	1.40666
5735.94	1.50313	0.87101	1.39385	1.38985	1.39201	1.42952	1.39276
5736.47	1.47605	0.88374	1.36475	1.36586	1.36643	1.40221	1.36732
5736.97	1.4382	0.8966	1.33175	1.33304	1.33362	1.36763	1.33174
5737.44	1.3916	0.90726	1.29345	1.29433	1.29319	1.32505	1.29362
5737.92	1.33792	0.91753	1.24864	1.2494	1.24442	1.27852	1.25106
5738.36	1.28028	0.92589	1.20372	1.20681	1.20329	1.23432	1.20453
5738.88	1.2258	0.93602	1.15834	1.16084	1.15734	1.18339	1.15542
5739.35	1.17463	0.94289	1.12245	1.12254	1.11945	1.14187	1.11984
5739.84	1.12907	0.94954	1.08769	1.08634	1.08511	1.10238	1.08597
5740.32	1.08979	0.95309	1.05737	1.05651	1.05585	1.07019	1.05631
5740.85	1.05601	0.95605	1.02986	1.02964	1.0284	1.04076	1.02561
5741.31	1.02743	0.95682	1.00882	1.00826	1.00878	1.01849	1.00399
5741.82	1.00404	0.95651	0.98968	0.98991	0.99048	0.99667	0.98648
5742.31	0.98519	0.9549	0.97582	0.97384	0.97585	0.98118	0.97367
5742.83	0.96948	0.95293	0.96388	0.96207	0.96205	0.96796	0.96175
5743.35	0.95621	0.95091	0.95452	0.95237	0.95197	0.95548	0.95136
5743.82	0.94471	0.95004	0.94687	0.94462	0.9445	0.94618	0.94267
5744.35	0.93473	0.95033	0.93876	0.93637	0.93743	0.93764	0.93516
5744.85	0.92595	0.95221	0.93275	0.93062	0.93148	0.93101	0.93035
5745.34	0.91817	0.95723	0.92877	0.92704	0.92782	0.92618	0.92665
5745.86	0.91074	0.96588	0.92666	0.92483	0.92585	0.92233	0.92449
5746.39	0.9042	0.97838	0.9258	0.92365	0.92479	0.92015	0.92289
5746.88	0.8989	0.99215	0.92501	0.92383	0.92379	0.91985	0.92286
5747.3	0.8969	1.00608	0.92544	0.92512	0.92397	0.92072	0.92419
5747.93	0.89558	1.02617	0.9298	0.92864	0.92798	0.92454	0.92755
5748.4	0.89468	1.04478	0.93467	0.93292	0.9319	0.9288	0.93175
5748.9	0.89584	1.062	0.93991	0.93771	0.93595	0.93406	0.93704
5749.42	0.89793	1.08048	0.94537	0.94434	0.94288	0.94014	0.94306
5749.91	0.90104	1.09839	0.95092	0.95058	0.94998	0.94651	0.94895
5750.4	0.90438	1.11662	0.95724	0.95664	0.95613	0.95307	0.95517
5750.9	0.90786	1.13307	0.96403	0.96285	0.96261	0.95981	0.96236
5751.39	0.9118	1.14942	0.96956	0.96883	0.9682	0.96628	0.96826
5751.91	0.91525	1.16492	0.97602	0.97499	0.97388	0.97192	0.97391
5752.29	0.91858	1.17757	0.98072	0.9795	0.97835	0.9761	0.97831
5752.85	0.92112	1.19324	0.9864	0.98645	0.98428	0.98251	0.98406
5753.32	0.92379	1.20445	0.99136	0.99079	0.98874	0.98786	0.9885
5753.81	0.92716	1.21421	0.99693	0.99556	0.99257	0.99343	0.99366
5754.3	0.93115	1.22153	1.00198	1.00104	0.99757	0.99827	0.9983
5754.79	0.93596	1.22685	1.00679	1.00559	1.00347	1.00405	1.00341
5755.32	0.94187	1.23129	1.01217	1.0112	1.00907	1.00948	1.00872
5755.78	0.94834	1.23315	1.01542	1.01589	1.01358	1.01451	1.01332
5756.32	0.95535	1.23377	1.01989	1.02126	1.01824	1.02045	1.01812
5756.81	0.96247	1.23319	1.02452	1.02563	1.02241	1.02496	1.02233
5757.25	0.96982	1.2309	1.02798	1.02937	1.02536	1.02849	1.02627
5757.83	0.97693	1.22648	1.03198	1.03206	1.02897	1.03227	1.03061
5758.31	0.98327	1.22086	1.03392	1.03427	1.03278	1.03499	1.03283
5758.82	0.98927	1.21358	1.03625	1.03707	1.03496	1.03723	1.03454
5759.38	0.99563	1.20222	1.03859	1.0389	1.03633	1.03942	1.03597
5759.87	1.00201	1.19302	1.04024	1.04091	1.04001	1.0413	1.03744
5760.39	1.00875	1.18189	1.04232	1.04195	1.04493	1.04372	1.03992
5760.88	1.01538	1.17068	1.04322	1.04356	1.04728	1.04628	1.04242
5761.41	1.02298	1.15837	1.0448	1.04683	1.04842	1.04868	1.04493
5761.87	1.03	1.14609	1.0487	1.04851	1.05098	1.0504	1.047
5762.41	1.03777	1.13522	1.05211	1.05087	1.05364	1.05304	1.04918
5762.91	1.04515	1.12541	1.05415	1.05349	1.05532	1.05559	1.05107
5763.43	1.05216	1.11376	1.05637	1.05524	1.05663	1.05706	1.05396
5763.85	1.05852	1.10628	1.05746	1.05597	1.05793	1.0582	1.05549
5764.41	1.06333	1.09726	1.05809	1.05667	1.05995	1.06008	1.05622
5764.9	1.06703	1.08902	1.05798	1.05641	1.06059	1.06069	1.05632
5765.4	1.0698	1.08367	1.05769	1.05692	1.06048	1.06033	1.05592
5765.81	1.07182	1.07751	1.05716	1.0568	1.05948	1.05989	1.05558
5766.36	1.07288	1.07203	1.05658	1.0552	1.05743	1.05938	1.05444
5766.85	1.07358	1.06606	1.05535	1.05427	1.05661	1.0585	1.05344
5767.28	1.07356	1.06235	1.05463	1.05306	1.05564	1.0575	1.05308
5767.82	1.07344	1.05692	1.05351	1.05112	1.0541	1.05601	1.05131
5768.32	1.07358	1.05163	1.05218	1.05017	1.05346	1.05509	1.05009
5768.8	1.07314	1.0468	1.05124	1.04963	1.05373	1.05413	1.04918
5769.32	1.07268	1.04086	1.04981	1.04863	1.0529	1.05283	1.04745
5770.32	1.07072	1.03147	1.04781	1.04583	1.05019	1.05012	1.04528
5771.34	1.0677	1.02181	1.04467	1.04283	1.04655	1.04675	1.04234
5772.36	1.06142	1.01357	1.03982	1.03725	1.04137	1.04108	1.03675
5773.36	1.05719	1.00678	1.03328	1.03013	1.03378	1.03482	1.03015
5774.39	1.0533	0.99723	1.02694	1.024	1.02755	1.02808	1.02308
5775.44	1.04745	0.98765	1.01985	1.01732	1.01972	1.02204	1.01686
5776.46	1.03935	0.98136	1.01399	1.01158	1.01421	1.01622	1.01012
5777.41	1.02646	0.97912	1.00894	1.00646	1.0086	1.01043	1.00607
5778.44	1.01536	0.97522	1.00243	1.00097	1.00274	1.00322	1.00032
5779.43	1.0054	0.97162	0.99592	0.99518	0.99682	0.99617	0.99306
5780.35	0.9973	0.96892	0.99108	0.99026	0.99342	0.9922	0.989
5781.36	0.99101	0.96681	0.98735	0.98638	0.98947	0.98782	0.98555
5782.3	0.98651	0.96596	0.98546	0.98398	0.98636	0.98412	0.98473
5783.33	0.98158	0.96606	0.98243	0.98269	0.98478	0.98227	0.98174
5784.35	0.97821	0.96699	0.98177	0.97998	0.98335	0.98133	0.9788
5785.35	0.97562	0.96817	0.9817	0.97926	0.98286	0.98104	0.9783
5786.39	0.97429	0.97013	0.98051	0.97943	0.98275	0.98017	0.97734
5787.42	0.97365	0.97267	0.98135	0.97993	0.98316	0.98041	0.97806
5788.4	0.9731	0.97633	0.98259	0.98038	0.98307	0.98064	0.97961
5789.47	0.97228	0.98154	0.98245	0.98141	0.98285	0.98072	0.97999
5790.47	0.97162	0.9885	0.98219	0.98094	0.98332	0.98092	0.9809
5791.45	0.97029	0.99605	0.98111	0.98094	0.98258	0.98081	0.9801
5792.44	0.96815	1.00464	0.9805	0.97963	0.98311	0.97923	0.9784
5793.43	0.96566	1.01411	0.97989	0.97949	0.9817	0.97925	0.97783
5794.39	0.96276	1.02329	0.97781	0.97672	0.98054	0.97818	0.97755
5795.36	0.9604	1.03349	0.97626	0.97661	0.97993	0.97686	0.97648
5796.34	0.95851	1.04272	0.97703	0.97605	0.97903	0.97687	0.97649
5797.35	0.95689	1.05199	0.97708	0.97637	0.97861	0.97717	0.97654
5798.33	0.95669	1.06007	0.97877	0.97673	0.97934	0.97766	0.97708
5799.38	0.95692	1.06758	0.97836	0.9777	0.98028	0.97842	0.97778
5800.39	0.95651	1.07262	0.97815	0.97955	0.98117	0.97912	0.97809
5801.42	0.95958	1.07612	0.98103	0.98055	0.98227	0.98017	0.97816
5802.41	0.96181	1.07817	0.98347	0.98253	0.98353	0.9813	0.98125
5803.45	0.96408	1.0793	0.98424	0.98482	0.98529	0.98327	0.98266
5804.43	0.96712	1.07908	0.9856	0.98631	0.98684	0.98538	0.98382
5805.46	0.96952	1.07824	0.98857	0.98751	0.98951	0.98733	0.98687
5806.43	0.97447	1.07693	0.99101	0.98955	0.99203	0.98972	0.98873
5807.44	0.97766	1.07588	0.99225	0.98997	0.99274	0.992	0.99003
5808.37	0.98202	1.07424	0.99294	0.99193	0.99425	0.99281	0.9912
5809.35	0.98542	1.0715	0.99448	0.99511	0.99637	0.99577	0.99358
5810.35	0.98965	1.06826	0.99743	0.99614	0.99853	0.9973	0.99583
5811.33	0.99343	1.0642	0.99927	0.99747	0.99987	0.99906	0.99772
5812.33	0.99709	1.05857	1.00053	0.99985	1.00119	1.00164	0.99857
5813.35	1.00058	1.05256	1.00166	1.0016	1.00336	1.00267	1.00041
5814.38	1.00289	1.04561	1.00305	1.00395	1.00469	1.00413	1.00374
5815.4	1.00584	1.03751	1.0049	1.00597	1.00601	1.00595	1.00458
5816.39	1.00922	1.03043	1.0068	1.00723	1.00785	1.00819	1.00438
5817.47	1.01251	1.02357	1.00851	1.00764	1.01012	1.00931	1.00686
5818.45	1.01533	1.01831	1.00931	1.00829	1.01102	1.01049	1.00915
5819.45	1.0186	1.0139	1.0106	1.00948	1.01213	1.01182	1.01059
5820.44	1.02115	1.01115	1.01161	1.01125	1.01252	1.01291	1.01247
5821.39	1.02211	1.00925	1.01285	1.01267	1.01384	1.01337	1.01254
5822.32	1.02427	1.00824	1.01325	1.01399	1.01431	1.01391	1.01293
5823.34	1.02603	1.0074	1.01403	1.01501	1.0148	1.01411	1.01281
5824.34	1.02753	1.00655	1.01379	1.0148	1.0149	1.01385	1.01405
5825.32	1.02883	1.00598	1.01379	1.01328	1.01436	1.01387	1.01295
5826.31	1.02887	1.0047	1.01323	1.01431	1.0133	1.0137	1.01253
5827.35	1.02839	1.00295	1.01328	1.01254	1.01225	1.01347	1.01218
5828.35	1.02729	1.00073	1.01194	1.01104	1.01205	1.01227	1.01106
5829.39	1.02635	0.99867	1.01051	1.00918	1.01123	1.01083	1.01019
5830.39	1.02469	0.99622	1.009	1.00912	1.01011	1.0094	1.00975
5831.43	1.02317	0.99377	1.00782	1.00822	1.00922	1.00889	1.00859
5832.43	1.0219	0.99151	1.0073	1.00667	1.00838	1.00765	1.00757
5833.42	1.02051	0.98883	1.00712	1.00529	1.00665	1.00626	1.0068
5834.37	1.01731	0.98662	1.00587	1.00446	1.00524	1.00541	1.00541
5835.39	1.01735	0.98434	1.00345	1.00369	1.00337	1.00374	1.00315
5836.36	1.01494	0.98369	1.00256	1.00308	1.00257	1.00219	1.00237
5837.29	1.01432	0.98244	1.0008	1.00147	1.00159	1.00053	1.00122
5838.32	1.01335	0.98142	0.99979	1.00006	1.00027	0.99865	0.99995
5839.29	1.01008	0.98119	0.99859	0.99869	0.99914	0.99805	0.99915
5840.3	1.00864	0.98104	0.99622	0.99788	0.99776	0.9973	0.99771
5841.33	1.00588	0.98268	0.99568	0.99731	0.99678	0.99645	0.99624
5842.3	1.00233	0.98462	0.99533	0.99651	0.99593	0.99611	0.99633
5843.36	1.00091	0.98711	0.99593	0.99728	0.99601	0.99538	0.99787
5844.35	1.00028	0.98889	0.99585	0.99731	0.99685	0.99601	0.99873
5845.35	0.99884	0.99009	0.99689	0.99715	0.9968	0.99583	0.99719
5846.38	0.99723	0.99029	0.99812	0.99739	0.99686	0.99636	0.99777
5847.37	0.99648	0.99074	0.99779	0.99762	0.99547	0.9969	0.99835
5848.4	0.99699	0.99015	0.99677	0.99727	0.99551	0.99663	0.99904
5849.41	0.99653	0.99026	0.99869	0.99819	0.99594	0.99727	0.99962
5850.33	0.99642	0.9897	0.99822	0.99792	0.99686	0.99572	0.99978
5851.32	0.9956	0.98971	0.99862	0.99672	0.99736	0.9966	0.99945
5852.29	0.99553	0.99038	0.99745	0.99726	0.99584	0.99645	0.99915
5853.22	0.99529	0.99059	0.9972	0.99844	0.99645	0.99753	1.00048
5854.28	0.9963	0.99095	0.99902	0.99944	0.99705	0.99826	1.00006
5855.31	0.99764	0.99186	0.99984	1.00054	0.99829	0.99894	1.0006
5856.28	0.99826	0.99255	0.99954	0.99922	0.99788	0.99886	1.00113
5857.33	0.99815	0.99186	0.99815	0.99868	0.99669	0.99776	0.99985
5858.36	0.99704	0.991	0.9966	0.99843	0.99537	0.99694	0.99875
5859.36	0.9954	0.98923	0.995	0.99563	0.9927	0.99425	0.99727
5860.4	0.99433	0.9867	0.99313	0.99304	0.99085	0.99247	0.99448
5861.39	0.99319	0.98594	0.99033	0.99121	0.98809	0.99138	0.99283
5862.41	0.99348	0.98564	0.98873	0.99076	0.98765	0.98924	0.99219
5863.39	0.99294	0.98594	0.98828	0.99077	0.98686	0.98818	0.99096
5864.31	0.99315	0.98635	0.98693	0.98901	0.98631	0.98731	0.99033
5865.31	0.99347	0.98699	0.9866	0.98896	0.98432	0.9871	0.99011
5866.28	0.99348	0.98706	0.98696	0.98861	0.98442	0.98717	0.99048
5867.27	0.99438	0.98732	0.98704	0.9882	0.98495	0.98712	0.98917
5868.27	0.99511	0.98711	0.98664	0.9888	0.98486	0.98725	0.98921
5869.31	0.99634	0.98707	0.98699	0.98904	0.98403	0.98675	0.98938

## Sheet: Fig. 4e
Samples	CeF3 weight (%)	y Error bar ±	CeO2 weight (%)	y Error bar ±
Fresh	23.3	0.8	76.7	0.9
CH4	26	1.2	74	1.1
CH4+CO2	22.6	0.5	77.4	0.9
CO2	19.5	1.3	80.5	1.2
CO2+CH4	23.4	0.8	76.6	0.9

## Sheet: Fig. 4f
Fresh									CH4 treatment									CO2 treatment
B.E. (eV)	Intensity (a.u.)	Intensity (a.u.)	Intensity (a.u.)	Intensity (a.u.)	Intensity (a.u.)	Intensity (a.u.)	Intensity (a.u.)	Intensity (a.u.)	B.E. (eV)	Intensity (a.u.)	Intensity (a.u.)	Intensity (a.u.)	Intensity (a.u.)	Intensity (a.u.)	Intensity (a.u.)	Intensity (a.u.)	Intensity (a.u.)	B.E. (eV)	Intensity (a.u.)	Intensity (a.u.)	Intensity (a.u.)	Intensity (a.u.)	Intensity (a.u.)	Intensity (a.u.)	Intensity (a.u.)	Intensity (a.u.)
927	38468.6	38790.7	38468.6	38471.1	38468.6	38493	38468.6	38763.7	926.94	34116.15	34237.57	34116.15	34116.15	34116.15	34116.15	34118.94	34234.78	927	36857.05	37001.43	36857.05	36859.19	36857.05	36857.05	36857.05	36999.29
926.9	38836	38761.9	38434.2	38436.8	38434.2	38458.8	38434.2	38734.7	926.84	34506.51	34210.23	34086.62	34086.62	34086.62	34086.62	34089.43	34207.42	926.9	36723.45	36971.33	36824.45	36826.6	36824.45	36824.45	36824.45	36969.18
926.8	38819.3	38733.2	38399.9	38402.4	38399.9	38424.6	38399.9	38705.9	926.74	34552.44	34182.96	34057.09	34057.09	34057.09	34057.09	34059.93	34180.13	926.8	36556.45	36941.31	36791.84	36794.01	36791.84	36791.84	36791.84	36939.15
926.7	38819.3	38704.7	38365.5	38368.1	38365.5	38390.4	38365.5	38677.2	926.64	34452.24	34155.77	34027.56	34027.56	34027.56	34027.56	34030.42	34152.9	926.7	36623.25	36911.37	36759.24	36761.42	36759.24	36759.24	36759.24	36909.19
926.6	38877.8	38676.4	38331.1	38333.7	38331.1	38356.3	38331.1	38648.7	926.54	34145.37	34128.63	33998.03	33998.03	33998.03	33998.03	34000.91	34125.74	926.6	36687.26	36881.5	36726.63	36728.82	36726.63	36726.63	36726.63	36879.3
926.5	38752.5	38648.3	38296.8	38299.4	38296.8	38322.1	38296.8	38620.3	926.44	34329.07	34101.57	33968.5	33968.5	33968.5	33968.5	33971.41	34098.66	926.5	36331	36851.71	36694.03	36696.24	36694.03	36694.03	36694.03	36849.5
926.4	38890.3	38620.3	38262.4	38265	38262.4	38287.9	38262.4	38592.2	926.34	34759.1	34074.59	33938.97	33938.97	33938.97	33938.97	33941.91	34071.65	926.4	36472.95	36822	36661.43	36663.64	36661.43	36661.43	36661.43	36819.78
926.3	38618.9	38592.6	38228	38230.7	38228	38253.7	38228	38564.2	926.24	34448.06	34047.69	33909.44	33909.44	33909.44	33909.44	33912.4	34044.72	926.3	36172.34	36792.38	36628.82	36631.05	36628.82	36628.82	36628.82	36790.14
926.2	38564.6	38565.1	38193.7	38196.3	38193.7	38219.6	38193.7	38536.5	926.14	34385.44	34020.87	33879.91	33879.91	33879.91	33879.91	33882.9	34017.88	926.2	36322.65	36762.85	36596.22	36598.47	36596.22	36596.22	36596.22	36760.6
926.1	38869.4	38537.7	38159.3	38162	38159.3	38185.4	38159.3	38508.9	926.04	34502.34	33994.13	33850.38	33850.38	33850.38	33850.38	33853.4	33991.11	926.1	36116.68	36733.41	36563.61	36565.88	36563.61	36563.61	36563.61	36731.14
926	38531.2	38510.6	38124.9	38127.6	38124.9	38151.2	38124.9	38481.6	925.94	34471.03	33967.49	33820.85	33820.85	33820.85	33820.85	33823.9	33964.44	926	36214.09	36704.06	36531.01	36533.29	36531.01	36531.01	36531.01	36701.79
925.9	38811	38483.7	38090.6	38093.3	38090.6	38117.1	38090.6	38454.5	925.84	34510.69	33940.94	33791.32	33791.32	33791.32	33791.32	33794.4	33937.86	925.9	36035.96	36674.83	36498.41	36500.7	36498.41	36498.41	36498.41	36672.54
925.8	38514.5	38457.1	38056.2	38058.9	38056.2	38082.9	38056.2	38427.6	925.74	34013.86	33914.48	33761.79	33761.79	33761.79	33761.79	33764.89	33911.38	925.8	36194.61	36645.7	36465.8	36468.11	36465.8	36465.8	36465.8	36643.39
925.7	38451.9	38430.6	38021.8	38024.6	38021.8	38048.8	38021.8	38401	925.64	33782.15	33888.13	33732.26	33732.26	33732.26	33732.26	33735.39	33885	925.7	36250.28	36616.67	36433.2	36435.52	36433.2	36433.2	36433.2	36614.35
925.6	39069.8	38404.5	37987.4	37990.2	37987.4	38014.6	37987.4	38374.6	925.54	34107.8	33861.89	33702.73	33702.73	33702.73	33702.73	33705.89	33858.73	925.6	36113.89	36587.76	36400.59	36402.93	36400.59	36400.59	36400.59	36585.43
925.5	38623.1	38378.6	37953.1	37955.9	37953.1	37980.4	37953.1	38348.5	925.44	34256.01	33835.76	33673.2	33673.2	33673.2	33673.2	33676.39	33832.56	925.5	36005.34	36558.97	36367.99	36370.34	36367.99	36367.99	36367.99	36556.62
925.4	38547.9	38353	37918.7	37921.5	37918.7	37946.3	37918.7	38322.6	925.34	34352.04	33809.75	33643.67	33643.67	33643.67	33643.67	33646.9	33806.52	925.4	36161.21	36530.31	36335.39	36337.75	36335.39	36335.39	36335.39	36527.94
925.3	38631.4	38327.7	37884.3	37887.2	37884.3	37912.1	37884.3	38297.1	925.24	34339.51	33783.85	33614.14	33614.14	33614.14	33614.14	33617.4	33780.59	925.3	36358.83	36501.78	36302.78	36305.16	36302.78	36302.78	36302.78	36499.39
925.2	38264	38302.7	37850	37852.8	37850	37878	37850	38271.9	925.14	34333.25	33758.09	33584.61	33584.61	33584.61	33584.61	33587.9	33754.8	925.2	36150.08	36473.38	36270.18	36272.57	36270.18	36270.18	36270.18	36470.98
925.1	38389.3	38278.1	37815.6	37818.5	37815.6	37843.8	37815.6	38247	925.04	34583.75	33732.46	33555.08	33555.08	33555.08	33555.08	33558.4	33729.14	925.1	36214.09	36445.14	36237.57	36239.99	36237.57	36237.57	36237.57	36442.72
925	38932	38253.8	37781.2	37784.1	37781.2	37809.7	37781.2	38222.4	924.94	34702.74	33706.97	33525.55	33525.55	33525.55	33525.55	33528.9	33703.62	925	35944.11	36417.03	36204.97	36207.4	36204.97	36204.97	36204.97	36414.6
924.9	38952.9	38229.8	37746.9	37749.8	37746.9	37775.6	37746.9	38198.2	924.84	34084.84	33681.63	33496.02	33496.02	33496.02	33496.02	33499.41	33678.25	924.9	36155.64	36389.09	36172.36	36174.81	36172.36	36172.36	36172.36	36386.64
924.8	38986.3	38206.2	37712.5	37715.4	37712.5	37741.4	37712.5	38174.3	924.74	34228.87	33656.45	33466.49	33466.49	33466.49	33466.49	33469.91	33653.04	924.8	36289.25	36361.31	36139.76	36142.22	36139.76	36139.76	36139.76	36358.85
924.7	39053.1	38183	37678.1	37681.1	37678.1	37707.3	37678.1	38150.9	924.64	34208	33631.43	33436.96	33436.96	33436.96	33436.96	33440.41	33627.98	924.7	36381.1	36333.71	36107.16	36109.64	36107.16	36107.16	36107.16	36331.23
924.6	39011.4	38160.2	37643.8	37646.7	37643.8	37673.2	37643.8	38127.8	924.54	34210.09	33606.59	33407.43	33407.43	33407.43	33407.43	33410.92	33603.1	924.6	35596.19	36306.28	36074.55	36077.05	36074.55	36074.55	36074.55	36303.79
924.5	38635.6	38137.9	37609.4	37612.4	37609.4	37639	37609.4	38105.2	924.44	34114.06	33581.93	33377.9	33377.9	33377.9	33377.9	33381.43	33578.4	924.5	36080.49	36279.05	36041.95	36044.46	36041.95	36041.95	36041.95	36276.54
924.4	39378.8	38115.9	37575	37578	37575	37604.9	37575	38083.1	924.34	33863.56	33557.45	33348.37	33348.37	33348.37	33348.37	33351.93	33553.89	924.4	36266.98	36252.02	36009.34	36011.88	36009.34	36009.34	36009.34	36249.48
924.3	38790.1	38094.5	37540.6	37543.7	37540.6	37570.8	37540.6	38061.4	924.24	34377.09	33533.18	33318.84	33318.84	33318.84	33318.84	33322.43	33529.58	924.3	36436.76	36225.19	35976.74	35979.29	35976.74	35976.74	35976.74	36222.64
924.2	38610.6	38073.6	37506.3	37509.3	37506.3	37536.7	37506.3	38040.2	924.14	34245.57	33509.12	33289.31	33289.31	33289.31	33289.31	33292.95	33505.48	924.2	35963.59	36198.59	35944.14	35946.7	35944.14	35944.14	35944.14	36196.03
924.1	38213.9	38053.2	37471.9	37475	37471.9	37502.6	37471.9	38019.5	924.04	34247.66	33485.28	33259.78	33259.78	33259.78	33259.78	33263.45	33481.61	924.1	35662.99	36172.22	35911.53	35914.11	35911.53	35911.53	35911.53	36169.64
924	38806.8	38033.4	37437.5	37440.6	37437.5	37468.5	37437.5	37999.4	923.94	34404.23	33461.68	33230.25	33230.25	33230.25	33230.25	33233.96	33457.97	924	35445.89	36146.09	35878.93	35881.53	35878.93	35878.93	35878.93	36143.49
923.9	38831.8	38014.1	37403.2	37406.3	37403.2	37434.4	37403.2	37979.8	923.84	33972.11	33438.33	33200.72	33200.72	33200.72	33200.72	33204.47	33434.59	923.9	35810.51	36120.23	35846.32	35848.94	35846.32	35846.32	35846.32	36117.61
923.8	38314.1	37995.5	37368.8	37371.9	37368.8	37400.3	37368.8	37960.9	923.74	34036.82	33415.25	33171.19	33171.19	33171.19	33171.19	33174.98	33411.46	923.8	35835.56	36094.63	35813.72	35816.36	35813.72	35813.72	35813.72	36092
923.7	38497.8	37977.6	37334.4	37337.6	37334.4	37366.2	37334.4	37942.7	923.64	34391.7	33392.44	33141.66	33141.66	33141.66	33141.66	33145.48	33388.62	923.7	35980.29	36069.32	35781.12	35783.77	35781.12	35781.12	35781.12	36066.67
923.6	38673.2	37960.3	37300.1	37303.2	37300.1	37332.1	37300.1	37925.2	923.54	34289.41	33369.94	33112.13	33112.13	33112.13	33112.13	33116	33366.07	923.6	36442.33	36044.32	35748.51	35751.18	35748.51	35748.51	35748.51	36041.64
923.5	37712.9	37943.8	37265.7	37268.9	37265.7	37298	37265.7	37908.3	923.44	34283.15	33347.74	33082.6	33082.6	33082.6	33082.6	33086.51	33343.84	923.5	35604.54	36019.63	35715.91	35718.6	35715.91	35715.91	35715.91	36016.94
923.4	38568.8	37928.1	37231.3	37234.5	37231.3	37263.9	37231.3	37892.3	923.34	34460.59	33325.88	33053.07	33053.07	33053.07	33053.07	33057.02	33321.93	923.4	35376.31	35995.28	35683.3	35686.02	35683.3	35683.3	35683.3	35992.57
923.3	39145	37913.2	37197	37200.2	37197	37229.8	37197	37877.1	923.24	34126.59	33304.38	33023.54	33023.54	33023.54	33023.54	33027.54	33300.38	923.3	35685.26	35971.29	35650.7	35653.43	35650.7	35650.7	35650.7	35968.56
923.2	38309.9	37899.2	37162.6	37165.8	37162.6	37195.7	37162.6	37862.8	923.14	33959.59	33283.24	32994.01	32994.01	32994.01	32994.01	32998.05	33279.21	923.2	35596.19	35947.68	35618.09	35620.84	35618.09	35618.09	35618.09	35944.93
923.1	38197.2	37886.2	37128.2	37131.5	37128.2	37161.7	37128.2	37849.5	923.04	34078.57	33262.52	32964.48	32964.48	32964.48	32964.48	32968.56	33258.44	923.1	35899.58	35924.47	35585.49	35588.26	35585.49	35585.49	35585.49	35921.7
923	38948.7	37874.2	37093.8	37097.2	37093.8	37127.6	37093.8	37837.2	922.94	34222.61	33242.21	32934.95	32934.95	32934.95	32934.95	32939.08	33238.08	923	36322.65	35901.68	35552.89	35555.68	35552.89	35552.89	35552.89	35898.89
922.9	38460.2	37863.3	37059.5	37062.8	37059.5	37093.5	37059.5	37825.9	922.84	34510.69	33222.36	32905.42	32905.42	32905.42	32905.42	32909.59	33218.18	922.9	36372.75	35879.34	35520.28	35523.09	35520.28	35520.28	35520.28	35876.53
922.8	38230.6	37853.6	37025.1	37028.5	37025.1	37059.5	37025.1	37815.9	922.74	34335.34	33202.99	32875.89	32875.89	32875.89	32875.89	32880.11	33198.78	922.8	36216.88	35857.5	35487.68	35490.51	35487.68	35487.68	35487.68	35854.66
922.7	38765	37845.1	36990.8	36994.1	36990.8	37025.4	36990.8	37807.1	922.64	34358.3	33184.14	32846.36	32846.36	32846.36	32846.36	32850.63	33179.88	922.7	35855.04	35836.14	35455.07	35457.93	35455.07	35455.07	35455.07	35833.29
922.6	38414.3	37838	36956.4	36959.8	36956.4	36991.3	36956.4	37799.7	922.54	33540	33165.85	32816.83	32816.83	32816.83	32816.83	32821.14	33161.54	922.6	36091.63	35815.34	35422.47	35425.34	35422.47	35422.47	35422.47	35812.47
922.5	38823.5	37832.4	36922	36925.4	36922	36957.3	36922	37793.7	922.44	33792.59	33148.14	32787.3	32787.3	32787.3	32787.3	32791.67	33143.78	922.5	36656.65	35795.12	35389.87	35392.76	35389.87	35389.87	35389.87	35792.23
922.4	38193.1	37828.4	36887.6	36891.1	36887.6	36923.3	36887.6	37789.4	922.34	34287.32	33131.06	32757.77	32757.77	32757.77	32757.77	32762.19	33126.65	922.4	35746.49	35775.51	35357.26	35360.18	35357.26	35357.26	35357.26	35772.59
922.3	38276.6	37826.2	36853.3	36856.8	36853.3	36889.2	36853.3	37786.8	922.24	33951.24	33114.68	32728.24	32728.24	32728.24	32728.24	32732.71	33110.21	922.3	36125.03	35756.57	35324.66	35327.59	35324.66	35324.66	35324.66	35753.63
922.2	38819.3	37825.8	36818.9	36822.4	36818.9	36855.2	36818.9	37786	922.14	34364.56	33099.01	32698.71	32698.71	32698.71	32698.71	32703.23	33094.5	922.2	36077.71	35738.32	35292.05	35295.01	35292.05	35292.05	35292.05	35735.36
922.1	38531.2	37827.6	36784.5	36788.1	36784.5	36821.2	36784.5	37787.4	922.04	34333.25	33084.14	32669.18	32669.18	32669.18	32669.18	32673.75	33079.57	922.1	35632.38	35720.83	35259.45	35262.43	35259.45	35259.45	35259.45	35717.85
922	38401.8	37831.5	36750.2	36753.7	36750.2	36787.1	36750.2	37791	921.94	33936.62	33070.11	32639.65	32639.65	32639.65	32639.65	32644.28	33065.48	922	35821.64	35704.13	35226.84	35229.84	35226.84	35226.84	35226.84	35701.13
921.9	38627.2	37837.9	36715.8	36719.4	36715.8	36753.1	36715.8	37797	921.84	33723.7	33056.98	32610.12	32610.12	32610.12	32610.12	32614.8	33052.3	921.9	35991.43	35688.31	35194.24	35197.27	35194.24	35194.24	35194.24	35685.29
921.8	38961.3	37847.1	36681.4	36685	36681.4	36719.1	36681.4	37805.8	921.74	34139.11	33044.84	32580.59	32580.59	32580.59	32580.59	32585.33	33040.11	921.8	36010.91	35673.42	35161.64	35164.68	35161.64	35161.64	35161.64	35670.38
921.7	38568.8	37859.2	36647.1	36650.7	36647.1	36685.1	36647.1	37817.5	921.64	34414.66	33033.75	32551.06	32551.06	32551.06	32551.06	32555.85	33028.96	921.7	35746.49	35659.53	35129.04	35132.11	35129.04	35129.04	35129.04	35656.46
921.6	38727.4	37874.6	36612.7	36616.4	36612.7	36651.1	36612.7	37832.5	921.54	34013.86	33023.82	32521.53	32521.53	32521.53	32521.53	32526.38	33018.98	921.6	35932.98	35646.72	35096.43	35099.52	35096.43	35096.43	35096.43	35643.63
921.5	39132.4	37893.4	36578.3	36582	36578.3	36617.1	36578.3	37851	921.44	34086.92	33015.13	32492	32492	32492	32492	32496.91	33010.22	921.5	35894.01	35635.06	35063.82	35066.94	35063.82	35063.82	35063.82	35631.95
921.4	39036.4	37916.3	36543.9	36547.7	36543.9	36583.1	36543.9	37873.4	921.34	34018.04	33007.79	32462.47	32462.47	32462.47	32462.47	32467.44	33002.82	921.4	35523.83	35624.67	35031.22	35034.36	35031.22	35031.22	35031.22	35621.53
921.3	38685.7	37943.4	36509.6	36513.3	36509.6	36549.1	36509.6	37900.1	921.24	34118.24	33001.91	32432.94	32432.94	32432.94	32432.94	32437.97	32996.88	921.3	35348.47	35615.66	34998.62	35001.79	34998.62	34998.62	34998.62	35612.5
921.2	38447.7	37975.2	36475.2	36479	36475.2	36515.2	36475.2	37931.4	921.14	33961.67	32997.63	32403.41	32403.41	32403.41	32403.41	32408.51	32992.53	921.2	36016.48	35608.13	34966.01	34969.2	34966.01	34966.01	34966.01	35604.94
921.1	38602.2	38012.1	36440.8	36444.7	36440.8	36481.2	36440.8	37968	921.04	33980.46	32995.09	32373.88	32373.88	32373.88	32373.88	32379.04	32989.93	921.1	35782.68	35602.24	34933.41	34936.63	34933.41	34933.41	34933.41	35599.03
921	38894.5	38054.7	36406.5	36410.3	36406.5	36447.2	36406.5	38010.1	920.94	33899.05	32994.44	32344.36	32344.36	32344.36	32344.36	32349.58	32989.21	921	35849.48	35598.13	34900.8	34904.05	34900.8	34900.8	34900.8	35594.88
920.9	38481.1	38103.3	36372.1	36376	36372.1	36413.2	36372.1	38058.3	920.84	33978.37	32995.86	32314.82	32314.82	32314.82	32314.82	32320.11	32990.57	920.9	35835.56	35595.96	34868.2	34871.46	34868.2	34868.2	34868.2	35592.7
920.8	38890.3	38158.7	36337.7	36341.6	36337.7	36379.3	36337.7	38113.2	920.74	34326.99	32999.57	32285.29	32285.29	32285.29	32285.29	32290.65	32994.21	920.8	35557.23	35596	34835.6	34838.89	34835.6	34835.6	34835.6	35592.7
920.7	39867.2	38221.3	36303.4	36307.3	36303.4	36345.3	36303.4	38175.4	920.64	33633.93	33005.75	32255.77	32255.77	32255.77	32255.77	32261.19	33000.32	920.7	36186.26	35598.41	34802.99	34806.31	34802.99	34802.99	34802.99	35595.09
920.6	39462.3	38291.8	36269	36273	36269	36311.4	36269	38245.4	920.54	33483.63	33014.7	32226.23	32226.23	32226.23	32226.23	32231.73	33009.2	920.6	36297.6	35603.5	34770.39	34773.73	34770.39	34770.39	34770.39	35600.16
920.5	39124.1	38370.8	36234.6	36238.6	36234.6	36277.5	36234.6	38323.9	920.44	33919.92	33026.64	32196.71	32196.71	32196.71	32196.71	32202.28	33021.07	920.5	36047.09	35611.56	34737.79	34741.16	34737.79	34737.79	34737.79	35608.19
920.4	38856.9	38458.9	36200.3	36204.3	36200.3	36243.6	36200.3	38411.6	920.34	33942.89	33041.9	32167.18	32167.18	32167.18	32167.18	32172.82	33036.26	920.4	36141.73	35622.96	34705.18	34708.58	34705.18	34705.18	34705.18	35619.56
920.3	39245.2	38557	36165.9	36170	36165.9	36209.6	36165.9	38509.2	920.24	34153.72	33060.88	32137.64	32137.64	32137.64	32137.64	32143.37	33055.15	920.3	36322.65	35638.13	34672.57	34676	34672.57	34672.57	34672.57	35634.71
920.2	39186.7	38665.6	36131.5	36135.6	36131.5	36175.7	36131.5	38617.3	920.14	33876.09	33083.88	32108.12	32108.12	32108.12	32108.12	32113.91	33078.09	920.2	36403.36	35657.51	34639.97	34643.43	34639.97	34639.97	34639.97	35654.06
920.1	40042.6	38785.5	36097.2	36101.3	36097.2	36141.8	36097.2	38736.7	920.04	34109.89	33111.45	32078.59	32078.59	32078.59	32078.59	32084.46	33105.57	920.1	36269.76	35681.71	34607.37	34610.85	34607.37	34607.37	34607.37	35678.22
920	39934	38917.4	36062.8	36066.9	36062.8	36107.9	36062.8	38868.1	919.94	34291.5	33143.98	32049.05	32049.05	32049.05	32049.05	32055.01	33138.02	920	35835.56	35711.27	34574.77	34578.28	34574.77	34574.77	34574.77	35707.76
919.9	39408	39061.9	36028.4	36032.6	36028.4	36074.1	36028.4	39012.1	919.84	34423.01	33182.09	32019.53	32019.53	32019.53	32019.53	32025.56	33176.05	919.9	35938.54	35746.96	34542.16	34545.7	34542.16	34542.16	34542.16	35743.42
919.8	39934	39219.9	35994.1	35998.3	35994.1	36040.2	35994.1	39169.5	919.74	33905.31	33226.48	31990	31990	31990	31990	31996.12	33220.36	919.8	36269.76	35789.62	34509.55	34513.13	34509.55	34509.55	34509.55	35786.05
919.7	40180.4	39391.8	35959.7	35963.9	35959.7	36006.3	35959.7	39340.9	919.64	34009.69	33277.77	31960.46	31960.46	31960.46	31960.46	31966.67	33271.55	919.7	36294.81	35840.09	34476.95	34480.55	34476.95	34476.95	34476.95	35836.49
919.6	40126.1	39578.4	35925.3	35929.6	35925.3	35972.4	35925.3	39527	919.54	34293.59	33336.88	31930.94	31930.94	31930.94	31930.94	31937.23	33330.58	919.6	36431.2	35899.47	34444.35	34447.98	34444.35	34444.35	34444.35	35895.84
919.5	40756.5	39780.1	35890.9	35895.3	35890.9	35938.6	35890.9	39728.1	919.44	34418.84	33404.64	31901.41	31901.41	31901.41	31901.41	31907.79	33398.25	919.5	36575.93	35968.79	34411.74	34415.4	34411.74	34411.74	34411.74	35965.13
919.4	40940.2	39997.4	35856.6	35861	35856.6	35904.8	35856.6	39944.9	919.34	34667.25	33482.15	31871.88	31871.88	31871.88	31871.88	31878.36	33475.67	919.4	36890.45	36049.34	34379.14	34382.83	34379.14	34379.14	34379.14	36045.65
919.3	41057.1	40230.8	35822.2	35826.6	35822.2	35870.9	35822.2	40177.7	919.24	34656.81	33570.68	31842.35	31842.35	31842.35	31842.35	31848.92	33564.11	919.3	36968.38	36142.54	34346.54	34350.26	34346.54	34346.54	34346.54	36138.82
919.2	41629.1	40480.2	35787.8	35792.3	35787.8	35837.1	35787.8	40426.5	919.14	34638.03	33671.42	31812.82	31812.82	31812.82	31812.82	31819.49	33664.75	919.2	36971.16	36249.68	34313.93	34317.68	34313.93	34313.93	34313.93	36245.93
919.1	42029.9	40745.9	35753.5	35758	35753.5	35803.3	35753.5	40691.6	919.04	34886.44	33786.04	31783.29	31783.29	31783.29	31783.29	31790.06	33779.27	919.1	36815.3	36372.47	34281.33	34285.12	34281.33	34281.33	34281.33	36368.68
919	42430.7	41027.4	35719.1	35723.6	35719.1	35769.5	35719.1	40972.5	918.94	34721.53	33916.01	31753.76	31753.76	31753.76	31753.76	31760.63	33909.13	919	37063.01	36512.31	34248.72	34252.54	34248.72	34248.72	34248.72	36508.49
918.9	42564.3	41324.2	35684.7	35689.3	35684.7	35735.7	35684.8	41268.7	918.84	34665.16	34063.26	31724.23	31724.23	31724.23	31724.23	31731.21	34056.28	918.9	37001.78	36670.94	34216.12	34219.97	34216.12	34216.12	34216.12	36667.08
918.8	43357.6	41635.8	35650.4	35655	35650.4	35701.9	35650.4	41579.6	918.74	35151.55	34229.9	31694.7	31694.7	31694.7	31694.7	31701.78	34222.81	918.8	37430.42	36850.16	34183.52	34187.4	34183.52	34183.52	34183.52	36846.27
918.7	43821	41960.4	35616	35620.7	35616	35668.1	35616	41903.6	918.64	35648.38	34417.79	31665.17	31665.17	31665.17	31665.17	31672.36	34410.59	918.7	37282.9	37051.37	34150.91	34154.83	34150.91	34150.91	34150.91	37047.45
918.6	43729.1	42296.5	35581.6	35586.3	35581.6	35634.4	35581.7	42239.1	918.54	35554.44	34629.34	31635.64	31635.64	31635.64	31635.64	31642.95	34622.03	918.6	38123.47	37276.43	34118.3	34122.26	34118.3	34118.3	34118.3	37272.47
918.5	44405.5	42641.3	35547.3	35552	35547.3	35600.6	35547.3	42583.2	918.44	35596.19	34866.36	31606.11	31606.11	31606.11	31606.11	31613.53	34858.93	918.5	39019.71	37526.5	34085.7	34089.7	34085.7	34085.7	34085.7	37522.5
918.4	44885.6	42991.8	35512.9	35517.7	35512.9	35566.9	35512.9	42933	918.34	36477.12	35130.82	31576.58	31576.58	31576.58	31576.58	31584.13	35123.27	918.4	38794.26	37802.97	34053.1	34057.13	34053.1	34053.1	34053.1	37798.95
918.3	45987.8	43344.3	35478.5	35483.3	35478.5	35533.2	35478.6	43284.8	918.24	36675.43	35424.22	31547.05	31547.05	31547.05	31547.05	31554.72	35416.55	918.3	38783.12	38107.04	34020.49	34024.55	34020.49	34020.49	34020.49	38102.98
918.2	44977.4	43693.4	35444.2	35449	35444.2	35499.4	35444.2	43633.2	918.14	36940.55	35746.56	31517.52	31517.52	31517.52	31517.52	31525.32	35738.76	918.2	39645.96	38438.83	33987.89	33991.99	33987.89	33987.89	33987.89	38434.73
918.1	45244.7	44033.8	35409.8	35414.7	35409.8	35465.7	35409.9	43972.8	918.04	37168.09	36097.17	31487.99	31487.99	31487.99	31487.99	31495.92	36089.24	918.1	40227.68	38798.71	33955.29	33959.42	33955.29	33955.29	33955.29	38794.57
918	45265.5	44358.4	35375.4	35380.4	35375.4	35432.1	35375.5	44296.7	917.94	37583.5	36472.33	31458.46	31458.46	31458.46	31458.46	31466.53	36464.26	918	40244.38	39185.34	33922.68	33926.86	33922.68	33922.68	33922.68	39181.16
917.9	45687.2	44660.2	35341.1	35346.1	35341.1	35398.4	35341.2	44597.7	917.84	38456.08	36866.05	31428.93	31428.93	31428.93	31428.93	31437.14	36857.84	917.9	40851.15	39596.96	33890.08	33894.29	33890.08	33890.08	33890.08	39592.75
917.8	46747.7	44931.6	35306.7	35311.7	35306.7	35364.7	35306.8	44868.3	917.74	38297.43	37268.62	31399.4	31399.4	31399.4	31399.4	31407.76	37260.25	917.8	41441.22	40030.45	33857.47	33861.73	33857.47	33857.47	33857.48	40026.2
917.7	46484.6	45164.1	35272.3	35277.4	35272.3	35331.1	35272.5	45100	917.64	38771.29	37665.18	31369.87	31369.87	31369.87	31369.87	31378.39	37656.66	917.7	41942.22	40479.96	33824.87	33829.16	33824.87	33824.87	33824.87	40475.67
917.6	46835.3	45350.6	35237.9	35243.1	35237.9	35297.4	35238.2	45285.7	917.54	39165.83	38037.56	31340.34	31340.34	31340.34	31340.34	31349.02	38028.88	917.6	42270.65	40938.54	33792.27	33796.6	33792.27	33792.27	33792.27	40934.2
917.5	47219.4	45483.8	35203.6	35208.8	35203.6	35263.8	35203.9	45418.1	917.44	39134.52	38363.06	31310.81	31310.81	31310.81	31310.81	31319.67	38354.2	917.5	42365.29	41395.37	33759.66	33764.03	33759.66	33759.66	33759.66	41390.99
917.4	47152.6	45558.5	35169.2	35174.4	35169.2	35230.2	35169.6	45491.9	917.34	39652.22	38618.33	31281.28	31281.28	31281.28	31281.28	31290.32	38609.29	917.4	43097.31	41837.73	33727.06	33731.47	33727.06	33727.06	33727.07	41833.31
917.3	46701.7	45570.9	35134.8	35140.1	35134.8	35196.6	35135.3	45503.4	917.24	39871.41	38781.65	31251.75	31251.75	31251.75	31251.75	31260.98	38772.42	917.3	42679.8	42250.12	33694.45	33698.91	33694.45	33694.45	33694.46	42245.65
917.2	47328	45519.5	35100.5	35105.8	35100.5	35163.1	35101	45451	917.14	40132.35	38836.51	31222.22	31222.22	31222.22	31222.22	31231.66	38827.07	917.2	42980.41	42614.1	33661.85	33666.34	33661.85	33661.85	33661.86	42609.59
917.1	47294.6	45404.8	35066.1	35071.5	35066.1	35129.5	35066.8	45335.4	917.04	40017.54	38775.51	31192.69	31192.69	31192.69	31192.69	31202.35	38765.85	917.1	43219.77	42911.43	33629.25	33633.79	33629.25	33629.25	33629.26	42906.87
917	47290.4	45230	35031.7	35037.2	35031.7	35096	35032.5	45159.5	916.94	39658.48	38601.6	31163.16	31163.16	31163.16	31163.16	31173.05	38591.7	917	43392.34	43123.95	33596.64	33601.23	33596.64	33596.64	33596.66	43119.34
916.9	46305.1	44999.7	34997.4	35002.9	34997.4	35062.5	34998.3	44928.1	916.84	39526.97	38327.46	31133.63	31133.63	31133.63	31133.63	31143.78	38317.31	916.9	43996.33	43237.35	33564.04	33568.66	33564.04	33564.04	33564.06	43232.7
916.8	46472.1	44720.1	34963	34968.6	34963	35029	34964.1	44647.5	916.74	38988.39	37972.68	31104.1	31104.1	31104.1	31104.1	31114.53	37962.25	916.8	43695.72	43242.41	33531.43	33536.11	33531.43	33531.43	33531.47	43237.7
916.7	46426.2	44399.1	34928.6	34934.2	34928.6	34995.5	34930	44325.2	916.64	38739.98	37560.91	31074.57	31074.57	31074.57	31074.57	31085.3	37550.18	916.7	43962.93	43136.65	33498.83	33503.55	33498.83	33498.83	33498.88	43131.89
916.6	46392.8	44044	34894.2	34899.9	34894.2	34962	34895.9	43968.9	916.54	37892.45	37114.88	31045.04	31045.04	31045.04	31045.04	31056.1	37103.82	916.6	43974.06	42924.8	33466.22	33470.99	33466.22	33466.22	33466.28	42919.98
916.5	45979.5	43663.3	34859.9	34865.6	34859.9	34928.6	34861.8	43586.9	916.44	37316.3	36655.53	31015.51	31015.51	31015.51	31015.51	31026.93	36644.11	916.5	43509.24	42618.28	33433.62	33438.44	33433.62	33433.62	33433.7	42613.39
916.4	45745.7	43264.3	34825.5	34831.3	34825.5	34895.2	34827.9	43186.5	916.34	36548.1	36198.94	30985.98	30985.98	30985.98	30985.98	30997.8	36187.12	916.4	43147.41	42232.87	33401.02	33405.88	33401.02	33401.02	33401.11	42227.91
916.3	45587	42853.6	34791.2	34797	34791.2	34861.8	34793.9	42774.4	916.24	36186.96	35756.74	30956.45	30956.45	30956.45	30956.45	30968.71	35744.48	916.3	42682.59	41786.61	33368.41	33373.32	33368.41	33368.41	33368.53	41781.58
916.2	45173.7	42437.9	34756.8	34762.7	34756.8	34828.4	34760.1	42357.1	916.14	35788.24	35337.27	30926.92	30926.92	30926.92	30926.92	30939.68	35324.5	916.2	41736.25	41298.62	33335.81	33340.77	33335.81	33335.81	33335.96	41293.51
916.1	44810.4	42022	34722.4	34728.4	34722.4	34795	34726.4	41939.5	916.04	34878.09	34944.51	30897.39	30897.39	30897.39	30897.39	30910.7	34931.2	916.1	41249.16	40785.65	33303.2	33308.21	33303.2	33303.2	33303.39	40780.45
916	44075.7	41610.6	34688	34694.1	34688	34761.7	34692.7	41526.3	915.94	35097.28	34580.9	30867.86	30867.86	30867.86	30867.86	30881.79	34566.97	916	41349.37	40263.19	33270.6	33275.66	33270.6	33270.6	33270.83	40257.89
915.9	43345	41207.1	34653.7	34659.8	34653.7	34728.4	34659.2	41120.8	915.84	34898.96	34246.44	30838.33	30838.33	30838.33	30838.33	30852.96	34231.81	915.9	40503.23	39743.03	33238	33243.11	33238	33238	33238.29	39737.62
915.8	43040.2	40814	34619.3	34625.4	34619.3	34695.1	34625.8	40725.6	915.74	34122.41	33940	30808.8	30808.8	30808.8	30808.8	30824.21	33924.59	915.8	40230.46	39234.15	33205.39	33210.56	33205.39	33205.39	33205.76	39228.61
915.7	42597.7	40433.8	34584.9	34591.1	34584.9	34661.8	34592.6	40343	915.64	33765.45	33660.32	30779.27	30779.27	30779.27	30779.27	30795.56	33644.02	915.7	40052.33	38743.89	33172.79	33178.01	33172.79	33172.79	33173.25	38738.2
915.6	42263.7	40067.7	34550.6	34556.8	34550.6	34628.6	34559.6	39974.4	915.54	34099.45	33405.09	30749.74	30749.74	30749.74	30749.74	30767.04	33387.79	915.6	39278.56	38276.29	33140.18	33145.46	33140.18	33140.18	33140.76	38270.44
915.5	41533.1	39717.1	34516.2	34522.5	34516.2	34595.4	34526.8	39621	915.44	34333.25	33172.46	30720.21	30720.21	30720.21	30720.21	30738.64	33154.03	915.5	38602.2	37834.8	33107.58	33112.91	33107.58	33107.58	33108.29	37828.76
915.4	40464.3	39382.6	34481.8	34488.2	34481.8	34562.2	34494.2	39283.4	915.34	33830.16	32960.18	30690.68	30690.68	30690.68	30690.68	30710.39	32940.46	915.4	38229.24	37420.73	33074.98	33080.37	33074.98	33074.98	33075.86	37414.46
915.3	39846.4	39064.2	34447.5	34453.9	34447.5	34529.1	34461.9	38961.7	915.24	33448.15	32766.13	30661.15	30661.15	30661.15	30661.15	30682.32	32744.96	915.3	37822.87	37034.44	33042.37	33047.82	33042.37	33042.37	33043.46	37027.91
915.2	39416.3	38762.6	34413.1	34419.6	34413.1	34495.9	34429.9	38656.3	915.14	33475.28	32588.62	30631.62	30631.62	30631.62	30631.62	30654.44	32565.8	915.2	37661.43	36676.22	33009.77	33015.27	33009.77	33009.77	33011.1	36669.38
915.1	39520.7	38477.2	34378.7	34385.3	34378.7	34462.8	34398.3	38366.9	915.04	33057.78	32425.78	30602.09	30602.09	30602.09	30602.09	30626.78	32401.08	915.1	36971.16	36344.98	32977.16	32982.73	32977.16	32977.16	32978.8	36337.77
915	39057.3	38208.2	34344.4	34351.1	34344.4	34429.8	34367.1	38093.4	914.94	33356.3	32276.2	30572.56	30572.56	30572.56	30572.56	30599.38	32249.38	915	36634.38	36040.02	32944.56	32950.18	32944.56	32944.56	32946.57	36032.38
914.9	38927.9	37955.1	34310	34316.8	34310	34396.8	34336.3	37835.2	914.84	32957.58	32138.43	30543.03	30543.03	30543.03	30543.03	30572.26	32109.21	914.9	36367.18	35759.82	32911.95	32917.64	32911.95	32911.95	32914.41	35751.68
914.8	38431	37717.2	34275.6	34282.5	34275.6	34363.8	34306.1	37591.8	914.74	32915.83	32011.21	30513.5	30513.5	30513.5	30513.5	30545.46	31979.25	914.8	36052.66	35502.77	32879.35	32885.1	32879.35	32879.35	32882.34	35494.04
914.7	37758.8	37494.4	34241.2	34248.2	34241.2	34330.8	34276.4	37362.7	914.64	32611.06	31893.57	30483.97	30483.97	30483.97	30483.97	30519.01	31858.52	914.7	35721.44	35267.54	32846.75	32852.56	32846.75	32846.75	32850.37	35258.1
914.6	37696.2	37285.7	34206.9	34213.9	34206.9	34297.9	34247.4	37147.2	914.54	32542.17	31784.46	30454.44	30454.44	30454.44	30454.44	30492.98	31745.92	914.6	35198.17	35052.25	32814.14	32820.02	32814.14	32814.14	32818.54	35041.97
914.5	37612.7	37091	34172.5	34179.6	34172.5	34265	34219.1	36944.9	914.44	32537.99	31683.17	30424.91	30424.91	30424.91	30424.91	30467.39	31640.69	914.5	35175.91	34855.47	32781.54	32787.49	32781.54	32781.54	32786.85	34844.21
914.4	37115.9	36909.3	34138.1	34145.3	34138.1	34232.2	34191.5	36754.7	914.34	32775.97	31588.92	30395.38	30395.38	30395.38	30395.38	30442.31	31541.99	914.4	35161.99	34675.47	32748.93	32754.95	32748.93	32748.93	32755.33	34663.05
914.3	37353.9	36740.1	34103.8	34111	34103.8	34199.4	34164.9	36576.1	914.24	32212.34	31501.07	30365.85	30365.85	30365.85	30365.85	30417.8	31449.13	914.3	34794.59	34510.63	32716.33	32722.41	32716.33	32716.33	32724.02	34496.86
914.2	37996.8	36582.8	34069.4	34076.7	34069.4	34166.6	34139.2	36408.4	914.14	32427.35	31419.15	30336.32	30336.32	30336.32	30336.32	30393.9	31361.57	914.2	34207.3	34359.66	32683.73	32689.88	32683.73	32683.73	32692.95	34344.28
914.1	37629.4	36436.8	34035	34042.4	34035	34133.9	34114.7	36250.9	914.04	32166.42	31342.63	30306.79	30306.79	30306.79	30306.79	30370.71	31278.71	914.1	34694.39	34221.01	32651.12	32657.35	32651.12	32651.12	32662.15	34203.76
914	37554.3	36301.5	34000.7	34008.2	34000.7	34101.2	34091.3	36102.8	913.94	32515.03	31271.18	30277.26	30277.26	30277.26	30277.26	30348.28	31200.17	914	34827.99	34093.57	32618.52	32624.82	32618.52	32618.52	32631.67	34074.13
913.9	37792.2	36176.4	33966.3	33973.9	33966.3	34068.6	34069.2	35963.6	913.84	32769.71	31204.43	30247.73	30247.73	30247.73	30247.73	30326.69	31125.47	913.9	34961.59	33976.12	32585.91	32592.29	32585.91	32585.91	32601.56	33954.1
913.8	37591.8	36060.9	33931.9	33939.6	33931.9	34036	34048.6	35832.4	913.74	32178.94	31142.08	30218.2	30218.2	30218.2	30218.2	30306.03	31054.25	913.8	34591.41	33867.57	32553.31	32559.76	32553.31	32553.31	32571.87	33842.56
913.7	37065.8	35954.6	33897.6	33905.3	33897.6	34003.5	34029.6	35708.8	913.64	32773.88	31083.93	30188.67	30188.67	30188.67	30188.67	30286.39	30986.21	913.7	34519.04	33767.09	32520.71	32527.23	32520.71	32520.71	32542.67	33738.61
913.6	37307.9	35856.9	33863.2	33871.1	33863.2	33971	34012.3	35592.2	913.54	32206.08	31029.76	30159.14	30159.14	30159.14	30159.14	30267.88	30921.02	913.6	34432.75	33673.81	32488.1	32494.71	32488.1	32488.1	32514.03	33641.28
913.5	37053.3	35767.6	33828.8	33836.8	33828.8	33938.6	33996.8	35481.9	913.44	32339.68	30979.42	30129.61	30129.61	30129.61	30129.61	30250.57	30858.47	913.5	34121.02	33587.08	32455.5	32462.18	32455.5	32455.5	32486.01	33549.88
913.4	37349.7	35686.2	33794.5	33802.5	33794.5	33906.2	33983.3	35377.5	913.34	32137.19	30932.79	30100.08	30100.08	30100.08	30100.08	30234.58	30798.29	913.4	34385.44	33506.28	32422.89	32429.66	32422.89	32422.89	32458.72	33463.69
913.3	37750.5	35612.4	33760.1	33768.2	33760.1	33873.9	33972.1	35278.4	913.24	32059.95	30889.77	30070.55	30070.55	30070.55	30070.55	30220.04	30740.28	913.3	34605.32	33430.88	32390.29	32397.14	32390.29	32390.29	32432.25	33382.07
913.2	37412.3	35545.9	33725.7	33734	33725.7	33841.7	33963.2	35184.2	913.14	32003.59	30850.29	30041.02	30041.02	30041.02	30041.02	30207.04	30684.28	913.2	33917.84	33360.5	32357.68	32364.62	32357.68	32357.68	32406.69	33304.56
913.1	37216.1	35486.5	33691.3	33699.7	33691.3	33809.5	33956.8	35094.5	913.04	31805.28	30814.3	30011.49	30011.49	30011.49	30011.49	30195.72	30630.07	913.1	34279.67	33294.77	32325.08	32332.1	32325.08	32325.08	32382.17	33230.65
913	36994.8	35433.9	33657	33665.4	33657	33777.3	33953.1	35008.9	912.94	31934.7	30781.79	29981.96	29981.96	29981.96	29981.96	30186.18	30577.56	913	33748.05	33233.45	32292.48	32299.58	32292.48	32292.48	32358.81	33160
912.9	36510.5	35388.1	33622.6	33631.2	33622.6	33745.3	33952.4	34927.1	912.84	32099.62	30752.73	29952.43	29952.43	29952.43	29952.44	30178.57	30526.59	912.9	33934.54	33176.31	32259.87	32267.07	32259.87	32259.87	32336.75	33092.24
912.8	37186.9	35348.8	33588.2	33596.9	33588.2	33713.3	33954.7	34848.6	912.74	32055.78	30727.16	29922.9	29922.9	29922.9	29922.91	30173.04	30477.02	912.8	34012.47	33123.21	32227.27	32234.56	32227.27	32227.27	32316.13	33027.06
912.7	36138.9	35316	33553.9	33562.7	33553.9	33681.4	33960.3	34773.3	912.64	31995.24	30705.08	29893.37	29893.37	29893.37	29893.38	30169.67	30428.78	912.7	34093.19	33074.06	32194.66	32202.05	32194.66	32194.66	32297.11	32964.23
912.6	36740.2	35289.6	33519.5	33528.4	33519.5	33649.6	33969.3	34700.8	912.54	32143.45	30686.53	29863.84	29863.84	29863.84	29863.85	30168.64	30381.73	912.6	34268.54	33028.79	32162.06	32169.54	32162.06	32162.06	32279.86	32903.51
912.5	37571	35269.5	33485.1	33494.2	33485.1	33617.8	33982	34630.9	912.44	32181.03	30671.56	29834.31	29834.31	29834.31	29834.32	30170.05	30335.81	912.5	34441.1	32987.4	32129.46	32137.04	32129.46	32129.46	32264.55	32844.73
912.4	37262	35255.7	33450.8	33459.9	33450.8	33586.2	33998.5	34563.4	912.34	32172.68	30660.2	29804.78	29804.78	29804.78	29804.79	30174.05	30290.93	912.4	34134.94	32949.9	32096.85	32104.53	32096.85	32096.85	32251.38	32787.7
912.3	37157.7	35248.2	33416.4	33425.7	33416.4	33554.6	34019	34498.1	912.24	31869.99	30652.54	29775.25	29775.25	29775.25	29775.27	30180.78	30247	912.3	33678.47	32916.34	32064.25	32072.03	32064.25	32064.25	32240.56	32732.26
912.2	37195.2	35247	33382	33391.4	33382	33523.1	34043.8	34434.8	912.14	32045.34	30648.61	29745.72	29745.72	29745.72	29745.74	30190.33	30203.97	912.2	33642.28	32886.81	32031.64	32039.53	32031.64	32031.64	32232.26	32678.31
912.1	37307.9	35252.1	33347.7	33357.2	33347.7	33491.8	34072.8	34373.3	912.04	32014.03	30648.48	29716.19	29716.19	29716.19	29716.22	30202.87	30161.78	912.1	34129.37	32861.4	31999.04	32007.03	31999.04	31999.04	32226.74	32625.7
912	37554.3	35263.6	33313.3	33322.9	33313.3	33460.5	34106.4	34313.6	911.94	32135.1	30652.2	29686.66	29686.66	29686.66	29686.7	30218.46	30120.37	912	34218.44	32840.22	31966.44	31974.54	31966.44	31966.44	32224.19	32574.37
911.9	37132.6	35281.3	33278.9	33288.7	33278.9	33429.3	34144.6	34255.5	911.84	31872.08	30659.81	29657.13	29657.13	29657.13	29657.19	30237.21	30079.68	911.9	34137.72	32823.41	31933.83	31942.04	31933.83	31933.83	32224.84	32524.2
911.8	37161.8	35305.4	33244.6	33254.5	33244.6	33398.2	34187.6	34198.9	911.74	32110.05	30671.4	29627.6	29627.6	29627.6	29627.67	30259.26	30039.67	911.8	34285.24	32811.13	31901.23	31909.55	31901.23	31901.23	32228.94	32475.1
911.7	37345.5	35335.9	33210.2	33220.3	33210.2	33367.2	34235.4	34143.6	911.64	32085	30686.96	29598.07	29598.07	29598.07	29598.17	30284.63	30000.31	911.7	34115.45	32803.52	31868.62	31877.06	31868.62	31868.62	32236.69	32427.02
911.6	36877.9	35372.8	33175.8	33186	33175.8	33336.4	34288.2	34089.6	911.54	32068.3	30706.56	29568.54	29568.54	29568.54	29568.67	30313.44	29961.54	911.6	33981.85	32800.76	31836.02	31844.58	31836.02	31836.02	32248.36	32379.86
911.5	36948.9	35415.9	33141.4	33151.8	33141.4	33305.7	34345.9	34036.8	911.44	32099.62	30730.16	29539.01	29539.01	29539.01	29539.18	30345.68	29923.33	911.5	33753.62	32802.97	31803.41	31812.09	31803.41	31803.41	32264.11	32333.6
911.4	37095	35465.4	33107.1	33117.6	33107.1	33275.1	34408.8	33985.2	911.34	31953.49	30757.8	29509.48	29509.48	29509.48	29509.7	30381.41	29885.66	911.4	34001.34	32810.35	31770.81	31779.62	31770.81	31770.81	32284.2	32288.15
911.3	37608.6	35521.1	33072.7	33083.4	33072.7	33244.7	34476.7	33934.5	911.24	32373.08	30789.49	29479.96	29479.96	29479.96	29480.24	30420.68	29848.48	911.3	34468.94	32823.06	31738.21	31747.14	31738.21	31738.21	32308.86	32243.47
911.2	36907.2	35583	33038.3	33049.2	33038.3	33214.4	34549.5	33884.9	911.14	32024.47	30825.13	29450.43	29450.43	29450.43	29450.81	30463.4	29811.78	911.2	34226.79	32841.2	31705.6	31714.66	31705.6	31705.6	32338.21	32199.52
911.1	37011.5	35651	33004	33015	33004	33184.3	34627.4	33836.3	911.04	32001.5	30864.75	29420.89	29420.89	29420.89	29421.39	30509.63	29775.52	911.1	34073.7	32864.96	31673	31682.19	31673	31673	32372.51	32156.25
911	37474.9	35724.9	32969.6	32980.8	32969.6	33154.3	34710.1	33788.5	910.94	31943.05	30908.17	29391.37	29391.37	29391.37	29392.01	30559.21	29739.68	911	33656.2	32894.38	31640.39	31649.73	31640.39	31640.39	32411.82	32113.63
910.9	37879.9	35804.5	32935.2	32946.6	32935.2	33124.5	34797.6	33741.6	910.84	32381.43	30955.36	29361.84	29361.84	29361.84	29362.68	30612.1	29704.25	910.9	34143.29	32929.59	31607.79	31617.26	31607.79	31607.79	32456.3	32071.61
910.8	37449.9	35889.7	32900.9	32912.3	32900.9	33094.9	34889.7	33695.4	910.74	32057.87	31006.23	29332.3	29332.3	29332.3	29333.39	30668.25	29669.2	910.8	34404.92	32970.7	31575.19	31584.8	31575.19	31575.19	32506.11	32030.17
910.7	37424.8	35980.2	32866.5	32878.2	32866.5	33065.4	34986	33650.1	910.64	32049.52	31060.55	29302.78	29302.78	29302.78	29304.18	30727.41	29634.51	910.7	34062.57	33017.65	31542.58	31552.34	31542.58	31542.58	32561.2	31989.27
910.6	37395.6	36075.8	32832.1	32844	32832.1	33036.2	35086.6	33605.5	910.54	32178.94	31118.24	29273.25	29273.25	29273.25	29275.05	30789.52	29600.17	910.6	34688.82	33070.53	31509.98	31519.89	31509.98	31509.98	32621.71	31948.88
910.5	37508.3	36176.1	32797.8	32809.8	32797.8	33007.2	35190.8	33561.6	910.44	32229.04	31179.01	29243.71	29243.71	29243.71	29246.02	30854.27	29566.15	910.5	34251.84	33129.19	31477.37	31487.44	31477.37	31477.37	32687.5	31908.99
910.4	38001	36280.8	32763.4	32775.6	32763.4	32978.4	35298.6	33518.4	910.34	31702.99	31242.69	29214.19	29214.19	29214.19	29217.13	30921.48	29532.46	910.4	34663.77	33193.59	31444.77	31454.99	31444.77	31444.77	32758.57	31869.57
910.3	38577.2	36389.6	32729	32741.4	32729	32949.8	35409.6	33475.8	910.24	32214.43	31309.1	29184.66	29184.66	29184.66	29188.39	30990.95	29499.07	910.3	34385.44	33263.68	31412.17	31422.55	31412.17	31412.17	32834.87	31830.58
910.2	38051.1	36501.8	32694.7	32707.3	32694.7	32921.5	35523.1	33433.9	910.14	32093.35	31377.85	29155.13	29155.13	29155.13	29159.85	31062.28	29465.97	910.2	34853.04	33339.13	31379.56	31390.11	31379.56	31379.56	32916.11	31792.03
910.1	37913.3	36617.3	32660.3	32673.1	32660.3	32893.5	35639	33392.5	910.04	32408.57	31448.78	29125.6	29125.6	29125.6	29131.55	31135.28	29433.15	910.1	34616.46	33419.85	31346.96	31357.68	31346.96	31346.96	33002.21	31753.88
910	37884.1	36735.3	32625.9	32639	32625.9	32865.8	35756.5	33351.8	909.94	32402.3	31521.46	29096.07	29096.07	29096.07	29103.54	31209.46	29400.6	910	34819.64	33505.42	31314.35	31325.25	31314.35	31314.35	33092.76	31716.12
909.9	38923.7	36855.4	32591.5	32604.8	32591.5	32838.4	35875.2	33311.6	909.84	32613.14	31595.63	29066.54	29066.54	29066.54	29075.88	31284.51	29368.31	909.9	34374.3	33595.54	31281.75	31292.83	31281.75	31281.75	33187.48	31678.73
909.8	38426.8	36977.1	32557.2	32570.7	32557.2	32811.3	35994.7	33272	909.74	32673.68	31671.03	29037.01	29037.01	29037.01	29048.66	31360.11	29336.27	909.8	34599.76	33689.9	31249.14	31260.4	31249.14	31249.15	33286.09	31641.69
909.7	38502	37099.7	32522.8	32536.5	32522.8	32784.6	36114.1	33232.9	909.64	32510.86	31747.18	29007.48	29007.48	29007.48	29021.95	31435.71	29304.48	909.7	34499.55	33787.88	31216.54	31227.99	31216.54	31216.54	33387.96	31605.01
909.6	38564.6	37222.8	32488.5	32502.4	32488.5	32758.4	36233.1	33194.3	909.54	32527.56	31823.87	28977.95	28977.95	28977.95	28995.85	31510.98	29272.93	909.6	34388.22	33889.13	31183.94	31195.58	31183.94	31183.94	33492.77	31568.66
909.5	38322.5	37345.5	32454.1	32468.2	32454.1	32732.5	36350.7	33156.3	909.44	32431.53	31900.6	28948.42	28948.42	28948.42	28970.47	31585.35	29241.61	909.5	34610.89	33992.92	31151.33	31163.17	31151.33	31151.34	33599.78	31532.63
909.4	39103.2	37467.4	32419.7	32434.1	32419.7	32707.2	36466.4	33118.7	909.34	33103.71	31977.11	28918.89	28918.89	28918.89	28945.97	31658.4	29210.52	909.4	34491.2	34098.71	31118.73	31130.78	31118.73	31118.74	33708.47	31496.91
909.3	39408	37587.7	32385.3	32400	32385.3	32682.4	36579.7	33081.7	909.24	33051.52	32053.11	28889.36	28889.36	28889.36	28922.48	31729.7	29179.64	909.3	34610.89	34205.91	31086.13	31098.38	31086.13	31086.14	33818.27	31461.5
909.2	38952.9	37705.9	32351	32365.9	32351	32658.2	36689.6	33045.1	909.14	32769.71	32128.16	28859.83	28859.83	28859.83	28900.2	31798.64	29148.98	909.2	35036.74	34313.64	31053.52	31065.99	31053.52	31053.55	33928.28	31426.38
909.1	39065.6	37821.3	32316.6	32331.8	32316.6	32634.6	36795.7	33009	909.04	33180.95	32202.09	28830.3	28830.3	28830.3	28879.32	31864.83	29118.54	909.1	35131.37	34421.32	31020.92	31033.61	31020.92	31020.96	34037.95	31391.54
909	39399.6	37933.2	32282.2	32297.7	32282.2	32611.8	36897	32973.4	908.94	33648.55	32274.49	28800.77	28800.77	28800.77	28860.06	31927.66	29088.3	909	35136.94	34527.99	30988.31	31001.24	30988.31	30988.39	34146.31	31356.99
908.9	39220.1	38041	32247.9	32263.6	32247.9	32589.8	36992.9	32938.2	908.84	33469.02	32345.16	28771.24	28771.24	28771.24	28842.68	31986.68	29058.28	908.9	35370.74	34632.93	30955.71	30968.87	30955.71	30955.82	34252.65	31322.71
908.8	38890.3	38144.3	32213.5	32229.6	32213.5	32568.7	37083	32903.5	908.74	33483.63	32413.98	28741.71	28741.71	28741.71	28827.49	32041.46	29028.45	908.8	35704.74	34735.39	30923.1	30936.51	30923.1	30923.28	34356.22	31288.7
908.7	39378.8	38242.3	32179.1	32195.5	32179.1	32548.7	37166.2	32869.3	908.64	33395.96	32480.66	28712.18	28712.18	28712.18	28814.78	32091.41	28998.83	908.7	35643.51	34834.37	30890.5	30904.16	30890.5	30890.76	34456	31254.95
908.6	39700.2	38334.7	32144.8	32161.4	32144.8	32529.8	37242.3	32835.5	908.54	33448.15	32545.19	28682.65	28682.65	28682.65	28804.91	32136.17	28969.41	908.6	35905.14	34929.18	30857.9	30871.81	30857.9	30858.28	34551.32	31221.46
908.5	39195.1	38420.9	32110.4	32127.4	32110.4	32512.2	37310.3	32802.1	908.44	33667.33	32607.41	28653.12	28653.12	28653.12	28798.26	32175.19	28940.19	908.5	35782.68	35018.85	30825.29	30839.47	30825.29	30825.85	34641.18	31188.22
908.4	39236.8	38500.5	32076	32093.4	32076	32496	37369.9	32769.3	908.34	33596.36	32667.37	28623.59	28623.59	28623.59	28795.25	32208.12	28911.17	908.4	36083.28	35102.65	30792.69	30807.14	30792.69	30793.51	34724.82	31155.25
908.3	39011.4	38573.3	32041.7	32059.3	32041.7	32481.6	37420.5	32736.8	908.24	33598.45	32725.18	28594.06	28594.06	28594.06	28796.35	32234.6	28882.35	908.3	36016.48	35179.88	30760.08	30774.82	30760.08	30761.28	34801.52	31122.52
908.2	39771.2	38638.9	32007.3	32025.3	32007.3	32468.9	37461.6	32704.9	908.14	33773.8	32780.87	28564.53	28564.53	28564.53	28802	32254.2	28853.73	908.2	35534.96	35249.64	30727.48	30742.51	30727.48	30729.19	34870.35	31090.04
908.1	40021.7	38697.1	31972.9	31991.3	31972.9	32458.4	37492.8	32673.4	908.04	34372.91	32834.73	28535	28535	28535	28812.75	32266.67	28825.31	908.1	35996.99	35311.42	30694.88	30710.2	30694.88	30697.31	34930.72	31057.81
908	39758.7	38747.7	31938.5	31957.3	31938.5	32450.1	37513.6	32642.3	907.94	34147.46	32886.94	28505.47	28505.47	28505.47	28829.09	32271.69	28797.09	908	35457.03	35364.46	30662.27	30677.91	30662.27	30665.71	34981.84	31025.83
907.9	39575	38790.8	31904.2	31923.3	31904.2	32444.5	37523.8	32611.7	907.84	33610.97	32937.86	28475.94	28475.94	28475.94	28851.61	32269.05	28769.08	907.9	35896.79	35408.32	30629.67	30645.63	30629.67	30634.48	35023.13	30994.09
907.8	40280.6	38826.4	31869.8	31889.4	31869.8	32441.8	37523.1	32581.6	907.74	33617.23	32987.95	28446.41	28446.41	28446.41	28880.9	32258.59	28741.28	907.8	35913.49	35442.59	30597.06	30613.35	30597.06	30603.75	35054.07	30962.6
907.7	39913.2	38854.6	31835.4	31855.4	31835.4	32442.3	37511.2	32552	907.64	34266.45	33037.56	28416.88	28416.88	28416.88	28917.48	32240.15	28713.68	907.7	35262.19	35466.86	30564.46	30581.09	30564.46	30573.67	35074.11	30931.37
907.6	39858.9	38875.7	31801.1	31821.5	31801.1	32446.4	37488.2	32522.9	907.54	34310.29	33087.31	28387.35	28387.35	28387.35	28962.02	32213.69	28686.3	907.6	35868.96	35481	30531.86	30548.84	30531.86	30544.44	35082.91	30900.38
907.5	39558.3	38889.9	31766.7	31787.5	31766.7	32454.4	37453.8	32494.2	907.44	34564.96	33137.67	28357.82	28357.82	28357.82	29015.01	32179.16	28659.14	907.5	35824.43	35484.88	30499.25	30516.6	30499.25	30516.3	35080.09	30869.65
907.4	39374.6	38897.7	31732.3	31753.6	31732.3	32466.8	37408.1	32466.1	907.34	34182.95	33189.27	28328.29	28328.29	28328.29	29077.04	32136.62	28632.19	907.4	35971.94	35478.61	30466.65	30484.37	30466.65	30489.55	35065.46	30839.17
907.3	39328.7	38899.6	31698	31719.8	31698	32484	37351.2	32438.5	907.24	34326.99	33242.79	28298.76	28298.76	28298.76	29148.71	32086.12	28605.47	907.3	36236.36	35462.41	30434.04	30452.16	30434.04	30464.56	35038.86	30808.95
907.2	39241	38896.1	31663.6	31685.9	31663.6	32506.4	37283.2	32411.4	907.14	34306.11	33298.76	28269.23	28269.23	28269.23	29230.38	32027.85	28578.99	907.2	35952.46	35436.66	30401.44	30419.96	30401.44	30441.76	35000.25	30779
907.1	39307.8	38887.9	31629.2	31652	31629.2	32534.4	37204.3	32384.8	907.04	34076.49	33357.93	28239.7	28239.7	28239.7	29322.63	31961.95	28552.74	907.1	35877.31	35401.93	30368.83	30387.78	30368.84	30421.67	34949.68	30749.31
907	39600	38875.8	31594.9	31618.2	31594.9	32568.6	37114.7	32358.8	906.94	33967.94	33420.77	28210.17	28210.17	28210.17	29425.66	31888.71	28526.73	907	35782.68	35358.99	30336.23	30355.61	30336.23	30404.89	34887.29	30719.9
906.9	39712.8	38860.4	31560.5	31584.4	31560.5	32609.3	37014.9	32333.4	906.84	33892.79	33487.93	28180.64	28180.64	28180.64	29539.84	31808.39	28500.98	906.9	35262.19	35308.76	30303.63	30323.45	30303.63	30392.1	34813.31	30690.77
906.8	40055.1	38842.8	31526.1	31550.6	31526.2	32657	36905	32308.6	906.74	34527.39	33559.98	28151.11	28151.11	28151.11	29665.44	31721.27	28475.49	906.8	35902.36	35252.32	30271.02	30291.32	30271.03	30384.11	34728.03	30661.92
906.7	39111.6	38823.8	31491.8	31516.8	31491.8	32712.2	36785.7	32284.4	906.64	34101.54	33637.23	28121.58	28121.58	28121.58	29802.33	31627.8	28450.26	906.7	35749.28	35190.99	30238.42	30259.2	30238.44	30381.75	34631.91	30633.36
906.6	38727.4	38804.3	31457.4	31483	31457.5	32775.2	36657.3	32260.8	906.54	33696.56	33720.18	28092.05	28092.05	28092.05	29950.67	31528.29	28425.31	906.6	35771.54	35126.17	30205.81	30227.1	30205.85	30386	34525.38	30605.11
906.5	38806.8	38785.2	31423	31449.3	31423.2	32846.4	36520.6	32237.8	906.44	33855.21	33808.9	28062.52	28062.52	28062.52	30110.05	31423.24	28400.65	906.5	35200.96	35059.47	30173.21	30195.02	30173.26	30397.82	34409.05	30577.16
906.4	38460.2	38767.5	31388.6	31415.6	31388.9	32926.2	36375.8	32215.6	906.34	34214.26	33903.59	28032.99	28032.99	28032.99	30280.21	31313.07	28376.29	906.4	35253.84	34992.55	30140.61	30162.96	30140.68	30418.26	34283.54	30549.54
906.3	39057.3	38752.1	31354.3	31381.9	31354.6	33014.9	36223.8	32194	906.24	34692.3	34004.28	28003.46	28003.46	28003.46	30460.77	31198.19	28352.23	906.3	35676.91	34927.15	30108	30130.92	30108.13	30448.44	34149.43	30522.24
906.2	38740	38739.8	31319.9	31348.3	31320.4	33112.5	36065.1	32173.2	906.14	34750.75	34110.64	27973.93	27973.93	27973.93	30650.81	31079.19	28328.5	906.2	35395.79	34865.09	30075.4	30098.9	30075.59	30489.31	34007.6	30495.28
906.1	39019.7	38731.7	31285.5	31314.7	31286.3	33219.5	35900.3	32153.1	906.04	34581.66	34222.5	27944.4	27944.4	27944.4	30849.74	30956.45	28305.11	906.1	34808.51	34808.11	30042.79	30066.91	30043.09	30541.92	33858.68	30468.68
906	38785.9	38728.3	31251.2	31281.1	31252.4	33335.6	35730.2	32133.8	905.94	34466.85	34339.16	27914.87	27914.87	27914.88	31056.24	30830.58	28282.07	906	34800.16	34757.91	30010.19	30034.95	30010.65	30607.02	33703.62	30442.44
905.9	38706.6	38730.6	31216.8	31247.5	31218.6	33460.8	35555.5	32115.3	905.84	34961.59	34460.01	27885.34	27885.34	27885.35	31269.25	30702.03	28259.39	905.9	34691.61	34716.04	29977.59	30003.01	29978.29	30685.34	33543.17	30416.58
905.8	38948.7	38739	31182.4	31214	31185	33595.2	35376.8	32097.7	905.74	35161.99	34584.3	27855.81	27855.81	27855.83	31487.55	30571.25	28237.11	905.8	35220.44	34683.83	29944.98	29971.1	29946.04	30777.41	33378.09	30391.11
905.7	39295.3	38754.2	31148.1	31180.5	31151.8	33738.2	35194.9	32081	905.64	34800.85	34710.83	27826.28	27826.28	27826.32	31709.29	30438.84	28215.23	905.7	35042.31	34662.37	29912.38	29939.22	29913.96	30883.23	33209.41	30366.06
905.6	39433	38776.6	31113.7	31147.1	31119.1	33889.6	35010.3	32065.3	905.54	35061.79	34838.58	27796.75	27796.75	27796.81	31933.08	30305.17	28193.77	905.6	34602.54	34652.41	29879.77	29907.37	29882.12	31002.8	33037.77	30341.44
905.5	38886.1	38806.5	31079.3	31113.7	31087.1	34048.5	34824	32050.5	905.44	34686.04	34966.05	27767.22	27767.22	27767.33	32156.79	30170.83	28172.76	905.5	34407.7	34654.3	29847.17	29875.55	29850.6	31135.35	32864.2	30317.26
905.4	38927.9	38843.9	31045	31080.3	31056	34214.2	34636.4	32036.8	905.34	34924.01	35091.88	27737.69	27737.69	27737.88	32378.64	30036.23	28152.22	905.4	34917.06	34668	29814.56	29843.78	29819.56	31279.96	32689.41	30293.55
905.3	38410.2	38889.2	31010.6	31047	31026.2	34386	34448.1	32024.2	905.24	34853.04	35214.61	27708.16	27708.16	27708.47	32596.73	29901.72	28132.17	905.3	34969.94	34693.05	29781.96	29812.04	29789.16	31435.25	32514.1	30270.35
905.2	38886.1	38941.9	30976.2	31013.8	30997.9	34562.3	34260	32012.8	905.14	35441.72	35332.41	27678.63	27678.63	27679.13	32808.66	29767.86	28112.65	905.2	34560.79	34728.44	29749.36	29780.34	29759.64	31599.06	32339.18	30247.64
905.1	38710.8	39001.9	30941.8	30980.6	30971.8	34741.9	34072.4	32002.6	905.04	35422.93	35443.79	27649.1	27649.1	27649.91	33012.58	29634.91	28093.69	905.1	34596.97	34772.87	29716.75	29748.68	29731.3	31769.2	32165.2	30225.5
905	38848.5	39068.7	30907.5	30947.4	30948.5	34922.8	33886.2	31993.7	904.94	35199.57	35546.88	27619.57	27619.57	27620.87	33206.05	29503.37	28075.31	905	34457.8	34824.47	29684.15	29717.07	29704.56	31942.55	31992.98	30203.91
904.9	39625.1	39141.8	30873.1	30914.4	30928.9	35103.2	33701.7	31986.2	904.84	35450.07	35640.12	27590.04	27590.04	27592.09	33387.1	29373.5	28057.54	904.9	34569.14	34881.2	29651.54	29685.51	29679.91	32116	31823.04	30182.92
904.8	38927.9	39220.3	30838.8	30881.3	30913.8	35280.8	33519.3	31980.1	904.74	35504.34	35721.96	27560.51	27560.51	27563.72	33553.77	29245.56	28040.45	904.8	34095.97	34940.81	29618.94	29654	29658.01	32286.11	31655.88	30162.57
904.7	38873.6	39303.4	30804.4	30848.4	30904.4	35452.7	33339.7	31975.7	904.64	35713.09	35790.81	27530.98	27530.98	27535.92	33703.83	29119.96	28024.05	904.7	34530.17	35000.75	29586.34	29622.55	29639.67	32448.84	31492.15	30142.89
904.6	38898.6	39390.1	30770	30815.5	30902.3	35616.2	33163.1	31972.9	904.54	35986.56	35845.5	27501.45	27501.45	27508.97	33835.66	28996.83	28008.4	904.6	34708.31	35058.74	29553.73	29591.15	29625.9	32600.56	31332.13	30123.91
904.5	38973.8	39479.2	30735.6	30782.7	30909	35768	32990.1	31972	904.44	35566.97	35884.84	27471.92	27471.92	27483.23	33947.35	28876.49	27993.53	904.5	35256.62	35112.43	29521.13	29559.82	29617.87	32737.17	31176.38	30105.68
904.4	39554.1	39569.8	30701.3	30750	30926.4	35904.7	32820.9	31972.9	904.34	35903.06	35908.13	27442.39	27442.39	27459.18	34037.51	28759.1	27979.51	904.4	34972.72	35159.99	29488.52	29528.56	29617.06	32855.08	31025.14	30088.24
904.3	39504	39661.1	30666.9	30717.4	30956.7	36022.9	32655.7	31976	904.24	36347.7	35914.96	27412.86	27412.86	27437.5	34104.88	28644.76	27966.41	904.3	34616.46	35200.08	29455.92	29497.38	29625.18	32950.93	30878.63	30071.64
904.2	39353.7	39752.4	30632.5	30684.9	31002.3	36119.1	32495	31981.3	904.14	36399.88	35905.27	27383.33	27383.33	27419.04	34148.28	28533.7	27954.26	904.2	34933.76	35231.84	29423.32	29466.27	29644.17	33021.54	30737.18	30055.93
904.1	39967.4	39843.7	30598.2	30652.5	31065.8	36190.2	32338.7	31989.1	904.04	36345.61	35879.59	27353.8	27353.8	27404.91	34167	28425.93	27943.15	904.1	34783.46	35255.34	29390.71	29435.25	29676.35	33064.57	30600.84	30041.18
904	39195.1	39935.2	30563.8	30620.2	31150	36233.4	32187.3	31999.5	903.94	35988.64	35838.9	27324.27	27324.27	27396.52	34160.43	28321.63	27933.14	904	34864.17	35271.39	29358.11	29404.31	29724.15	33078.09	30469.84	30027.42
903.9	39412.2	40028.2	30529.4	30588.1	31257.8	36246.7	32040.7	32012.7	903.84	36045.01	35784.88	27294.74	27294.74	27395.62	34128.36	28220.8	27924.32	903.9	35092.41	35281.77	29325.5	29373.48	29790.38	33061	30344.18	30014.75
903.8	39813	40124.7	30495.1	30556.1	31392.1	36228.6	31899	32029.1	903.74	36141.03	35719.73	27265.21	27265.21	27404.37	34070.79	28123.43	27916.79	903.8	35618.46	35289.16	29292.9	29342.75	29878.06	33012.9	30223.82	30003.23
903.7	39980	40227.1	30460.7	30524.2	31555.6	36178.8	31762.4	32048.9	903.64	35756.93	35646.47	27235.68	27235.68	27425.24	33988.06	28029.6	27910.62	903.7	35284.46	35297.1	29260.29	29312.14	29990.16	32934.2	30108.86	29992.93
903.6	39863.1	40339.2	30426.3	30492.5	31751.1	36097.6	31630.8	32072.5	903.54	35767.37	35568.67	27206.15	27206.15	27461.25	33880.71	27939.21	27905.96	903.6	35437.54	35309.92	29227.69	29281.66	30129.99	32825.97	29999.12	29983.96
903.5	40622.9	40464.5	30392	30460.9	31980.6	35986.5	31504.3	32100.1	903.44	35489.73	35490.66	27176.62	27176.62	27515.64	33749.7	27852.32	27902.88	903.5	35646.29	35332.48	29195.09	29251.3	30300.39	32690.16	29894.6	29976.38
903.4	40856.7	40607.4	30357.6	30429.5	32245.8	35847.5	31382.8	32132.1	903.34	35677.61	35417.27	27147.09	27147.09	27592.12	33596.09	27768.82	27901.52	903.4	35649.08	35370.14	29162.48	29221.1	30504.31	32529.21	29795.13	29970.32
903.3	40998.7	40772.1	30323.2	30398.4	32547.9	35683.3	31266.2	32169.1	903.24	35644.21	35353.78	27117.56	27117.56	27694.67	33421.13	27688.62	27902.06	903.3	35565.58	35428.42	29129.88	29191.06	30744.4	32346.02	29700.53	29965.92
903.2	40906.8	40962	30288.8	30367.5	32886.7	35497.3	31154.5	32211.4	903.14	35587.84	35305.86	27088.03	27088.03	27827.12	33226.54	27611.7	27904.61	903.2	36072.14	35512.5	29097.27	29161.18	31022.25	32144.21	29610.7	29963.25
903.1	41662.5	41180.2	30254.5	30336.8	33261.5	35292.6	31047.6	32259.6	903.04	35539.83	35279.2	27058.5	27058.5	27993.55	33013.87	27537.89	27909.39	903.1	36191.83	35627.43	29064.67	29131.5	31339.42	31927.29	29525.37	29962.52
903	42184.4	41428.1	30220.1	30306.4	33669.7	35073	30945.3	32314.2	902.94	35326.9	35279.27	27028.97	27028.97	28197.25	32785.21	27467.17	27916.55	903	36061.01	35777.1	29032.07	29102.03	31695.74	31699.35	29444.4	29963.84
902.9	42393.1	41706.5	30185.7	30276.2	34108.2	34841.7	30847.5	32375.8	902.84	35168.25	35311.05	26999.44	26999.44	28441.23	32542.47	27399.37	27926.32	902.9	36186.26	35964.61	28999.46	29072.78	32090.56	31464.17	29367.55	29967.4
902.8	42986	42014.6	30151.4	30246.4	34572.6	34601.7	30754	32445.3	902.74	35222.53	35378.77	26969.91	26969.91	28727.62	32287.57	27334.36	27938.97	902.8	36484.08	36191.81	28966.86	29043.79	32522.05	31225.39	29294.57	29973.44
902.7	43002.7	42349.2	30117	30217	35056	34356.4	30664.8	32523.1	902.64	35078.49	35485.23	26940.38	26940.38	29056.68	32022.94	27272.06	27954.71	902.7	36907.15	36458.47	28934.25	29015.06	32986.17	30986.82	29225.28	29982.15
902.6	43098.7	42706.7	30082.6	30187.9	35551.7	34108	30579.5	32610.1	902.54	35111.89	35631.95	26910.85	26910.85	29427.89	31750.43	27212.29	27973.89	902.6	36681.7	36763.32	28901.65	28986.64	33478.55	30751.47	29159.4	29993.84
902.5	43374.2	43081.2	30048.3	30159.3	36050.5	33859.2	30498.1	32707.1	902.44	35477.2	35818.23	26881.32	26881.33	29837.95	31472.49	27154.97	27996.78	902.5	36887.66	37102.51	28869.04	28958.56	33992.16	30522.46	29096.75	30008.77
902.4	43775.1	43466	30013.9	30131.2	36543.2	33611.8	30420.3	32815	902.34	35838.34	36041.58	26851.79	26851.8	30282.18	31191.05	27099.94	28023.79	902.4	37577.93	37470.98	28836.44	28930.84	34519.48	30302.05	29037.08	30027.3
902.3	43933.7	43853.7	29979.5	30103.6	37019.9	33367.5	30346	32934.8	902.24	35727.71	36297.42	26822.26	26822.27	30753.81	30907.98	27047.04	28055.36	902.3	38006.57	37862.08	28803.84	28903.53	35051.74	30092.13	28980.15	30049.88
902.2	43574.7	44235.4	29945.2	30076.6	37469.3	33128	30274.9	33067.3	902.14	36199.48	36578.42	26792.73	26792.75	31243	30625.52	26996.19	28091.89	902.2	38045.54	38266.87	28771.23	28876.68	35578.09	29894.36	28925.78	30076.91
902.1	43750	44603.1	29910.8	30050.2	37881.2	32894.2	30207	33213.7	902.04	36481.3	36875.95	26763.2	26763.24	31739.16	30345.16	26947.22	28133.98	902.1	38298.82	38676.28	28738.63	28850.33	36088.18	29709.57	28873.73	30108.99
902	44242.7	44947.9	29876.4	30024.6	38244.9	32667.5	30141.9	33374.7	901.94	37001.09	37178.84	26733.67	26733.75	32228.76	30068.86	26900.03	28182.13	902	38922.29	39079.39	28706.03	28824.54	36569.93	29538.53	28823.83	30146.67
901.9	44334.5	45262.1	29842	29999.8	38551	32448.3	30079.5	33551.6	901.84	37493.74	37475.34	26704.14	26704.3	32698.09	29797.98	26854.48	28237.06	901.9	39039.19	39465.73	28673.42	28799.38	37012.15	29381.32	28775.87	30190.7
901.8	44505.7	45539	29807.7	29976	38791.2	32237.4	30019.7	33745.5	901.74	37654.48	37752.97	26674.61	26674.93	33132.77	29533.72	26810.45	28299.55	901.8	39206.19	39824.91	28640.82	28774.94	37403.9	29237.71	28729.68	30241.95
901.7	45186.2	45772.7	29773.3	29953.2	38958.1	32035.2	29962.2	33957.2	901.64	38032.31	37998.84	26645.08	26645.71	33517.72	29277.54	26767.83	28370.37	901.7	39481.74	40146.48	28608.21	28751.28	37734.29	29107.39	28685.09	30301.28
901.6	45069.3	45959.7	29739	29931.6	39046.7	31842	29906.9	34188.2	901.54	38685.7	38201.51	26615.55	26616.74	33839.74	29030.16	26726.51	28450.59	901.6	39893.68	40422	28575.61	28728.52	37994.55	28989.57	28641.95	30369.85
901.5	45081.8	46097.6	29704.6	29911.4	39053.8	31658.1	29853.7	34439	901.44	39088.59	38350.65	26586.02	26588.22	34086.33	28792.66	26686.38	28541.16	901.5	40152.53	40643.84	28543	28706.77	38176.73	28883.49	28600.1	30448.77
901.4	45344.9	46186.5	29670.2	29892.6	38978.2	31483.4	29802.2	34710.8	901.34	38813.04	38438.73	26556.49	26560.46	34247.96	28565.55	26647.35	28643.38	901.4	40508.8	40806.92	28510.4	28686.16	38275.37	28788.13	28559.41	30539.45
901.3	45357.4	46228.4	29635.8	29875.6	38821	31317.8	29752.5	35004.8	901.24	38963.34	38461.09	26526.96	26533.96	34317.74	28349.21	26609.3	28758.74	901.3	40352.93	40908.32	28477.8	28666.86	38286.94	28702.43	28519.76	30643.53
901.2	45495.2	46227.4	29601.5	29860.6	38585.5	31161.4	29704.4	35321.3	901.14	38264.03	38416.61	26497.44	26509.45	34291.91	28144.16	26572.18	28888.65	901.2	40021.71	40947.39	28445.19	28649.01	38210.21	28625.4	28481.02	30762.51
901.1	46138.1	46189.2	29567.1	29847.8	38276.8	31013.8	29657.8	35661.4	901.04	38051.1	38308.07	26467.9	26488.02	34170.34	27950.37	26535.88	29035.08	901.1	40792.7	40926.3	28412.59	28632.86	38046.31	28555.94	28443.1	30898.44
901	45311.5	46121.2	29532.7	29837.6	37902.1	30874.8	29612.4	36025.2	900.94	37719.19	38142.43	26438.38	26471.18	33956.51	27768.08	26500.33	29199.83	901	41249.16	40849.71	28379.98	28618.6	37798.92	28493.09	28405.91	31053.14
900.9	45353.2	46032.1	29498.4	29830.3	37469.9	30744	29568.2	36413.2	900.84	37101.29	37930.45	26408.85	26460.98	33657.08	27597.08	26465.46	29385.24	900.9	40803.83	40724.72	28347.38	28606.51	37473.65	28435.88	28369.34	31228.85
900.8	47248.7	45931.4	29464	29826.3	36989.2	30621	29525.1	36825.7	900.74	36328.91	37686.46	26379.32	26460.08	33281.38	27437.09	26431.21	29593.97	900.8	40745.38	40560.49	28314.78	28596.92	37077.86	28383.44	28333.34	31428.04
900.7	46305.1	45829.1	29429.6	29826.1	36471.2	30505.5	29483	37261.8	900.64	36291.33	37428.23	26349.79	26471.66	32841.77	27287.98	26397.5	29828.46	900.7	40553.33	40368.25	28282.17	28590.13	36621.17	28335.02	28297.82	31652.8
900.6	46822.8	45735	29395.3	29830.2	35925.9	30397	29441.8	37721.2	900.54	35654.64	37175.36	26320.26	26499.52	32351.32	27149.22	26364.29	30092.04	900.6	40369.63	40160.33	28249.57	28586.58	36113.47	28289.89	28262.72	31905.94
900.5	46743.5	45658.5	29360.9	29839	35364.4	30295.1	29401.4	38202.1	900.44	35335.25	36949.3	26290.73	26547.59	31825.09	27020.51	26331.52	30387.48	900.5	40492.1	39950.37	28216.96	28586.63	35566.52	28247.49	28227.99	32189.6
900.4	46459.6	45607.8	29326.5	29853.2	34796.9	30199.4	29361.7	38702.8	900.34	35333.17	36771.16	26261.2	26619.87	31277.47	26901.26	26299.15	30718.19	900.4	40514.36	39752.13	28184.36	28590.75	34991.55	28207.27	28193.58	32506.42
900.3	46213.3	45589.7	29292.2	29873.2	34232.4	30109.2	29322.6	39220.8	900.24	35103.54	36660.97	26231.67	26719.78	30722.27	26790.9	26267.13	31087.55	900.3	40277.78	39579.34	28151.75	28599.43	34399.66	28168.8	28159.45	32859.02
900.2	46551.4	45608.8	29257.8	29899.3	33680.2	30024.3	29284.2	39751.9	900.14	35243.4	36636.1	26202.14	26849.33	30173.09	26688.97	26235.43	31497.83	900.2	39687.71	39445.35	28119.15	28613.01	33802.53	28131.74	28125.55	33249.13
900.1	46334.3	45667.5	29223.4	29931.9	33147.1	29944.2	29246.2	40291.8	900.04	35694.31	36709.48	26172.61	27008.92	29640.66	26594.79	26204	31951.52	900.1	39445.56	39362.13	28086.55	28631.89	33209.66	28095.76	28091.86	33679.15
900	46042.1	45765	29189	29970.4	32639.8	29868.5	29208.7	40833.8	899.94	36138.94	36888.02	26143.08	27196.01	29135.01	26507.87	26172.83	32448.61	900	39465.04	39340.13	28053.94	28656.12	32630.85	28060.63	28058.34	34149.96
899.9	45979.5	45897.7	29154.7	30014.3	32162.7	29796.7	29171.6	41371.1	899.84	36740.15	37171.39	26113.55	27405.34	28663.06	26427.57	26141.87	32987.73	899.9	39256.29	39387.49	28021.34	28685.52	32073.57	28026.16	28024.97	34662.64
899.8	45190.4	46058.2	29120.3	30061.7	31719.1	29728.5	29134.8	41895.4	899.74	36654.56	37550.92	26084.02	27628.53	28229.65	26353.3	26111.11	33564.39	899.8	38863.84	39509.77	27988.73	28719.42	31543.93	27992.17	27991.72	35217.46
899.7	45340.7	46235.5	29085.9	30109.7	31311.5	29663.6	29098.4	42396	899.64	37082.5	38007.7	26054.49	27853.8	27838.25	26284.57	26080.52	34168.51	899.7	39328.66	39708.79	27956.13	28756.27	31047.5	27958.57	27958.58	35812.39
899.6	44656	46415.1	29051.6	30154.5	30940.6	29601.6	29062.2	42862.6	899.54	37333	38514.15	26024.96	28067.7	27489.51	26220.79	26050.09	34785.89	899.6	39481.74	39982.88	27923.53	28793.77	30587.2	27925.24	27925.54	36445.24
899.5	45190.4	46579.7	29017.2	30190.6	30606.5	29542.2	29026.3	43282.8	899.44	37932.11	39032.23	25995.43	28255.11	27183.28	26161.5	26019.78	35394.26	899.5	39398.24	40325.08	27890.92	28828.37	30165.68	27892.11	27892.56	37110.04
899.4	45353.2	46710.4	28982.8	30212.5	30308.2	29485.2	28990.7	43645.2	899.34	38737.89	39517.43	25965.9	28401.72	26917.51	26106.21	25989.6	35965.97	899.4	39974.39	40724.03	27858.32	28855.72	29783.5	27859.14	27859.66	37799.29
899.3	45244.7	46788.3	28948.5	30214.5	30043.9	29430.2	28955.2	43938.3	899.24	39003.01	39920.88	25936.37	28495.05	26689.26	26054.46	25959.52	36468.05	899.3	39960.48	41163.5	27825.71	28870.92	29440.24	27826.28	27826.8	38502.13
899.2	44664.3	46796.6	28914.1	30192.8	29811.6	29377.1	28919.9	44151.6	899.14	38898.63	40193.6	25906.84	28525.83	26495.29	26005.87	25929.54	36864.42	899.2	40567.25	41621.76	27793.11	28869.27	29135.09	27793.49	27793.99	39202.35
899.1	46196.6	46722.9	28879.7	30145.9	29608.5	29325.7	28884.7	44277.1	899.04	39199.23	40294.34	25877.31	28489.54	26331.51	25960.04	25899.64	37122.84	899.1	41110	42074.48	27760.51	28847.44	28865.81	27760.76	27761.22	39881.27
899	45557.8	46560.1	28845.4	30075.3	29431.9	29275.8	28849.7	44308.9	898.94	39328.66	40194.71	25847.78	28386.71	26194.12	25916.64	25869.82	37218.54	899	41082.16	42493.7	27727.9	28804.18	28630.2	27728.07	27728.48	40514.38
898.9	45511.9	46306.7	28811	29984.8	29278.9	29227.1	28814.8	44245	898.84	39376.67	39884.93	25818.25	28222.9	26079.1	25875.35	25840.06	37140.51	898.9	41791.92	42851.29	27695.3	28740.73	28425.26	27695.41	27695.77	41075.31
898.8	45770.7	45966	28776.6	29880	29146.6	29179.7	28780	44086.2	898.74	38915.33	39374.95	25788.72	28007.91	25982.74	25835.89	25810.37	36892.92	898.8	41424.52	43119.59	27662.69	28660.43	28247.86	27662.77	27663.07	41536.24
898.7	45833.3	45545.4	28742.2	29766.7	29032.2	29133.3	28745.3	43837	898.64	38752.51	38693.77	25759.19	27754.99	25901.75	25798.01	25780.73	36495.04	898.7	42437.65	43273.14	27630.09	28567.98	28095.03	27630.14	27630.4	41869.95
898.6	45144.5	45054.4	28707.9	29650	28933.1	29087.8	28710.7	43504.3	898.54	37539.66	37881.82	25729.66	27478.56	25833.11	25761.49	25751.15	35976.14	898.6	42317.97	43292.13	27597.48	28468.23	27963.53	27597.52	27597.74	42055.06
898.5	45040.1	44504.4	28673.5	29534	28847	29043.2	28676.1	43098.1	898.44	37159.74	36986.91	25700.13	27193.64	25774.29	25726.13	25721.63	35371.73	898.5	41778	43164.13	27564.88	28365.67	27850.52	27564.9	27565.1	42077.47
898.4	44251	43906.9	28639.2	29421.6	28771.5	28999.3	28641.7	42629.3	898.34	36541.83	36054.32	25670.6	26913.44	25723.11	25691.76	25692.15	34716.25	898.4	42423.74	42886.25	27532.28	28263.71	27753.17	27532.29	27532.46	41933.73
898.3	44701.9	43273.1	28604.8	29314.3	28704.9	28956.1	28607.3	42109.5	898.24	35541.92	35123.19	25641.07	26648.76	25677.78	25658.23	25662.73	34039.96	898.3	41430.08	42465.29	27499.67	28164.7	27668.93	27499.68	27499.83	41630.83
898.2	44134.1	42614.7	28570.4	29213.2	28645.5	28913.6	28573.1	41550.9	898.14	34260.19	34225.45	25611.54	26407.8	25636.9	25625.4	25633.36	33368.14	898.2	41519.15	41917.74	27467.07	28070.19	27595.63	27467.08	27467.22	41185.92
898.1	43307.4	41941	28536	29118.4	28591.8	28871.6	28538.9	40964.5	898.04	33560.87	33381.34	25582.01	26195.03	25599.31	25593.16	25604.04	32717.83	898.1	41360.5	41265.54	27434.46	27980.82	27531.21	27434.47	27434.61	40622.3
898	42234.5	41261.8	28501.7	29029.8	28542.8	28830.1	28504.8	40361.1	897.94	32400.22	32604.38	25552.48	26012.44	25564.14	25561.42	25574.79	32101.51	898	40725.9	40535.4	27401.86	27896.87	27474.03	27401.86	27402.01	39968.09
897.9	42151	40584.6	28467.3	28947	28497.3	28789.1	28470.8	39749.7	897.84	31366.9	31899.36	25522.95	25859.25	25530.71	25530.1	25545.59	31525.5	897.9	40197.06	39753.34	27369.26	27818.17	27422.61	27369.26	27369.41	39250.92
897.8	41595.7	39915.4	28432.9	28869.5	28454.7	28748.5	28436.9	39137.6	897.74	30753.17	31265.86	25493.42	25732.98	25498.52	25499.1	25516.46	30992.46	897.8	39829.66	38943.23	27336.65	27744.39	27375.73	27336.65	27336.83	38496.25
897.7	40451.7	39260.4	28398.6	28796.9	28414.1	28708.3	28403.1	38532.2	897.64	30327.32	30700.99	25463.89	25630.21	25467.2	25468.4	25487.41	30503.32	897.7	39164.44	38126.99	27304.05	27675.16	27332.42	27304.05	27304.25	37727.31
897.6	39817.1	38622.9	28364.2	28728.4	28375.3	28668.5	28369.5	37938	897.54	29033.07	30198.37	25434.36	25546.86	25436.48	25437.92	25458.45	30056.1	897.6	37948.12	37320.54	27271.45	27609.98	27291.85	27271.45	27271.69	36961.35
897.5	38823.5	38007	28329.8	28663.8	28337.6	28629	28336	37359.8	897.44	28394.29	29751.89	25404.83	25478.99	25406.18	25407.63	25429.58	29648.82	897.5	37040.75	36537.63	27238.84	27548.45	27253.39	27238.84	27239.14	36213.17
897.4	37191.1	37414.5	28295.5	28602.5	28300.9	28589.9	28302.7	36800.3	897.34	28193.89	29354.45	25375.3	25422.94	25376.14	25377.5	25400.81	29278.25	897.4	36266.98	35786.97	27206.24	27490.13	27216.52	27206.24	27206.6	35492.43
897.3	37049.1	36846.8	28261.1	28544.1	28264.9	28551.1	28269.5	36261.6	897.24	27872.41	28999.43	25345.77	25375.59	25346.29	25347.49	25372.17	28940.97	897.3	35192.61	35074.27	27173.63	27434.62	27180.83	27173.63	27174.09	34805.64
897.2	35850.9	36305.7	28226.7	28488.3	28229.3	28512.5	28236.6	35745.8	897.14	27655.31	28681.43	25316.24	25334.43	25316.56	25317.57	25343.66	28634.17	897.2	34688.82	34404.09	27141.03	27381.6	27146.02	27141.03	27141.59	34157.96
897.1	35303.9	35791	28192.3	28434.7	28194.1	28474.3	28204	35253.3	897.04	27216.93	28395.08	25286.71	25297.52	25286.9	25287.74	25315.32	28354.43	897.1	33656.2	33777.45	27108.42	27330.74	27111.86	27108.42	27109.12	33551
897	34347.9	35303.4	28158	28383.1	28159.2	28436.3	28171.6	34785.2	896.94	26910.07	28136.36	25257.18	25263.44	25257.29	25257.98	25287.15	28099.22	897	33093.97	33195.51	27075.82	27281.81	27078.16	27075.82	27076.69	32986.31
896.9	33563	34842.6	28123.6	28333.2	28124.4	28398.6	28139.5	34341.3	896.84	26981.05	27901.5	25227.65	25231.18	25227.71	25228.26	25259.18	27865.75	896.9	32203.3	32657.3	27043.21	27234.55	27044.8	27043.21	27044.29	32463.31
896.8	32945.1	34407.8	28089.2	28284.8	28089.8	28361.1	28107.9	33921.2	896.74	26772.29	27687.35	25198.12	25200.06	25198.16	25198.59	25231.44	27651.57	896.8	31465.71	32161.21	27010.61	27188.76	27011.67	27010.61	27011.93	31980.68
896.7	32431.5	33998.9	28054.9	28237.8	28055.2	28323.8	28076.6	33525	896.64	26592.77	27491.58	25168.59	25169.63	25168.61	25168.95	25203.97	27454.78	896.7	30755.96	31705.96	26978.01	27144.27	26978.71	26978.01	26979.64	31537.36
896.6	31851.2	33614.8	28020.5	28192	28020.7	28286.7	28045.8	33151.6	896.54	26406.98	27311.86	25139.06	25139.6	25139.07	25139.33	25176.79	27273.29	896.6	30174.24	31288.82	26945.4	27100.92	26945.86	26945.4	26947.41	31130.84
896.5	31099.7	33255	27986.1	28147.3	27986.3	28249.9	28015.5	32800.6	896.44	26047.93	27146.54	25109.53	25109.81	25109.54	25109.74	25149.95	27105.63	896.5	29728.9	30907.85	26912.8	27058.59	26913.1	26912.8	26915.26	30759.31
896.4	30991.2	32918.4	27951.8	28103.4	27951.9	28213.3	27985.9	32471	896.34	25795.34	26994.01	25080	25080.14	25080	25080.16	25123.48	26950.22	896.4	29453.35	30560.27	26880.2	27017.14	26880.39	26880.2	26883.21	30420.11
896.3	30861.7	32603.7	27917.4	28060.4	27917.5	28176.8	27956.9	32161.7	896.24	25653.39	26852.86	25050.47	25050.54	25050.47	25050.59	25097.45	26805.69	896.3	28685.15	30243.31	26847.59	26976.49	26847.71	26847.59	26851.27	30110.6
896.2	30627.9	32310.3	27883	28018.2	27883.1	28140.6	27928.7	31871.9	896.14	25505.18	26722.11	25020.94	25020.97	25020.94	25021.03	25071.9	26671.03	896.2	28445.78	29954.75	26814.99	26936.56	26815.07	26814.99	26819.47	29828.62
896.1	29943.2	32037	27848.7	27976.6	27848.7	28104.5	27901.4	31600.4	896.04	25684.7	26600.65	24991.41	24991.42	24991.41	24991.48	25046.89	26545.09	896.1	28173.01	29691.76	26782.38	26897.25	26782.43	26782.38	26787.82	29571.4
896	30202.1	31782.8	27814.3	27935.6	27814.3	28068.7	27875	31346.3	895.94	25937.29	26487.75	24961.88	24961.88	24961.88	24961.93	25022.49	26427.08	896	27969.83	29452.21	26749.78	26858.51	26749.81	26749.78	26756.37	29336.85
895.9	30360.7	31546.6	27779.9	27895.1	27779.9	28033	27849.8	31108.5	895.84	25279.73	26382.63	24932.35	24932.35	24932.35	24932.39	24998.77	26316.17	895.9	27730.46	29233.67	26717.18	26820.28	26717.2	26717.18	26725.14	29122.58
895.8	29705.2	31327.4	27745.6	27855.2	27745.6	27997.5	27825.7	30885.8	895.74	25488.48	26284.61	24902.82	24902.82	24902.82	24902.85	24975.81	26211.6	895.8	27332.44	29033.91	26684.57	26782.5	26684.58	26684.57	26694.17	28926.38
895.7	29617.6	31124.4	27711.2	27815.6	27711.2	27962.1	27802.9	30677.4	895.64	25162.83	26193.25	24873.29	24873.29	24873.29	24873.31	24953.69	26112.83	895.7	27591.29	28851.18	26651.97	26745.13	26651.97	26651.97	26663.5	28746.47
895.6	29049.8	30936.5	27676.8	27776.5	27676.8	27927	27781.6	30482	895.54	25175.35	26108.01	24843.76	24843.76	24843.76	24843.78	24932.52	26019.24	895.6	27301.83	28683.49	26619.36	26708.13	26619.37	26619.36	26633.2	28580.89
895.5	29053.9	30763	27642.5	27737.7	27642.5	27892	27761.9	30298.8	895.44	25690.97	26028.57	24814.23	24814.23	24814.23	24814.24	24912.38	25930.4	895.5	27262.86	28529.4	26586.76	26671.47	26586.76	26586.76	26603.3	28428.14
895.4	29312.8	30603	27608.1	27699.2	27608.1	27857.1	27744	30126.9	895.34	25340.26	25954.56	24784.7	24784.7	24784.7	24784.71	24893.4	25845.85	895.4	26809.17	28387.37	26554.15	26635.11	26554.16	26554.15	26573.88	28286.69
895.3	28745	30455.7	27573.7	27661.1	27573.7	27822.4	27728.2	29965.2	895.24	24924.85	25885.69	24755.17	24755.17	24755.17	24755.18	24875.69	25765.17	895.3	26901.02	28256.09	26521.55	26599.02	26521.55	26521.55	26545.02	28155.15
895.2	28736.6	30320.5	27539.3	27623.2	27539.3	27787.9	27714.4	29813.1	895.14	25058.45	25821.79	24725.64	24725.64	24725.64	24725.64	24859.37	25688.05	895.2	26555.89	28134.55	26488.95	26563.19	26488.95	26488.95	26516.79	28032.47
895.1	28448.6	30196.8	27505	27585.5	27505	27753.5	27703	29669.7	895.04	24947.81	25762.64	24696.11	24696.11	24696.11	24696.12	24844.59	25614.15	895.1	26561.46	28021.71	26456.34	26527.58	26456.34	26456.34	26489.29	27917.52
895	28486.1	30084.1	27470.6	27548.1	27470.6	27719.4	27694.2	29534.2	894.94	25070.98	25708.13	24666.58	24666.58	24666.58	24666.58	24831.48	25543.23	895	26402.81	27916.82	26423.74	26492.19	26423.74	26423.74	26462.62	27809.49
894.9	28740.8	29981.8	27436.2	27510.9	27436.2	27685.3	27688.2	29406.1	894.84	24605.46	25658.16	24637.05	24637.05	24637.05	24637.05	24820.19	25475.02	894.9	26486.31	27819.18	26391.13	26456.99	26391.13	26391.13	26436.91	27707.55
894.8	29129.1	29889.5	27401.9	27473.8	27401.9	27651.4	27685.2	29284.6	894.74	24634.69	25612.64	24607.52	24607.52	24607.52	24607.52	24810.9	25409.26	894.8	26480.74	27728.16	26358.53	26421.96	26358.53	26358.53	26412.28	27610.98
894.7	29003.8	29806.8	27367.5	27437	27367.5	27617.7	27685.5	29169.1	894.64	24701.49	25571.56	24577.99	24577.99	24577.99	24577.99	24803.74	25345.81	894.7	26127.25	27643.37	26325.93	26387.09	26325.93	26325.93	26388.86	27519.27
894.6	29028.9	29733.6	27333.1	27400.3	27333.1	27584.2	27689.4	29059.2	894.54	25173.26	25534.89	24548.46	24548.46	24548.46	24548.46	24798.93	25284.42	894.6	25935.2	27564.39	26293.32	26352.38	26293.32	26293.32	26366.84	27431.82
894.5	29179.2	29669.5	27298.8	27363.7	27298.8	27550.8	27697	28954.3	894.44	24951.99	25502.68	24518.93	24518.93	24518.93	24518.93	24796.62	25224.99	894.5	26224.67	27490.98	26260.72	26317.8	26260.72	26260.72	26346.36	27348.26
894.4	28586.3	29614.4	27264.4	27327.3	27264.4	27517.5	27708.7	28854.1	894.34	25265.11	25474.93	24489.4	24489.4	24489.4	24489.4	24797	25167.33	894.4	26252.51	27422.91	26228.11	26283.34	26228.11	26228.11	26327.62	27268.18
894.3	29166.7	29568.1	27230	27291.1	27230	27484.4	27724.7	28758	894.24	24897.71	25451.72	24459.87	24459.87	24459.87	24459.88	24800.28	25111.3	894.3	26388.89	27360.02	26195.51	26249.01	26195.51	26195.51	26310.83	27191.2
894.2	28924.5	29530.5	27195.7	27254.9	27195.7	27451.5	27745.3	28665.7	894.14	24782.9	25433.11	24430.34	24430.34	24430.34	24430.35	24806.63	25056.81	894.2	25963.04	27302.28	26162.91	26214.78	26162.91	26162.91	26296.2	27117.11
894.1	28953.7	29501.6	27161.3	27218.9	27161.3	27418.8	27770.9	28576.9	894.04	25012.53	25419.19	24400.81	24400.81	24400.81	24400.82	24816.29	25003.71	894.1	25904.59	27249.61	26130.3	26180.66	26130.3	26130.3	26283.98	27045.57
894	29137.4	29481.3	27126.9	27182.9	27126.9	27386.2	27801.6	28491.3	893.94	24699.4	25410.06	24371.28	24371.28	24371.28	24371.29	24829.41	24951.93	894	26333.22	27202.06	26097.7	26146.62	26097.7	26097.7	26274.4	26976.43
893.9	28953.7	29469.7	27092.5	27147.1	27092.5	27353.8	27837.8	28408.7	893.84	24970.77	25405.82	24341.75	24341.75	24341.75	24341.76	24846.21	24901.36	893.9	26511.36	27159.7	26065.09	26112.68	26065.09	26065.09	26267.74	26909.46
893.8	29534.1	29466.9	27058.2	27111.3	27058.2	27321.6	27879.8	28328.8	893.74	25037.58	25406.61	24312.22	24312.22	24312.22	24312.24	24866.92	24851.9	893.8	26388.89	27122.6	26032.49	26078.82	26032.49	26032.49	26264.3	26844.46
893.7	29053.9	29472.8	27023.8	27075.6	27023.8	27289.5	27927.8	28251.3	893.64	24766.2	25412.51	24282.69	24282.69	24282.69	24282.71	24891.67	24803.5	893.7	26010.35	27090.94	25999.88	26045.03	25999.88	25999.88	26264.35	26781.32
893.6	28498.7	29487.5	26989.5	27040	26989.5	27257.6	27982.1	28176.1	893.54	24747.41	25423.67	24253.16	24253.16	24253.16	24253.2	24920.72	24756.07	893.6	25832.22	27064.85	25967.28	26011.32	25967.28	25967.28	26268.23	26719.86
893.5	29053.9	29511	26955.1	27004.5	26955.1	27226	28042.8	28103	893.44	25006.26	25440.15	24223.63	24223.63	24223.63	24223.68	24954.18	24709.57	893.5	26297.04	27044.54	25934.68	25977.67	25934.68	25934.68	26276.23	26659.99
893.4	29550.8	29543.6	26920.7	26969	26920.7	27194.5	28110.3	28031.9	893.34	24910.24	25462.1	24194.1	24194.1	24194.1	24194.16	24992.24	24663.91	893.4	26305.39	27030.23	25902.07	25944.09	25902.07	25902.07	26288.7	26601.59
893.3	28836.8	29585.2	26886.3	26933.7	26886.3	27163.2	28184.9	27962.5	893.24	24968.69	25489.65	24164.57	24164.57	24164.57	24164.65	25035.11	24619.04	893.3	26625.47	27022.15	25869.47	25910.56	25869.47	25869.47	26306.01	26544.52
893.2	29141.6	29635.8	26852	26898.3	26852	27132.1	28266.5	27894.9	893.14	25192.05	25522.8	24135.04	24135.04	24135.04	24135.15	25082.82	24574.92	893.2	26656.09	27020.53	25836.86	25877.09	25836.86	25836.86	26328.43	26488.73
893.1	29124.9	29695.7	26817.6	26863.1	26817.6	27101.2	28355.4	27828.8	893.04	25223.36	25561.73	24105.51	24105.51	24105.51	24105.65	25135.61	24531.49	893.1	26366.62	27025.66	25804.26	25843.67	25804.26	25804.26	26356.4	26434.11
893	28928.7	29764.7	26783.2	26827.9	26783.2	27070.5	28451.8	27764.2	892.94	25079.33	25606.4	24075.98	24075.98	24075.98	24076.17	25193.47	24488.72	893	26416.72	27037.75	25771.66	25810.3	25771.66	25771.66	26390.16	26380.6
892.9	28937	29842.7	26748.9	26792.7	26748.9	27040.1	28555.6	27701	892.84	25250.5	25656.88	24046.45	24046.45	24046.45	24046.7	25256.52	24446.57	892.9	26806.39	27057.09	25739.05	25776.98	25739.05	25739.05	26430.1	26328.11
892.8	29091.5	29930	26714.5	26757.6	26714.5	27009.9	28667.1	27639	892.74	25720.19	25713.26	24016.92	24016.92	24016.92	24017.25	25324.86	24404.99	892.8	26177.35	27083.97	25706.45	25743.71	25706.45	25706.45	26476.58	26276.58
892.7	29337.8	30026.3	26680.1	26722.5	26680.1	26979.9	28786	27578.2	892.64	25536.49	25775.4	23987.39	23987.39	23987.39	23987.83	25398.4	24363.96	892.7	26675.57	27118.57	25673.84	25710.47	25673.84	25673.84	26529.82	26225.96
892.6	29413	30131.7	26645.8	26687.5	26645.8	26950.2	28912.7	27518.6	892.54	25442.55	25843.37	23957.86	23957.86	23957.86	23958.43	25477.24	24323.42	892.6	26667.22	27161.19	25641.24	25677.27	25641.24	25641.24	26590.21	26176.18
892.5	30248	30245.7	26611.4	26652.5	26611.4	26920.7	29046.6	27460	892.44	25137.78	25917	23928.33	23928.33	23928.33	23929.08	25561.21	24283.38	892.5	26756.29	27211.95	25608.63	25644.12	25608.63	25608.63	26657.9	26127.2
892.4	30615.4	30368.4	26577	26617.6	26577	26891.5	29187.8	27402.5	892.34	25346.53	25996.23	23898.8	23898.8	23898.8	23899.78	25650.27	24243.79	892.4	26845.36	27271.07	25576.03	25611	25576.03	25576.03	26733.17	26078.97
892.3	30431.7	30499.5	26542.7	26582.7	26542.7	26862.6	29336.3	27345.8	892.24	25352.79	26080.99	23869.27	23869.27	23869.27	23870.54	25744.38	24204.62	892.3	26811.96	27338.75	25543.43	25577.91	25543.43	25543.43	26816.27	26031.43
892.2	29659.3	30638.6	26508.3	26547.8	26508.3	26834	29491.5	27290.1	892.14	25655.48	26170.97	23839.74	23839.74	23839.74	23841.38	25843.22	24165.86	892.2	27095.86	27414.98	25510.82	25544.86	25510.82	25510.82	26907.21	25984.56
892.1	30122.8	30785.5	26473.9	26513	26473.9	26805.7	29653.3	27235.3	892.04	25503.09	26266.11	23810.21	23810.21	23810.21	23812.32	25946.74	24127.48	892.1	27415.94	27499.93	25478.22	25511.84	25478.22	25478.22	27006.23	25938.3
892	30648.8	30939.7	26439.5	26478.2	26439.5	26777.7	29821.2	27181.2	891.94	25807.87	26366	23780.68	23780.68	23780.68	23783.39	26054.51	24089.46	892	27571.81	27593.47	25445.61	25478.85	25445.61	25445.61	27113.21	25892.64
891.9	31270.9	31100.7	26405.2	26443.5	26405.2	26750.1	29994.8	27127.9	891.84	25995.74	26470.42	23751.15	23751.15	23751.15	23754.62	26166.33	24051.79	891.9	27084.73	27695.61	25413.01	25445.89	25413.01	25413.01	27228.2	25847.54
891.8	31375.2	31268.2	26370.8	26408.8	26370.8	26722.8	30173.8	27075.3	891.74	25860.05	26579.15	23721.63	23721.63	23721.63	23726.04	26281.93	24014.44	891.8	27070.81	27806.29	25380.41	25412.96	25380.41	25380.41	27351.2	25802.95
891.7	31078.8	31441.3	26336.4	26374.1	26336.4	26696	30357.2	27023.4	891.64	25880.93	26691.64	23692.09	23692.09	23692.09	23697.69	26400.74	23977.39	891.7	27402.03	27925.17	25347.8	25380.05	25347.8	25347.8	27481.86	25758.86
891.6	30928.5	31619.7	26302.1	26339.4	26302.1	26669.5	30544.9	26972.2	891.54	25918.5	26807.68	23662.56	23662.56	23662.56	23669.65	26522.53	23940.63	891.6	27736.03	28052.14	25315.2	25347.17	25315.2	25315.2	27620.13	25715.23
891.5	32272.9	31802.4	26267.7	26304.8	26267.7	26643.4	30735.7	26921.5	891.44	26075.07	26926.67	23633.04	23633.04	23633.04	23641.96	26646.61	23904.16	891.5	27658.09	28186.66	25282.59	25314.32	25282.59	25282.59	27765.48	25672.05
891.4	31826.2	31988.7	26233.3	26270.2	26233.3	26617.8	30929.2	26871.5	891.34	26338.09	27048.22	23603.5	23603.5	23603.5	23614.71	26772.58	23867.94	891.4	27777.78	28328.4	25249.99	25281.49	25249.99	25249.99	27917.59	25629.3
891.3	31751	32178.1	26199	26235.6	26199	26592.8	31124.6	26822	891.24	26296.34	27171.98	23573.97	23573.97	23573.97	23588	26899.95	23831.97	891.3	28128.48	28476.96	25217.39	25248.69	25217.39	25217.39	28076.11	25586.93
891.2	31734.3	32369.4	26164.6	26201	26164.6	26568.2	31320.9	26773.1	891.14	26596.94	27297.23	23544.45	23544.45	23544.45	23561.93	27027.95	23796.24	891.2	28412.38	28631.49	25184.78	25215.91	25184.78	25184.78	28240.19	25544.95
891.1	32005.7	32562.1	26130.2	26166.5	26130.2	26544.2	31517.3	26724.7	891.04	26680.44	27423.66	23514.91	23514.91	23514.91	23536.62	27156.13	23760.73	891.1	28765.87	28791.55	25152.18	25183.15	25152.18	25152.18	28409.43	25503.32
891	32381.4	32754.8	26095.9	26132	26095.9	26520.9	31712.8	26676.7	890.94	26947.65	27550.56	23485.39	23485.39	23485.39	23512.24	27283.65	23725.45	891	28468.05	28956.13	25119.57	25150.41	25119.57	25119.58	28582.82	25462.04
890.9	32773.9	32947	26061.5	26097.5	26061.5	26498.2	31906.4	26629.3	890.84	26855.79	27677.49	23455.86	23455.86	23455.86	23488.94	27409.89	23690.36	890.9	28885.55	29124.49	25086.97	25117.7	25086.97	25086.98	28759.64	25421.08
890.8	32965.9	33137.6	26027.1	26063.1	26027.1	26476.3	32097.4	26582.2	890.74	27006.1	27804.02	23426.32	23426.32	23426.32	23466.95	27534.25	23655.46	890.8	29414.38	29295.83	25054.37	25085.01	25054.37	25054.38	28939.11	25380.42
890.7	33074.5	33325.6	25992.8	26028.7	25992.8	26455.2	32284.3	26535.6	890.64	27609.39	27929.47	23396.8	23396.8	23396.8	23446.49	27655.81	23620.76	890.7	29386.55	29468.88	25021.76	25052.34	25021.76	25021.79	29119.97	25340.06
890.6	33396	33510.1	25958.4	25994.3	25958.4	26435	32466.5	26489.4	890.54	27183.53	28053.53	23367.27	23367.27	23367.27	23427.83	27774	23586.23	890.6	29481.18	29642.83	24989.16	25019.69	24989.16	24989.2	29301.43	25299.97
890.5	33433.5	33689.9	25924	25959.9	25924	26415.8	32642.6	26443.6	890.44	27749.25	28175.56	23337.73	23337.73	23337.73	23411.26	27887.89	23551.87	890.5	29439.43	29816.3	24956.55	24987.06	24956.55	24956.63	29482.1	25260.16
890.4	33763.4	33864.3	25889.7	25925.6	25889.7	26397.7	32811.8	26398.2	890.34	28377.59	28295.24	23308.21	23308.21	23308.21	23397.14	27996.83	23517.68	890.4	29723.34	29988.22	24923.95	24954.46	24923.95	24924.06	29660.95	25220.6
890.3	34235.1	34032.4	25855.3	25891.2	25855.3	26380.9	32973	26353.1	890.24	28195.98	28412.28	23278.68	23278.68	23278.68	23385.86	28100.14	23483.63	890.3	29843.02	30157.51	24891.34	24921.87	24891.34	24891.52	29836.89	25181.27
890.2	33905.3	34193.2	25820.9	25856.9	25820.9	26365.5	33125.1	26308.4	890.14	28093.69	28526.19	23249.15	23249.15	23249.15	23377.82	28196.92	23449.74	890.2	30280	30322.68	24858.74	24889.31	24858.74	24859	30008.41	25142.18
890.1	34427.2	34345.9	25786.5	25822.7	25786.5	26351.6	33267.3	26263.9	890.04	27932.95	28636.89	23219.62	23219.62	23219.62	23373.53	28286.61	23415.98	890.1	30427.52	30482.69	24826.14	24856.76	24826.14	24826.52	30174.51	25103.3
890	34627.6	34489.7	25752.2	25788.4	25752.2	26339.5	33398.5	26219.8	889.94	28400.55	28744.05	23190.09	23190.09	23190.09	23373.49	28368.37	23382.36	890	30310.62	30636.06	24793.53	24824.23	24793.53	24794.11	30333.67	25064.64
889.9	34590	34623.8	25717.8	25754.2	25717.8	26329.3	33517.8	26176	889.84	28605.13	28847.64	23160.56	23160.56	23160.56	23378.28	28441.61	23348.88	889.9	30683.59	30781.66	24760.93	24791.73	24760.93	24761.78	30484.76	25026.18
889.8	34523.2	34747.9	25683.4	25720	25683.4	26321.3	33624.4	26132.5	889.74	28248.16	28947.75	23131.03	23131.03	23131.03	23388.55	28505.75	23315.51	889.8	30984.19	30918.38	24728.32	24759.25	24728.32	24729.56	30626.63	24987.91
889.7	34732	34861.1	25649.1	25685.8	25649.1	26315.8	33717.4	26089.3	889.64	28657.31	29044.3	23101.5	23101.5	23101.5	23404.94	28560.1	23282.26	889.7	30975.84	31044.82	24695.72	24726.79	24695.72	24697.51	30757.87	24949.83
889.6	34811.3	34963.2	25614.7	25651.7	25614.7	26313.1	33796.2	26046.3	889.54	28598.86	29137.64	23071.97	23071.97	23071.97	23428.21	28604.23	23249.13	889.6	30892.34	31160.11	24663.12	24694.35	24663.12	24665.68	30877.51	24911.91
889.5	34644.3	35053.8	25580.3	25617.5	25580.3	26313.5	33860.1	26003.6	889.44	28868.15	29227.89	23042.44	23042.44	23042.44	23459.07	28637.59	23216.11	889.5	31140.06	31263.01	24630.51	24661.93	24630.51	24634.16	30984.28	24874.17
889.4	34402.1	35132.6	25546	25583.4	25546	26317.4	33908.5	25961.1	889.34	28980.88	29315.53	23012.91	23012.91	23012.91	23498.34	28659.81	23183.19	889.4	31151.19	31352.71	24597.91	24629.53	24597.91	24603.06	31077.25	24836.59
889.3	34853	35199.7	25511.6	25549.4	25511.6	26325.2	33941	25918.9	889.24	28895.29	29401.11	22983.38	22983.38	22983.38	23546.93	28670.56	23150.37	889.3	31624.36	31428.48	24565.3	24597.15	24565.3	24572.53	31155.55	24799.16
889.2	34765.4	35255	25477.2	25515.3	25477.2	26337.4	33957.1	25876.9	889.14	29285.65	29485.09	22953.85	22953.85	22953.85	23605.58	28669.55	23117.65	889.2	31229.12	31489.53	24532.7	24564.8	24532.7	24542.73	31218.21	24761.88
889.1	35116.1	35298.8	25442.9	25481.3	25442.9	26354.5	33956.6	25835.1	889.04	28763.78	29568.27	22924.32	22924.32	22924.32	23675.29	28656.59	23085.02	889.1	31337.68	31535.46	24500.1	24532.47	24500.1	24513.92	31264.62	24724.75
889	34953.2	35331.3	25408.5	25447.3	25408.5	26376.9	33939.1	25793.5	888.94	29143.7	29651.29	22894.79	22894.79	22894.79	23756.8	28631.58	23052.49	889	31059.34	31565.88	24467.49	24500.16	24467.49	24486.37	31294.08	24687.75
888.9	34915.7	35353.1	25374.1	25413.3	25374.1	26405.2	33904.8	25752.1	888.84	29364.98	29735.04	22865.26	22865.26	22865.26	23851.04	28594.48	23020.04	888.9	31059.34	31580.7	24434.89	24467.88	24434.89	24460.46	31306.15	24650.88
888.8	35278.9	35364.6	25339.8	25379.4	25339.8	26440.1	33853.4	25710.9	888.74	29339.93	29820.49	22835.73	22835.73	22835.73	23958.94	28545.34	22987.66	888.8	31117.79	31580.05	24402.28	24435.62	24402.28	24436.64	31300.51	24614.14
888.7	34594.2	35366.7	25305.4	25345.5	25305.4	26482.2	33785.2	25669.9	888.64	28997.58	29908.41	22806.2	22806.2	22806.2	24081.12	28484.3	22955.38	888.7	31209.64	31564.22	24369.68	24403.38	24369.68	24415.45	31276.91	24577.52
888.6	35136.9	35360.2	25271	25311.6	25271	26532.1	33700.4	25629.1	888.54	29377.51	29999.88	22776.67	22776.67	22776.67	24218.5	28411.55	22923.16	888.6	31067.69	31533.81	24337.07	24371.17	24337.08	24397.56	31235.29	24541.01
888.5	34740.3	35345.9	25236.6	25277.8	25236.7	26590.5	33599.2	25588.4	888.44	29504.84	30095.7	22747.14	22747.14	22747.14	24371.53	28327.42	22891.02	888.5	31284.79	31489.66	24304.47	24338.99	24304.47	24383.73	31175.73	24504.62
888.4	34640.1	35325.2	25202.3	25244	25202.3	26658	33482.1	25548	888.34	29609.22	30196.84	22717.61	22717.61	22717.61	24540.85	28232.25	22858.96	888.4	31156.76	31432.88	24271.87	24306.84	24271.87	24374.85	31098.45	24468.33
888.3	34523.2	35298.9	25167.9	25210.2	25167.9	26735.4	33349.4	25507.6	888.24	29941.13	30304.22	22688.08	22688.08	22688.08	24727.02	28126.4	22826.96	888.3	31087.17	31364.82	24239.26	24274.71	24239.27	24372	31003.74	24432.14
888.2	34773.7	35268.5	25133.5	25176.5	25133.6	26823.3	33201.9	25467.5	888.14	29993.32	30418.43	22658.55	22658.55	22658.55	24930.04	28010.46	22795.02	888.2	30586.17	31287.19	24206.66	24242.62	24206.68	24376.3	30892.17	24396.06
888.1	34832.2	35235.2	25099.2	25142.8	25099.3	26922.4	33040	25427.5	888.04	29959.92	30540.3	22629.02	22629.02	22629.02	25150.31	27884.88	22763.15	888.1	31014.81	31201.82	24174.05	24210.55	24174.08	24389.09	30764.24	24360.07
888	34890.6	35200.4	25064.8	25109.1	25064.9	27033.2	32864.8	25387.6	887.94	29822.14	30670.15	22599.49	22599.49	22599.49	25387.43	27750.36	22731.34	888	30842.24	31110.92	24141.45	24178.52	24141.5	24411.73	30620.79	24324.18
887.9	34398	35165.4	25030.4	25075.5	25030.7	27156.3	32676.7	25347.9	887.84	30377.42	30808.4	22569.96	22569.96	22569.96	25641.25	27607.47	22699.59	887.9	30608.44	31016.8	24108.85	24146.52	24108.92	24445.76	30462.62	24288.37
887.8	34890.6	35131.5	24996.1	25041.9	24996.4	27292.4	32476.8	25308.3	887.74	30723.95	30955.31	22540.43	22540.43	22540.43	25911.44	27456.83	22667.9	887.8	30703.07	30921.93	24076.24	24114.55	24076.36	24492.78	30290.55	24252.65
887.7	34393.8	35100.2	24961.7	25008.4	24962.2	27441.7	32265.9	25268.8	887.64	31122.66	31110.61	22510.9	22510.9	22510.9	26196.87	27299.27	22636.27	887.7	30728.12	30828.99	24043.64	24082.63	24043.82	24554.3	30105.79	24217.01
887.6	34314.5	35072.8	24927.3	24974.9	24928.1	27604.7	32044.9	25229.5	887.54	31270.88	31274.21	22481.37	22481.37	22481.37	26496.9	27135.36	22604.68	887.6	30716.99	30740.58	24011.04	24050.73	24011.33	24631.97	29909.24	24181.45
887.5	34640.1	35050.4	24893	24941.5	24894.2	27781.3	31815.1	25190.3	887.44	31506.76	31445.34	22451.84	22451.84	22451.85	26809.85	26966.01	22573.15	887.5	30558.34	30659.39	23978.43	24018.88	23978.88	24727.12	29702.26	24145.97
887.4	34848.9	35034.2	24858.6	24908.1	24860.4	27971.7	31577.2	25151.2	887.34	31465.01	31623.32	22422.31	22422.31	22422.32	27134.37	26791.89	22541.67	887.4	30196.5	30587.89	23945.83	23987.07	23946.52	24841.07	29485.97	24110.56
887.3	34744.5	35025.3	24824.2	24874.8	24826.9	28176.1	31332.2	25112.2	887.24	31483.8	31807.22	22392.78	22392.78	22392.8	27468.87	26613.66	22510.23	887.3	30408.04	30528.36	23913.22	23955.3	23914.28	24974.96	29261.48	24075.23
887.2	34189.2	35024.4	24789.8	24841.5	24793.7	28393.9	31081.4	25073.3	887.14	32001.5	31995.49	22363.25	22363.25	22363.28	27810.86	26432.25	22478.85	887.2	30602.87	30482.83	23880.62	23923.58	23882.21	25129.26	29030.29	24039.96
887.1	34502.3	35032.5	24755.5	24808.3	24761.1	28624.9	30825.6	25034.6	887.04	32055.78	32186.8	22333.72	22333.72	22333.78	28158.46	26248.22	22447.51	887.1	30321.75	30452.87	23848.01	23891.91	23850.39	25304.43	28793.43	24004.76
887	34343.7	35050	24721.1	24775.1	24729.3	28868.1	30566	24995.9	886.94	31995.24	32379.1	22304.19	22304.19	22304.29	28508.68	26062.49	22416.21	887	30202.07	30439.57	23815.41	23860.29	23818.92	25499.96	28552.41	23969.63
886.9	34477.3	35077.4	24686.7	24742	24698.4	29122.8	30303.7	24957.3	886.84	32613.14	32570.48	22274.66	22274.66	22274.82	28859.02	25875.66	22384.95	886.9	30616.79	30443.45	23782.8	23828.72	23787.96	25715.08	28308.36	23934.56
886.8	34385.4	35114.7	24652.4	24709	24669	29388	30039.3	24918.9	886.74	32711.26	32758.86	22245.13	22245.13	22245.41	29206.78	25688.33	22353.73	886.8	30246.6	30464.44	23750.2	23797.21	23757.7	25948.45	28062.34	23899.55
886.7	35132.8	35162	24618	24676.1	24641.4	29661.8	29774.3	24880.5	886.64	33356.3	32941.62	22215.6	22215.6	22216.06	29548.46	25501.34	22322.56	886.7	30380.2	30501.7	23717.6	23765.75	23728.4	26197.54	27815.81	23864.6
886.6	34594.2	35219	24583.6	24643.2	24616.2	29942.8	29509.2	24842.3	886.54	33477.37	33116.49	22186.07	22186.07	22186.82	29881.33	25315.13	22291.42	886.6	30491.54	30553.84	23684.99	23734.36	23700.42	26459.73	27569.6	23829.7
886.5	34193.4	35285.1	24549.3	24610.5	24594.2	30228.3	29245.1	24804.1	886.44	33389.7	33280.69	22156.54	22156.54	22157.76	30201.76	25130.47	22260.32	886.5	30346.8	30618.67	23652.39	23703.04	23674.21	26731.05	27325.06	23794.86
886.4	34222.6	35359.6	24514.9	24577.8	24576.5	30516	28982.9	24766	886.34	33554.61	33431.75	22127.01	22127.01	22128.96	30506.74	24947.82	22229.26	886.4	30352.37	30693.53	23619.79	23671.79	23650.4	27007.39	27083.03	23760.07
886.3	34527.4	35441.5	24480.5	24545.2	24564.2	30803.1	28723.2	24728	886.24	33619.32	33567.2	22097.48	22097.48	22100.56	30793.26	24767.6	22198.23	886.3	29895.9	30775.31	23587.18	23640.61	23629.73	27284.05	26844.31	23725.33
886.2	34585.8	35529.3	24446.2	24512.7	24558.7	31085.6	28467	24690	886.14	33901.14	33684.42	22067.95	22067.95	22072.76	31057.83	24590.45	22167.23	886.2	30174.24	30860.36	23554.58	23609.52	23613.19	27555.33	26609.99	23690.65
886.1	34602.5	35621.8	24411.8	24480.3	24561.9	31360	28214.6	24652.2	886.04	33794.67	33781.32	22038.42	22038.42	22045.83	31297.85	24416.63	22136.27	886.1	30733.69	30945.1	23521.97	23578.51	23601.99	27815.91	26380.57	23656.01
886	34823.8	35717.1	24377.4	24448	24575.9	31621.5	27967	24614.4	885.94	33917.84	33855.71	22008.89	22008.89	22020.17	31510.2	24246.68	22105.34	886	30889.56	31025.73	23489.37	23547.59	23597.62	28059.62	26156.97	23621.41
885.9	35562.8	35813.5	24343.1	24415.9	24603.1	31865.4	27724.7	24576.7	885.84	33901.14	33906.03	21979.36	21979.36	21996.32	31692.5	24080.85	22074.44	885.9	30697.51	31098.94	23456.77	23516.77	23601.88	28280.84	25939.65	23586.87
885.8	35470.9	35909.4	24308.7	24383.8	24646.4	32086.9	27488	24539.1	885.74	33924.1	33931.05	21949.83	21949.83	21975.03	31842.61	23919.34	22043.57	885.8	30616.79	31161.88	23424.16	23486.05	23616.99	28474.12	25728.99	23552.36
885.7	35479.3	36003.1	24274.3	24352	24709	32280.4	27257.5	24501.5	885.64	33840.6	33929.97	21920.3	21920.3	21957.26	31958.32	23762.56	22012.72	885.7	30622.36	31212.26	23391.56	23455.45	23645.45	28634.06	25525.62	23517.9
885.6	35420.8	36093.7	24240	24320.2	24794.7	32441.1	27033.5	24464	885.54	33871.91	33902.75	21890.77	21890.77	21944.34	32038.25	23610.56	21981.91	885.6	31045.42	31248.96	23358.95	23424.96	23690.29	28756.38	25329.65	23483.49
885.5	35195.4	36180.4	24205.6	24288.7	24907.1	32564	26816.4	24426.6	885.44	33341.68	33849.98	21861.24	21861.24	21937.9	32081.03	23463.65	21951.13	885.5	31237.47	31271.8	23326.35	23394.61	23754.8	28837.14	25141.54	23449.11
885.4	35508.5	36263.7	24171.2	24257.3	25050.6	32645.1	26606.4	24389.2	885.34	33646.46	33773.11	21831.71	21831.71	21940.08	32085.94	23321.85	21920.37	885.4	30753.17	31282.04	23293.74	23364.39	23842.81	28873.72	24961.34	23414.77
885.3	35921.8	36345.1	24136.8	24226.1	25229.5	32681.3	26403.6	24351.9	885.24	33521.21	33674.4	21802.18	21802.18	21953.53	32052.59	23185.19	21889.63	885.3	31112.22	31282.22	23261.14	23334.32	23958.55	28864.38	24789.07	23380.46
885.2	35600.4	36426.8	24102.5	24195.1	25448	32670.5	26208.4	24314.7	885.14	33721.61	33557.21	21772.65	21772.65	21981.38	31981.01	23053.85	21858.93	885.2	31538.08	31276.21	23228.54	23304.41	24106.28	28808.54	24624.92	23346.2
885.1	36009.5	36512.7	24068.1	24164.4	25710.7	32612	26020.6	24277.5	885.04	33241.48	33425.71	21743.12	21743.12	22027.51	31871.63	22927.69	21828.24	885.1	31465.71	31269.23	23195.93	23274.68	24290.88	28706.73	24468.7	23311.97
885	36598.2	36607.2	24033.7	24133.8	26020.9	32506.5	25840.5	24240.4	884.94	33324.98	33285.3	21713.59	21713.59	22096.23	31725.44	22806.83	21797.58	885	30906.26	31267.58	23163.33	23245.14	24516.77	28560.75	24320.46	23277.77
884.9	37399.8	36715.7	23999.4	24103.6	26382.3	32356.1	25667.9	24203.3	884.84	33103.71	33142.16	21684.06	21684.06	22192.59	31543.68	22691.13	21766.95	884.9	31852.59	31278.52	23130.72	23215.8	24788.67	28373.34	24179.99	23243.61
884.8	37854.9	36844	23965	24073.6	26797.6	32163.8	25502.8	24166.3	884.74	32888.69	33003.29	21654.53	21654.53	22322.18	31327.9	22580.48	21736.33	884.8	31585.39	31309.89	23098.12	23186.68	25111.09	28148.08	24047.04	23209.48
884.7	37838.2	36997.5	23930.6	24043.9	27267.7	31933.9	25345.1	24129.3	884.64	32976.37	32876.6	21625	21625	22490.66	31080.34	22474.87	21705.74	884.7	31554.78	31369.65	23065.52	23157.8	25487.3	27889.73	23921.5	23175.38
884.6	38577.2	37181	23896.3	24014.5	27793.4	31671	25194.7	24092.4	884.54	32796.84	32770.16	21595.47	21595.47	22704.26	30803.07	22374.08	21675.17	884.6	32094.75	31465.69	23032.91	23129.18	25920.68	27603.16	23802.99	23141.31
884.5	38760.9	37397.8	23861.9	23985.6	28372.4	31380.4	25051.5	24055.6	884.44	32746.74	32692.35	21565.94	21565.94	22968.5	30498.99	22278.06	21644.62	884.5	32392.56	31604.94	23000.31	23100.85	26412.44	27294.24	23691.35	23107.28
884.4	38881.9	37650	23827.5	23957	29002	31067.2	24915.3	24018.8	884.34	32775.97	32651.06	21536.41	21536.41	23288.83	30170.77	22186.61	21614.09	884.4	32481.63	31793.36	22967.7	23072.83	26963.22	26968.63	23586.21	23073.27
884.3	39053.1	37937.5	23793.2	23928.9	29677.4	30736.2	24785.7	23982	884.24	32216.52	32653.49	21506.88	21506.88	23669.83	29821.22	22099.51	21583.58	884.3	32893.56	32035.37	22935.1	23045.16	27572.15	26631.97	23487.2	23039.29
884.2	39094.9	38257.4	23758.8	23901.2	30390.6	30392.7	24662.8	23945.3	884.14	32028.64	32705.44	21477.35	21477.35	24113.9	29453.84	22016.66	21553.08	884.2	33052.22	32332.86	22902.5	23017.86	28235.29	26290.29	23394.07	23005.34
884.1	39199.2	38605.1	23724.4	23874.1	31133.3	30040.7	24546	23908.6	884.04	32798.93	32811	21447.82	21447.82	24622.61	29071.44	21937.81	21522.61	884.1	33508.68	32686	22869.89	22990.97	28948.23	25948.56	23306.4	22971.41
884	39758.7	38972.8	23690	23847.6	31893.6	29684.5	24435.3	23872	883.94	33141.28	32971.61	21418.29	21418.29	25193.86	28677.66	21862.82	21492.16	884	33372.3	33091.48	22837.29	22964.53	29702.64	25612.03	23223.91	22937.51
883.9	39666.8	39351.3	23655.7	23821.7	32659	29327.5	24330.4	23835.4	883.84	32744.66	33186.11	21388.76	21388.76	25823.71	28275.51	21791.46	21461.72	883.9	34260.19	33543.9	22804.68	22938.6	30489.36	25284.8	23146.24	22903.64
883.8	39750.3	39729.2	23621.3	23796.6	33415.8	28972.4	24230.9	23798.8	883.74	32780.14	33450.26	21359.23	21359.24	26505.26	27867.88	21723.51	21431.3	883.8	34900.36	34035.18	22772.08	22913.22	31297.15	24970.33	23073.01	22869.79
883.7	39892.3	40093.2	23587	23772.2	34147.5	28622.3	24136.6	23762.3	883.64	33506.6	33755.93	21329.7	21329.71	27227.03	27458.29	21658.81	21400.89	883.7	34944.89	34553.7	22739.47	22888.45	32111.33	24671.91	23003.94	22835.97
883.6	40268	40429.8	23552.6	23748.8	34839.2	28279.1	24047.2	23725.9	883.54	33903.22	34092.33	21300.17	21300.2	27976.05	27049.13	21597.13	21370.51	883.6	35284.46	35086.77	22706.87	22864.36	32917.65	24391.42	22938.66	22802.17
883.5	41261.7	40724	23518.2	23726.3	35473.9	27944.8	23962.5	23689.4	883.44	34704.83	34444.71	21270.64	21270.7	28734.57	26643.57	21538.31	21340.13	883.5	35760.41	35618.56	22674.27	22841.03	33698.6	24130.69	22876.91	22768.39
883.4	40531.1	40962	23483.8	23705	36036.6	27620.7	23882	23653	883.34	34441.8	34796.33	21241.11	21241.23	29483.75	26243.89	21482.13	21309.78	883.4	35935.76	36132.84	22641.66	22818.55	34437.52	23890.42	22818.36	22734.63
883.3	40025.9	41130.6	23449.5	23684.9	36513.2	27308	23805.7	23616.7	883.24	35719.36	35128.39	21211.58	21211.82	30202.95	25852.12	21428.4	21279.44	883.3	36286.46	36612.77	22609.06	22797.02	35117.56	23670.8	22762.72	22700.9
883.2	40343.2	41217.4	23415.1	23666.2	36890.3	27007.9	23733.1	23580.4	883.14	35884.27	35420.41	21182.05	21182.53	30869.3	25470.71	21376.97	21249.12	883.2	36097.19	37040.53	22576.45	22776.54	35721.08	23471.79	22709.75	22667.18
883.1	40430.9	41212.9	23380.7	23649.1	37158	26720.6	23664.1	23544.1	883.04	36180.69	35652.64	21152.52	21153.46	31461.83	25101.01	21327.64	21218.8	883.1	37071.36	37400.31	22543.85	22757.26	36233.26	23292.54	22659.16	22633.49
883	40622.9	41109.5	23346.4	23633.7	37308.1	26447	23598.3	23507.8	882.94	36798.6	35805.72	21122.99	21124.77	31959.27	24744.9	21280.26	21188.5	883	37088.07	37676.75	22511.25	22739.32	36639.65	23132.18	22610.75	22599.82
882.9	40664.7	40902.7	23312	23620.4	37335.8	26187.2	23535.6	23471.6	882.84	36917.59	35863.13	21093.46	21096.76	32343.93	24403.42	21234.66	21158.22	882.9	37271.77	37857.37	22478.64	22722.89	36929.23	22989.36	22564.28	22566.17
882.8	40785.7	40590.7	23277.6	23609.4	37239.6	25941.2	23475.7	23435.4	882.74	36464.6	35811.41	21063.93	21069.89	32601.27	24077.35	21190.69	21127.95	882.8	37349.7	37932.26	22446.04	22708.19	37093.57	22862.58	22519.55	22532.53
882.7	39767	40175.5	23243.3	23600.9	37021	25709	23418.3	23399.3	882.64	36189.04	35641.54	21034.4	21044.9	32720.57	23767.76	21148.23	21097.69	882.7	37271.77	37894.51	22413.43	22695.42	37127.15	22750.39	22476.37	22498.92
882.6	39211.8	39661.4	23208.9	23595.5	36684.8	25490.3	23363.3	23363.2	882.54	35788.24	35349.32	21004.88	21022.9	32696.55	23474.81	21107.12	21067.45	882.6	37224.45	37740.83	22380.83	22684.87	37028.28	22651.11	22434.57	22465.32
882.5	39069.8	39056.8	23174.5	23593.3	36239.1	25284.9	23310.5	23327.1	882.44	35260.1	34936.65	20975.34	21005.52	32528.99	23199.05	21067.25	21037.21	882.5	37143.73	37471.73	22348.22	22676.81	36798.82	22563.26	22394	22431.74
882.4	39061.5	38371.8	23140.2	23595.1	35694.3	25092.4	23259.6	23291	882.34	34429.28	34410.66	20945.81	20995.03	32223.02	22940.37	21028.51	21007	882.4	36829.21	37091.14	22315.62	22671.62	36444.03	22485.29	22354.51	22398.18
882.3	38706.6	37618.3	23105.8	23601.2	35062.6	24912.1	23210.5	23255	882.24	33151.72	33783.79	20916.29	20994.51	31788.35	22698.51	20990.77	20976.79	882.3	37210.53	36606.12	22283.02	22669.71	35972.13	22415.75	22315.96	22364.63
882.2	37733.8	36811.7	23071.4	23612.3	34359.3	24743.7	23163.1	23219	882.14	32345.94	33074.7	20886.75	21007.9	31239.86	22473.42	20953.95	20946.59	882.2	36202.96	36027.67	22250.41	22671.51	35395.04	22353.42	22278.25	22331.11
882.1	37629.4	35966.4	23037	23629	33599	24586.4	23117.1	23183	882.04	31748.91	32304.75	20857.22	21040.08	30594.79	22264.42	20917.95	20916.41	882.1	36303.16	35368.16	22217.81	22677.56	34725.9	22297.06	22241.27	22297.59
882	36756.8	35099.2	23002.7	23652.2	32798.6	24439.7	23072.5	23147.1	881.94	31331.41	31500.17	20827.7	21096.58	29874.29	22071.15	20882.69	20886.23	882	35479.29	34643.36	22185.2	22688.39	33981.07	22245.69	22204.93	22264.1
881.9	36456.2	34225.8	22968.3	23682.5	31973.6	24302.8	23029	23111.1	881.84	30828.32	30687.52	20798.16	21183.46	29099.71	21892.84	20848.09	20856.07	881.9	34933.76	33869.34	22152.6	22704.67	33176.94	22198.38	22169.14	22230.62
881.8	34732	33360.9	22933.9	23720.8	31139	24174.9	22986.7	23075.2	881.74	30341.93	29893.43	20768.63	21306.74	28292.57	21728.65	20814.08	20825.92	881.8	34221.22	33062.71	22120	22727.09	32330.27	22154.35	22133.83	22197.15
881.7	34155.8	32519.8	22899.6	23767.9	30310	24055.7	22945.3	23039.4	881.64	29252.25	29144.19	20739.11	21471.28	27475	21577.96	20780.6	20795.77	881.7	33199.73	32241.55	22087.39	22756.27	31459.25	22112.97	22098.93	22163.7
881.6	32698.7	31714.2	22865.2	23824.2	29498.4	23944.2	22904.7	23003.5	881.54	29582.08	28460.72	20709.57	21680.52	26665.53	21439.76	20747.57	20765.64	881.6	31958.36	31421.39	22054.79	22792.89	30579.34	22073.67	22064.39	22130.26
881.5	32606.9	30955.6	22830.8	23890	28716.4	23839.9	22864.9	22967.7	881.44	29066.47	27860.28	20680.04	21934.52	25882.13	21313.33	20714.96	20735.52	881.5	31429.53	30618.47	22022.18	22837.36	29706.86	22036	22030.15	22096.84
881.4	31283.4	30251.5	22796.5	23965	27972.6	23742.1	22825.8	22931.9	881.34	28651.05	27352.1	20650.52	22229.91	25138.42	21197.7	20682.72	20705.41	881.4	30438.66	29845.73	21989.58	22889.9	28854.94	21999.62	21996.17	22063.43
881.3	29939	29606.9	22762.1	24047.8	27273.8	23650.2	22787.3	22896.1	881.24	28532.06	26937.91	20620.98	22558.9	24444.87	21091.97	20650.8	20675.3	881.3	29575.82	29113.85	21956.98	22950.26	28034.85	21964.2	21962.42	22030.04
881.2	29525.7	29024.4	22727.7	24135.9	26625.9	23563.7	22749.4	22860.4	881.14	28093.69	26612.08	20591.46	22908.23	23809.91	20995.38	20619.17	20645.21	881.2	29002.45	28431.96	21924.37	23017.24	27257.17	21929.53	21928.85	21996.65
881.1	28289.9	28501.7	22693.4	24225.1	26031.4	23482.1	22711.9	22824.6	881.04	27538.41	26360.6	20561.93	23261.13	23237.26	20907.01	20587.78	20615.12	881.1	27571.81	27804.28	21891.77	23088.79	26528.41	21895.42	21895.45	21963.28
881	27379.8	28034.3	22659	24309.2	25492.5	23404.8	22674.8	22788.9	880.94	27175.18	26163.96	20532.39	23596.51	22729.23	20826.14	20556.61	20585.05	881	26917.72	27233.02	21859.16	23161.16	25854.68	21861.73	21862.18	21929.93
880.9	26540.6	27613.5	22624.6	24380.5	25008.6	23331.4	22638.1	22753.2	880.84	27492.48	25998.18	20502.87	23892.39	22284.65	20751.98	20525.64	20554.98	880.9	26486.31	26715.66	21826.56	23229.26	25238.69	21828.35	21829.02	21896.58
880.8	26047.9	27228.4	22590.2	24430.4	24578.1	23261.5	22601.8	22717.6	880.74	26933.03	25837.96	20473.34	24127.21	21900.56	20683.79	20494.83	20524.92	880.8	25815.52	26246.52	21793.96	23286.53	24681.42	21795.19	21795.96	21863.25
880.7	25697.2	26868.3	22555.9	24450.5	24199	23194.7	22565.7	22681.9	880.64	25993.65	25659.75	20443.8	24281.83	21573.15	20620.95	20464.17	20494.87	880.7	25205.97	25818.31	21761.35	23325.47	24183.14	21762.2	21762.98	21829.93
880.6	25843.3	26523.3	22521.5	24435	23867.6	23130.7	22529.8	22646.3	880.54	25935.2	25443.78	20414.28	24342.79	21296.81	20562.82	20433.63	20464.83	880.6	24560.23	25421.72	21728.75	23339.21	23741.49	21729.32	21730.07	21796.61
880.5	25346.5	26187.4	22487.2	24381.7	23580.2	23069.2	22494.2	22610.7	880.44	25392.45	25177.02	20384.75	24303.1	21066.05	20508.85	20403.21	20434.79	880.5	23872.75	25049.22	21696.14	23322.64	23354.09	21696.53	21697.21	21763.31
880.4	24849.7	25857.9	22452.8	24292.8	23332.6	23009.8	22458.7	22575.1	880.34	24344.52	24853.63	20355.21	24163.61	20874.72	20458.51	20372.88	20404.76	880.4	23677.91	24694.99	21663.54	23273.94	23016.98	21663.8	21664.4	21730.03
880.3	24628.4	25536.1	22418.4	24174.1	23120.2	22952.4	22423.4	22539.5	880.24	24425.94	24475.39	20325.69	23932.53	20716.89	20411.33	20342.64	20374.75	880.3	23321.64	24356.4	21630.93	23194.92	22725.73	21631.11	21631.63	21696.75
880.2	24048.1	25225.8	22384	24034	22939	22896.7	22388.2	22504	880.14	23638.94	24051.62	20296.16	23624.94	20587.18	20366.91	20312.47	20344.73	880.2	23260.41	24034.27	21598.33	23090.7	22476.07	21598.44	21598.88	21663.48
880.1	23446.9	24931.2	22349.7	23881	22784.6	22842.6	22353.2	22468.4	880.04	22801.85	23595.99	20266.63	23260.11	20480.43	20324.86	20282.37	20314.73	880.1	23043.31	23730.48	21565.73	22968.16	22263.03	21565.8	21566.17	21630.23
880	23597.2	24656.1	22315.3	23723.1	22653.2	22789.8	22318.2	22432.9	879.94	22555.53	23126.23	20237.1	22860.45	20392.27	20284.85	20252.32	20284.73	880	22826.21	23448.1	21533.12	22834.78	22082.18	21533.17	21533.47	21596.98
879.9	23760	24402.7	22280.9	23566.2	22541.1	22738.3	22283.4	22397.4	879.84	22202.74	22660	20207.57	22447.84	20318.8	20246.58	20222.31	20254.74	879.9	22937.54	23189.13	21500.52	22697.13	21928.97	21500.55	21500.8	21563.75
879.8	23505.3	24171.8	22246.6	23414.5	22445.1	22687.9	22248.6	22361.9	879.74	21730.96	22213.6	20178.04	22042.08	20256.79	20209.78	20192.35	20224.76	879.8	22124.81	22954.45	21467.91	22560.32	21799.2	21467.93	21468.14	21530.52
879.7	23062.8	23963.2	22212.2	23270.7	22362.4	22638.4	22213.9	22326.5	879.64	21881.26	21801.05	20148.51	21660.05	20203.58	20174.25	20162.42	20194.78	879.7	22149.86	22744.13	21435.31	22428.05	21689.2	21435.32	21435.49	21497.3
879.6	22820.6	23775.3	22177.8	23136.1	22290.4	22589.9	22179.2	22291	879.54	21668.34	21431.4	20118.98	21313.19	20157.02	20139.77	20132.52	20164.81	879.6	22213.87	22556.76	21402.71	22302.42	21595.51	21402.71	21402.85	21464.09
879.5	22874.9	23606.6	22143.5	23010.9	22227.2	22542.1	22144.6	22255.6	879.44	21292.59	21110.27	20089.45	21008.98	20115.4	20106.18	20102.65	20134.85	879.5	21676.69	22390.63	21370.1	22184.6	21515.22	21370.11	21370.21	21430.89
879.4	22845.7	23454.8	22109.1	22895.1	22170.7	22495.1	22110.1	22220.2	879.34	20933.53	20838.63	20059.92	20749.86	20077.41	20073.34	20072.81	20104.89	879.4	21498.55	22243.4	21337.5	22074.86	21445.75	21337.5	21337.58	21397.7
879.3	22482.5	23317.8	22074.7	22787.9	22119.7	22448.8	22075.5	22184.8	879.24	20547.34	20614.25	20030.39	20534.74	20042.03	20041.1	20042.98	20074.94	879.3	21749.05	22112.66	21304.89	21972.96	21384.9	21304.9	21304.96	21364.52
879.2	22662	23193.7	22040.3	22688.8	22072.9	22403	22041	22149.4	879.14	20591.18	20432.84	20000.86	20360.2	20008.51	20009.39	20013.17	20044.99	879.2	21320.42	21996.23	21272.29	21878.51	21330.9	21272.29	21272.34	21331.35
879.1	22699.6	23080.5	22006	22596.8	22029.3	22357.8	22006.5	22114	879.04	20472.19	20288.27	19971.33	20220.75	19976.3	19978.09	19983.38	20015.05	879.1	21267.54	21891.89	21239.69	21790.81	21282.23	21239.69	21239.73	21298.18
879	21927.2	22976.8	21971.6	22511.2	21988.2	22313.2	21972.1	22078.6	878.94	20526.47	20174.2	19941.8	20110.54	19944.98	19947.14	19953.6	19985.12	879	21175.68	21797.85	21207.08	21709.26	21237.69	21207.08	21207.11	21265.03
878.9	21893.8	22881.2	21937.2	22431.3	21949	22269	21937.6	22043.3	878.84	20096.44	20084.23	19912.27	20023.51	19914.29	19916.47	19923.84	19955.19	878.9	21278.67	21712.39	21174.48	21633.14	21196.3	21174.48	21174.5	21231.88
878.8	22127.6	22792.3	21902.9	22356.4	21911	22225.2	21903.2	22008	878.74	20371.99	20012.62	19882.74	19954.18	19884	19886.03	19894.09	19925.27	878.8	20925.18	21634.12	21141.87	21561.81	21157.29	21141.87	21141.89	21198.74
878.7	22236.1	22709.2	21868.5	22285.8	21874.2	22181.9	21868.8	21972.6	878.64	20027.56	19954.57	19853.21	19897.93	19853.99	19855.78	19864.34	19895.35	878.7	20916.83	21561.89	21109.27	21494.74	21120.07	21109.27	21109.29	21165.61
878.6	21989.8	22631.2	21834.1	22219.1	21838	22138.9	21834.3	21937.3	878.54	20048.43	19906.12	19823.68	19850.95	19824.15	19825.68	19834.61	19865.44	878.6	21019.82	21494.69	21076.66	21431.37	21084.16	21076.66	21076.68	21132.48
878.5	21860.4	22557.4	21799.8	22155.8	21802.4	22096.3	21799.9	21902	878.44	19672.68	19864.32	19794.15	19810.36	19794.44	19795.7	19804.88	19835.54	878.5	21050.43	21431.74	21044.06	21371.28	21049.21	21044.06	21044.07	21099.36
878.4	21756	22487.3	21765.4	22095.4	21767.2	22054.1	21765.5	21866.8	878.34	19681.03	19826.94	19764.62	19774.01	19764.79	19765.82	19775.16	19805.64	878.4	21153.42	21372.37	21011.46	21314.05	21014.97	21011.46	21011.46	21066.25
878.3	22027.4	22420.5	21731	22037.6	21732.2	22012.2	21731.1	21831.5	878.24	19820.89	19792.42	19735.09	19740.39	19735.19	19736.01	19745.44	19775.74	878.3	20783.23	21315.99	20978.85	21259.32	20981.22	20978.85	20978.86	21033.15
878.2	21680.9	22356.4	21696.7	21982.1	21697.5	21970.5	21696.8	21796.2	878.14	19760.35	19759.71	19705.56	19708.47	19705.62	19706.27	19715.74	19745.85	878.2	20477.07	21262.21	20946.25	21206.81	20947.84	20946.25	20946.25	21000.05
878.1	21305.1	22294.7	21662.3	21928.6	21662.8	21929.2	21662.4	21761	878.04	19735.3	19728.11	19676.03	19677.59	19676.06	19676.57	19686.03	19715.96	878.1	20702.52	21210.61	20913.64	21156.23	20914.7	20913.64	20913.65	20966.96
878	21693.4	22235.3	21627.9	21876.9	21628.3	21888.1	21628	21725.8	877.94	19837.59	19697.17	19646.5	19647.32	19646.52	19646.91	19656.34	19686.09	878	20799.93	21160.91	20881.04	21107.38	20881.73	20881.04	20881.04	20933.88
877.9	21701.7	22177.7	21593.6	21826.8	21593.8	21847.3	21593.6	21690.5	877.84	19610.05	19666.63	19616.97	19617.38	19616.98	19617.28	19626.65	19656.21	877.9	20471.5	21112.87	20848.44	21060.04	20848.89	20848.44	20848.44	20900.81
877.8	21351	22121.8	21559.2	21778	21559.3	21806.7	21559.2	21655.3	877.74	19670.59	19636.3	19587.44	19587.64	19587.44	19587.67	19596.96	19626.34	877.8	20886.22	21066.23	20815.83	21014.04	20816.12	20815.83	20815.83	20867.74
877.7	21405.3	22067.5	21524.8	21730.5	21524.9	21766.3	21524.8	21620.1	877.64	19599.62	19606.12	19557.91	19558.01	19557.91	19558.09	19567.28	19596.47	877.7	20922.4	21020.86	20783.23	20969.23	20783.41	20783.23	20783.23	20834.67
877.6	21534.7	22014.5	21490.5	21684.2	21490.5	21726.2	21490.5	21584.9	877.54	19541.17	19576.01	19528.38	19528.43	19528.38	19528.51	19537.6	19566.61	877.6	20694.17	20976.58	20750.63	20925.47	20750.74	20750.63	20750.63	20801.62
877.5	21342.7	21962.7	21456.1	21638.8	21456.1	21686.2	21456.1	21549.8	877.44	19787.49	19545.95	19498.85	19498.87	19498.85	19498.95	19507.92	19536.75	877.5	20555	20933.29	20718.02	20882.67	20718.09	20718.02	20718.02	20768.56
877.4	21797.8	21912	21421.7	21594.3	21421.7	21646.5	21421.7	21514.6	877.34	19789.58	19515.92	19469.32	19469.33	19469.32	19469.39	19478.25	19506.9	877.4	20404.7	20890.87	20685.42	20840.72	20685.46	20685.42	20685.42	20735.52
877.3	21756	21862.3	21387.3	21550.6	21387.4	21607	21387.4	21479.5	877.24	19666.42	19485.9	19439.79	19439.79	19439.79	19439.84	19448.58	19477.05	877.3	20621.8	20849.21	20652.81	20799.51	20652.84	20652.81	20652.81	20702.48
877.2	21676.7	21813.6	21353	21507.7	21353	21567.6	21353	21444.3	877.14	19392.95	19455.91	19410.26	19410.26	19410.26	19410.3	19418.92	19447.21	877.2	20599.53	20808.25	20620.21	20758.99	20620.22	20620.21	20620.21	20669.45
877.1	21576.5	21765.7	21318.6	21465.3	21318.6	21528.4	21318.6	21409.2	877.04	19589.18	19425.92	19380.73	19380.73	19380.73	19380.76	19389.26	19417.37	877.1	20574.48	20767.91	20587.6	20719.08	20587.61	20587.6	20587.6	20636.42
877	21284.2	21718.5	21284.2	21423.6	21284.2	21489.3	21284.2	21374	876.94	19351.2	19395.95	19351.2	19351.2	19351.2	19351.22	19359.6	19387.53	877	20555	20728.14	20555	20679.73	20555.01	20555	20555	20603.4
876.9	21263.4	--	--	--	--	--	--	--	876.84	19434.7								876.9	20794.37
876.8	21776.9	--	--	--	--	--	--	--	876.74	19463.93								876.8	20671.9
876.7	21501.3	--	--	--	--	--	--	--	876.64	19388.78								876.7	20304.5
876.6	21284.2	--	--	--	--	--	--	--	876.54	19605.88								876.6	20580.05
876.5	21467.9	--	--	--	--	--	--	--	876.44	19731.13								876.5	20535.52
876.4	21413.7	--	--	--	--	--	--	--	876.34	19361.64								876.4	20421.4
876.3	21589	--	--	--	--	--	--	--	876.24	19380.43								876.3	20457.58
876.2	21359.4	--	--	--	--	--	--	--										876.2	20538.3
876.1	21634.9	--	--	--	--	--	--	--										876.1	20538.3
876	21121.4	--	--	--	--	--	--	--										876	20404.7
875.9	21559.8	--	--	--	--	--	--	--										875.9	20374.08
875.8	21313.5	--	--	--	--	--	--	--										875.8	20365.73
875.7	21012.9	--	--	--	--	--	--	--										875.7	20410.26
875.6	21129.8	--	--	--	--	--	--	--										875.6	20850.03
875.5	21589	--	--	--	--	--	--	--										875.5	20577.27
875.4	21584.8	--	--	--	--	--	--	--										875.4	20502.12
875.3	21551.4	--	--	--	--	--	--	--										875.3	20635.72
875.2	21881.3	--	--	--	--	--	--	--										875.2	20927.97
