# Supplementary material for: Facilitating the dry reforming of methane with interfacial synergistic catalysis in an Ir@CeO2−x catalyst
Source: Nat Commun. 2024 May 4;15:3765. doi: 10.1038/s41467-024-48122-6 (PMC11069590; doi:10.1038/s41467-024-48122-6)
Supplement: Supplementary file 3 — Source Data [file 41467_2024_48122_MOESM3_ESM.zip › Fig. 5(a,b,c,d,e,f,g,h,i).xlsx]

## Sheet: Fig. 5a
	CH4 Only 1min	CH4 Only 10min	CH4 Only 30min	CH4+CO2 1min	CH4+CO2 10min	CH4+CO2 30min	CH4 Only 1min	CH4 Only 10min	CH4 Only 30min
Wavenumber （cm-1）	Intensity (a.u.)
3801.2	0.0002	0.0003	0.00085	0.00172	0.00205	0.00221	0.00228	0.00153	0.00191
3799.77	0.00027	0.00033	0.00089	0.00187	0.00234	0.00236	0.00226	0.00169	0.00187
3798.34	0.00036	0.00039	0.00095	0.00207	0.00252	0.00251	0.00251	0.00191	0.00193
3796.92	0.00039	0.00043	0.001	0.00218	0.00247	0.00255	0.00275	0.002	0.00204
3795.49	0.00035	0.00041	0.00105	0.00218	0.00233	0.00253	0.00286	0.00202	0.00226
3794.06	0.00029	0.00034	0.00111	0.00221	0.00229	0.00256	0.00292	0.00207	0.00261
3792.63	0.00027	0.00029	0.00118	0.00232	0.00234	0.00267	0.00304	0.00216	0.00296
3791.21	0.00029	0.00028	0.00125	0.00245	0.00245	0.00283	0.00317	0.00225	0.00316
3789.78	0.00032	0.0003	0.00132	0.00248	0.00253	0.00297	0.0032	0.00235	0.00313
3788.35	0.00033	0.00033	0.00135	0.00238	0.00258	0.00302	0.00312	0.00248	0.00292
3786.92	0.00035	0.00034	0.00134	0.00227	0.00264	0.00295	0.00304	0.00266	0.00268
3785.5	0.00038	0.00033	0.00131	0.00225	0.00271	0.00285	0.00303	0.00283	0.00253
3784.07	0.00039	0.0003	0.00126	0.00229	0.0027	0.0028	0.00307	0.00288	0.00245
3782.64	0.00034	0.00028	0.0012	0.00231	0.00253	0.0028	0.00305	0.00279	0.00235
3781.21	0.00028	0.00028	0.00112	0.00226	0.00231	0.00283	0.00293	0.00265	0.00217
3779.79	0.00024	0.0003	0.00102	0.00215	0.00219	0.00289	0.00276	0.00256	0.00201
3778.36	0.00023	0.00031	0.00091	0.00206	0.00221	0.00294	0.00263	0.00253	0.00203
3776.93	0.00025	0.00029	0.00085	0.00206	0.00226	0.00296	0.00262	0.00254	0.00228
3775.5	0.00028	0.00028	0.00086	0.00212	0.00226	0.00292	0.00271	0.00257	0.00259
3774.08	0.00034	0.00027	0.00093	0.00219	0.00222	0.00281	0.00285	0.00267	0.00285
3772.65	0.00039	0.00028	0.00102	0.00224	0.00222	0.00265	0.00298	0.00281	0.00304
3771.22	0.00038	0.00029	0.00107	0.00229	0.00226	0.0025	0.00302	0.00288	0.0032
3769.79	0.00032	0.0003	0.00103	0.00232	0.00229	0.00245	0.00289	0.0028	0.00321
3768.37	0.00027	0.00031	0.00096	0.00233	0.00232	0.00258	0.00269	0.00265	0.00304
3766.94	0.00028	0.00032	0.00091	0.00233	0.00239	0.00284	0.00261	0.00255	0.0028
3765.51	0.00035	0.00035	0.00095	0.00237	0.00251	0.0031	0.00269	0.00254	0.00275
3764.08	0.00039	0.00036	0.00105	0.00243	0.00257	0.00323	0.00285	0.00252	0.00289
3762.66	0.00037	0.00035	0.00111	0.00245	0.00248	0.00323	0.00299	0.00243	0.00295
3761.23	0.00033	0.00032	0.00109	0.00237	0.00232	0.00316	0.00306	0.00224	0.00264
3759.8	0.00033	0.0003	0.00099	0.00222	0.00224	0.00312	0.00314	0.00204	0.00211
3758.38	0.00037	0.00031	0.00092	0.00211	0.00235	0.00322	0.00331	0.00201	0.00175
3756.95	0.00041	0.00033	0.00092	0.00207	0.00259	0.00345	0.00355	0.00222	0.00178
3755.52	0.00041	0.00035	0.00098	0.00205	0.00284	0.00368	0.00368	0.00246	0.00199
3754.09	0.00037	0.00036	0.00101	0.00199	0.00303	0.00382	0.00363	0.00244	0.00201
3752.67	0.00032	0.00035	0.001	0.00185	0.00319	0.00394	0.00346	0.00201	0.00167
3751.24	0.00026	0.00033	0.00099	0.00169	0.0034	0.0042	0.00332	0.00135	0.00109
3749.81	0.0002	0.00028	0.00097	0.0016	0.00369	0.00463	0.00234	0.00091	0.00056
3748.38	0.00016	0.00025	0.00096	0.00162	0.004	0.00501	0.00251	0.00094	0.00037
3746.96	0.00016	0.00027	0.00095	0.00167	0.00433	0.00516	0.00276	0.00108	0.00048
3745.53	0.00018	0.00031	0.00094	0.00166	0.00475	0.00522	0.00309	0.00099	0.0007
3744.1	0.00021	0.00034	0.00091	0.00156	0.0053	0.00537	0.00349	0.00073	0.00093
3742.67	0.00026	0.00035	0.00087	0.00147	0.0058	0.00579	0.00392	0.00071	0.00119
3741.25	0.00032	0.00036	0.00091	0.00151	0.00614	0.00645	0.00437	0.00102	0.0015
3739.82	0.00036	0.00035	0.00101	0.00166	0.00646	0.00721	0.00478	0.00131	0.00169
3738.39	0.0004	0.0003	0.00107	0.00179	0.00682	0.00793	0.00504	0.00134	0.00161
3736.96	0.00043	0.00022	0.00101	0.00181	0.00711	0.00839	0.00496	0.00108	0.00122
3735.54	0.00042	0.00014	0.00084	0.00171	0.00716	0.00826	0.00447	0.00067	0.00072
3734.11	0.00036	0.00011	0.00069	0.00161	0.00696	0.00763	0.00391	0.00046	0.00045
3732.68	0.00032	0.00014	0.00067	0.0016	0.00685	0.00713	0.00382	0.00075	0.00063
3731.25	0.00032	0.00023	0.00076	0.00164	0.00699	0.0071	0.00428	0.00139	0.00119
3729.83	0.00034	0.00033	0.00091	0.00163	0.00715	0.00724	0.00488	0.00195	0.00188
3728.4	0.00032	0.00037	0.00101	0.00156	0.00708	0.00717	0.00516	0.00215	0.00235
3726.97	0.00029	0.00033	0.001	0.00146	0.0067	0.00679	0.00503	0.00206	0.00241
3725.54	0.00025	0.00026	0.00087	0.00136	0.00613	0.00628	0.00468	0.00183	0.00209
3724.12	0.00021	0.00022	0.00071	0.00133	0.00556	0.00588	0.00437	0.00157	0.0017
3722.69	0.00017	0.00018	0.00063	0.00142	0.00513	0.00569	0.00415	0.00134	0.00153
3721.26	0.00016	0.00016	0.00067	0.00162	0.00479	0.00558	0.00391	0.00118	0.00168
3719.84	0.00017	0.00017	0.00077	0.00185	0.00443	0.00542	0.00359	0.00118	0.00205
3718.41	0.0002	0.00022	0.00089	0.00203	0.0041	0.0052	0.00332	0.00132	0.00242
3716.98	0.00023	0.0003	0.001	0.00212	0.00394	0.005	0.00316	0.00147	0.00262
3715.55	0.00024	0.00036	0.00104	0.00213	0.00395	0.00488	0.00305	0.00152	0.00254
3714.13	0.00024	0.00036	0.00104	0.00206	0.00398	0.00483	0.00289	0.00143	0.00222
3712.7	0.00022	0.00031	0.00102	0.00192	0.00398	0.00489	0.00271	0.00131	0.00176
3711.27	0.0002	0.00024	0.00104	0.00175	0.00409	0.00511	0.00272	0.00127	0.00141
3709.84	0.00021	0.00021	0.00105	0.00164	0.00441	0.00531	0.00304	0.00134	0.00139
3708.42	0.00022	0.00021	0.00099	0.00166	0.00477	0.00536	0.0035	0.00146	0.00164
3706.99	0.00025	0.0002	0.00091	0.00181	0.00498	0.00541	0.00384	0.00162	0.00193
3705.56	0.00029	0.00018	0.00088	0.00202	0.00505	0.00569	0.00406	0.00185	0.00219
3704.13	0.00034	0.00018	0.00089	0.00217	0.00514	0.00611	0.00423	0.00206	0.00237
3702.71	0.00039	0.00024	0.00091	0.00221	0.00541	0.0065	0.00447	0.00219	0.0024
3701.28	0.00043	0.00035	0.00093	0.00214	0.00583	0.0068	0.00478	0.00226	0.00233
3699.85	0.00042	0.00045	0.00096	0.00208	0.00616	0.00698	0.00504	0.00238	0.00233
3698.42	0.00037	0.00043	0.00095	0.00207	0.00617	0.00698	0.00502	0.00247	0.00242
3697	0.00034	0.00033	0.00094	0.00212	0.00595	0.00679	0.00475	0.0024	0.00247
3695.57	0.00036	0.00021	0.00095	0.00218	0.00569	0.00651	0.0044	0.00222	0.00241
3694.14	0.0004	0.00014	0.00095	0.00218	0.0054	0.00622	0.00402	0.002	0.00227
3692.71	0.00042	0.00011	0.00092	0.00207	0.00506	0.00586	0.00356	0.0018	0.0021
3691.29	0.0004	0.00014	0.00089	0.00192	0.00479	0.00543	0.00306	0.00162	0.00197
3689.86	0.00038	0.00023	0.00092	0.00181	0.00479	0.00509	0.00273	0.00159	0.00192
3688.43	0.00036	0.00033	0.00099	0.00178	0.00504	0.00501	0.00271	0.00183	0.00194
3687	0.00031	0.00034	0.00099	0.00177	0.00514	0.0051	0.0029	0.00218	0.00192
3685.58	0.00024	0.00028	0.00094	0.0018	0.00484	0.00512	0.00308	0.00231	0.00184
3684.15	0.0002	0.00023	0.00092	0.00188	0.00445	0.00501	0.00315	0.00219	0.00182
3682.72	0.00021	0.0002	0.00093	0.00202	0.00422	0.00481	0.00311	0.00196	0.00192
3681.3	0.00024	0.00022	0.00095	0.00213	0.00418	0.0046	0.003	0.00178	0.00212
3679.87	0.00029	0.00025	0.00098	0.00213	0.00418	0.00443	0.00289	0.00173	0.00232
3678.44	0.00033	0.00026	0.00102	0.00203	0.00404	0.00427	0.0028	0.00173	0.0024
3677.01	0.00032	0.00021	0.00099	0.00188	0.00379	0.00402	0.00269	0.00155	0.00221
3675.59	0.00025	0.00013	0.00088	0.00171	0.00352	0.00368	0.00253	0.00115	0.00174
3674.16	0.00018	7e-05	0.00084	0.00161	0.00332	0.00342	0.00243	0.00088	0.00135
3672.73	0.00016	8e-05	0.00096	0.00165	0.00319	0.00338	0.00244	0.00098	0.00137
3671.3	0.00019	0.00012	0.00111	0.00177	0.00311	0.00347	0.00246	0.00116	0.00159
3669.88	0.00026	0.00018	0.00115	0.00187	0.0031	0.00357	0.00243	0.00121	0.00177
3668.45	0.00031	0.00021	0.00112	0.00192	0.00314	0.00367	0.00247	0.0013	0.00198
3667.02	0.00035	0.00022	0.00113	0.00202	0.00319	0.00374	0.00266	0.00163	0.00235
3665.59	0.00037	0.00024	0.0012	0.00222	0.00326	0.00376	0.00287	0.00213	0.00278
3664.17	0.00039	0.00026	0.00123	0.00246	0.00334	0.00374	0.00295	0.00256	0.00308
3662.74	0.00037	0.00027	0.00118	0.00256	0.00332	0.00368	0.00282	0.00276	0.00315
3661.31	0.00033	0.00026	0.00109	0.00247	0.00315	0.00359	0.00254	0.00268	0.00307
3659.88	0.00028	0.00025	0.00103	0.0023	0.0029	0.00347	0.00226	0.00248	0.00294
3658.46	0.00024	0.00023	0.00103	0.00213	0.00272	0.00334	0.00212	0.00231	0.00284
3657.03	0.00022	0.00021	0.00107	0.00197	0.00267	0.00326	0.00212	0.00227	0.00283
3655.6	0.00024	0.00022	0.0011	0.00185	0.00274	0.0033	0.00223	0.00231	0.00291
3654.17	0.00028	0.00027	0.0011	0.00178	0.00284	0.0034	0.00233	0.0023	0.00293
3652.75	0.00032	0.00032	0.00104	0.00168	0.00288	0.00342	0.00226	0.00212	0.00271
3651.32	0.00033	0.00032	0.00093	0.00147	0.00289	0.00331	0.00201	0.0017	0.00227
3649.89	0.00027	0.00028	0.00079	0.0012	0.00292	0.00315	0.0017	0.00109	0.00168
3648.46	0.00019	0.00026	0.00067	0.00113	0.00306	0.00311	0.0016	0.00057	0.00116
3647.04	0.00016	0.00031	0.00066	0.00142	0.00326	0.00329	0.00188	0.00058	0.00106
3645.61	0.00019	0.00043	0.00076	0.00192	0.00344	0.00363	0.00236	0.00111	0.00148
3644.18	0.00025	0.00051	0.0009	0.0023	0.00365	0.00398	0.00276	0.00182	0.00218
3642.75	0.00032	0.00053	0.00105	0.00247	0.00402	0.00427	0.00302	0.00244	0.00289
3641.33	0.00038	0.00051	0.00116	0.0025	0.00451	0.00449	0.0032	0.00282	0.00343
3639.9	0.00044	0.00049	0.00125	0.0025	0.00499	0.00471	0.00342	0.00294	0.00374
3638.47	0.00048	0.00048	0.00134	0.00251	0.00531	0.00497	0.0037	0.00288	0.00386
3637.05	0.00053	0.00048	0.00145	0.00258	0.00548	0.00525	0.00399	0.00278	0.00386
3635.62	0.00058	0.00049	0.00151	0.00265	0.0056	0.00545	0.00415	0.00272	0.00375
3634.19	0.00061	0.00047	0.00146	0.00261	0.00564	0.00556	0.0041	0.00269	0.0035
3632.76	0.00062	0.00045	0.00132	0.00236	0.00554	0.00558	0.00388	0.00263	0.00311
3631.34	0.00063	0.0004	0.00119	0.00203	0.00538	0.00552	0.00363	0.00247	0.00258
3629.91	0.00064	0.00038	0.00117	0.00178	0.00538	0.00554	0.0035	0.00218	0.00204
3628.48	0.00063	0.00039	0.00124	0.00171	0.00565	0.00585	0.00363	0.00189	0.00182
3627.05	0.00055	0.00041	0.00129	0.00181	0.00582	0.00632	0.0039	0.00185	0.00208
3625.63	0.00042	0.00037	0.00126	0.00186	0.00549	0.00638	0.00391	0.00199	0.00239
3624.2	0.0003	0.00028	0.00116	0.00176	0.00489	0.00593	0.00359	0.002	0.00234
3622.77	0.00022	0.00021	0.00106	0.0016	0.00437	0.00526	0.00319	0.00176	0.00204
3621.34	0.00018	0.00017	0.00096	0.00151	0.00406	0.00461	0.00292	0.00137	0.00174
3619.92	0.00016	0.00018	0.0009	0.00149	0.00391	0.00414	0.00284	0.001	0.00151
3618.49	0.00017	0.00022	0.0009	0.00154	0.00386	0.0039	0.00288	0.00087	0.00137
3617.06	0.00021	0.00028	0.00096	0.00163	0.00384	0.00385	0.00291	0.00111	0.00139
3615.63	0.00027	0.00035	0.00105	0.00176	0.00382	0.00388	0.00285	0.00156	0.00162
3614.21	0.00035	0.00038	0.0011	0.0019	0.0038	0.00392	0.00278	0.00193	0.00196
3612.78	0.0004	0.00036	0.00107	0.00203	0.00383	0.00401	0.00279	0.00212	0.00235
3611.35	0.00047	0.00032	0.00105	0.00216	0.00407	0.00426	0.00291	0.00228	0.0028
3609.92	0.00058	0.0003	0.00107	0.0023	0.00457	0.0047	0.00308	0.0024	0.00321
3608.5	0.00065	0.00029	0.00108	0.00237	0.00508	0.00521	0.00322	0.00229	0.00338
3607.07	0.00061	0.00028	0.00101	0.00231	0.00523	0.00548	0.00329	0.002	0.00326
3605.64	0.00047	0.00029	0.0009	0.00214	0.00503	0.00537	0.00335	0.00186	0.00308
3604.21	0.00036	0.00032	0.00087	0.00201	0.00485	0.00515	0.00346	0.00205	0.00301
3602.79	0.00032	0.00037	0.00093	0.00197	0.00492	0.00518	0.00365	0.0024	0.00301
3601.36	0.00035	0.00041	0.001	0.00201	0.0052	0.00553	0.00389	0.00269	0.00297
3599.93	0.00041	0.00041	0.00104	0.0021	0.00548	0.00598	0.00411	0.00277	0.00285
3598.51	0.00044	0.00036	0.00101	0.00216	0.00557	0.00617	0.00425	0.00259	0.00266
3597.08	0.00042	0.0003	0.00095	0.00211	0.00547	0.00603	0.00426	0.00223	0.00243
3595.65	0.00037	0.00028	0.0009	0.00201	0.00539	0.00583	0.00419	0.00188	0.00223
3594.22	0.00034	0.00031	0.00091	0.00199	0.00545	0.00577	0.00415	0.00177	0.00218
3592.8	0.00035	0.00037	0.00097	0.00209	0.00561	0.00584	0.00426	0.002	0.00236
3591.37	0.00037	0.00041	0.00103	0.00222	0.0057	0.00595	0.00447	0.00236	0.00265
3589.94	0.00037	0.0004	0.00101	0.00221	0.00559	0.00601	0.00455	0.00247	0.00276
3588.51	0.00035	0.00033	0.00093	0.00204	0.00536	0.00598	0.00432	0.00222	0.00247
3587.09	0.00033	0.00023	0.00083	0.00182	0.0051	0.00574	0.00379	0.00185	0.00192
3585.66	0.00031	0.00018	0.00077	0.00175	0.00482	0.00534	0.00327	0.00172	0.00163
3584.23	0.00034	0.00018	0.00082	0.00185	0.00456	0.00504	0.00304	0.00194	0.00187
3582.8	0.00041	0.00024	0.00097	0.00203	0.00441	0.00498	0.00313	0.00237	0.00235
3581.38	0.00049	0.0003	0.00114	0.00218	0.00442	0.00511	0.00339	0.00282	0.0027
3579.95	0.00052	0.00034	0.00122	0.00224	0.00449	0.00522	0.00362	0.00315	0.00286
3578.52	0.00046	0.00032	0.00122	0.00221	0.00448	0.00519	0.00363	0.00329	0.00299
3577.09	0.00038	0.00029	0.00118	0.00215	0.00439	0.00497	0.00345	0.00324	0.00317
3575.67	0.00032	0.00028	0.00117	0.0021	0.00433	0.00467	0.00327	0.0031	0.00331
3574.24	0.0003	0.00031	0.00119	0.00213	0.00438	0.00447	0.00325	0.00297	0.0034
3572.81	0.00032	0.00036	0.00122	0.00225	0.00445	0.00437	0.0034	0.00289	0.00352
3571.38	0.00033	0.00037	0.00122	0.00236	0.00438	0.00428	0.00358	0.00271	0.00359
3569.96	0.00031	0.00034	0.00116	0.00234	0.0042	0.00412	0.00367	0.00233	0.0034
3568.53	0.00027	0.00031	0.00106	0.00219	0.00412	0.00404	0.00366	0.00187	0.00295
3567.1	0.00026	0.00032	0.00099	0.00204	0.00426	0.00417	0.00364	0.00161	0.00257
3565.67	0.00033	0.00038	0.00098	0.00204	0.00442	0.00444	0.00362	0.00173	0.00257
3564.25	0.0004	0.00041	0.00098	0.00212	0.00434	0.00459	0.00354	0.00205	0.00281
3562.82	0.0004	0.00039	0.00094	0.00212	0.00406	0.00454	0.00337	0.00223	0.00288
3561.39	0.00033	0.00035	0.0009	0.00198	0.00382	0.00437	0.00319	0.00217	0.00271
3559.97	0.00026	0.00031	0.00087	0.00183	0.0037	0.00418	0.00311	0.00201	0.00256
3558.54	0.00024	0.00032	0.00086	0.00176	0.00369	0.00402	0.00314	0.00201	0.00264
3557.11	0.00026	0.00035	0.00091	0.00182	0.00376	0.00394	0.00322	0.00228	0.0029
3555.68	0.00031	0.00038	0.00103	0.00195	0.00385	0.00395	0.0033	0.00268	0.00317
3554.26	0.00035	0.00039	0.00118	0.00208	0.00388	0.004	0.00338	0.00298	0.00334
3552.83	0.00039	0.00038	0.00128	0.00218	0.00376	0.00405	0.00344	0.00299	0.0034
3551.4	0.0004	0.00035	0.00127	0.00225	0.00352	0.00406	0.00339	0.00278	0.00333
3549.97	0.00035	0.00032	0.00118	0.00225	0.00326	0.004	0.00319	0.00245	0.00316
3548.55	0.0003	0.00029	0.00107	0.00218	0.00312	0.0039	0.00296	0.00214	0.00294
3547.12	0.00027	0.00026	0.001	0.00208	0.00321	0.00389	0.00288	0.00197	0.00273
3545.69	0.00028	0.00025	0.001	0.00204	0.00342	0.00401	0.00296	0.00208	0.00259
3544.26	0.00033	0.00025	0.00107	0.00206	0.0035	0.00415	0.00301	0.00238	0.00257
3542.84	0.00037	0.00025	0.00116	0.00209	0.00336	0.00416	0.00291	0.00262	0.00267
3541.41	0.00039	0.00027	0.00124	0.00209	0.00318	0.00408	0.00279	0.0027	0.00287
3539.98	0.00039	0.00032	0.0013	0.00209	0.00316	0.00404	0.00283	0.00281	0.00315
3538.55	0.0004	0.00041	0.00132	0.00212	0.00329	0.00409	0.00304	0.003	0.00343
3537.13	0.00043	0.00048	0.00131	0.00216	0.0034	0.00416	0.00327	0.00316	0.0036
3535.7	0.00046	0.0005	0.00127	0.00216	0.00336	0.00415	0.00333	0.00319	0.00365
3534.27	0.00048	0.00048	0.00121	0.00214	0.00319	0.00401	0.00323	0.0031	0.00368
3532.84	0.00049	0.00044	0.00113	0.00212	0.00299	0.00383	0.00304	0.00298	0.00369
3531.42	0.00049	0.00041	0.00105	0.00208	0.00286	0.00371	0.00291	0.00286	0.00355
3529.99	0.00049	0.00038	0.00102	0.00204	0.00284	0.00371	0.0029	0.00274	0.00325
3528.56	0.0005	0.00037	0.00107	0.00201	0.00297	0.0038	0.00303	0.00269	0.00297
3527.13	0.0005	0.00037	0.00114	0.00204	0.00322	0.00391	0.00322	0.00272	0.00287
3525.71	0.00048	0.00039	0.00119	0.00213	0.00347	0.00399	0.00339	0.00276	0.00294
3524.28	0.00045	0.0004	0.00122	0.00222	0.00353	0.00399	0.00349	0.00274	0.00305
3522.85	0.00043	0.00039	0.00121	0.00228	0.00336	0.00388	0.00342	0.0027	0.00317
3521.42	0.00043	0.00035	0.00117	0.00226	0.00309	0.00369	0.00318	0.00268	0.00326
3520	0.00043	0.00031	0.00111	0.0022	0.00291	0.00353	0.00289	0.00269	0.00329
3518.57	0.00043	0.00029	0.00108	0.00218	0.00286	0.00348	0.00273	0.00268	0.00321
3517.14	0.00042	0.00029	0.00108	0.00227	0.00286	0.00349	0.00271	0.00269	0.00311
3515.72	0.00039	0.00034	0.00112	0.00246	0.00286	0.00347	0.00276	0.00278	0.00311
3514.29	0.00039	0.00041	0.00117	0.00262	0.00289	0.00341	0.00279	0.00295	0.00323
3512.86	0.00043	0.00046	0.00122	0.00269	0.00301	0.00338	0.00276	0.00312	0.0034
3511.43	0.0005	0.00045	0.00126	0.00269	0.0032	0.00338	0.00264	0.00316	0.00348
3510.01	0.00054	0.00039	0.00124	0.00264	0.00334	0.00337	0.00247	0.00304	0.00339
3508.58	0.00051	0.00032	0.00119	0.00255	0.00331	0.00329	0.00235	0.00288	0.00321
3507.15	0.00045	0.00028	0.00113	0.00245	0.00319	0.00318	0.0024	0.00282	0.00313
3505.72	0.00039	0.00029	0.00112	0.00236	0.0031	0.00319	0.0026	0.00285	0.00325
3504.3	0.00035	0.00031	0.00114	0.00226	0.00308	0.00336	0.00278	0.00288	0.00337
3502.87	0.00033	0.00032	0.00114	0.00212	0.00313	0.00358	0.00281	0.00296	0.00333
3501.44	0.00033	0.00033	0.00116	0.00203	0.00316	0.00374	0.00272	0.00319	0.00323
3500.01	0.00035	0.00035	0.00122	0.00206	0.00309	0.0038	0.00263	0.00347	0.00329

## Sheet: Fig. 5b
	CH4 Only 1min	CH4 Only 10min	CH4 Only 30min	CH4+CO2 1min	CH4+CO2 10min	CH4+CO2 30min	CH4 Only 1min	CH4 Only 10min	CH4 Only 30min
Wavenumber （cm-1）	Intensity (a.u.)
3200.26	0.00062	0.00065	0.00167	0.00371	0.00358	0.00453	0.0048	0.00846	0.01049
3198.83	0.00074	0.00083	0.00185	0.0042	0.00394	0.00467	0.00509	0.00897	0.0111
3197.4	0.00069	0.00078	0.00174	0.00386	0.00379	0.00438	0.00502	0.00857	0.01071
3195.98	0.00056	0.00065	0.00154	0.00323	0.00342	0.00402	0.00469	0.00785	0.00986
3194.55	0.00055	0.00067	0.00162	0.00317	0.00335	0.0041	0.00449	0.00786	0.00969
3193.12	0.00073	0.00093	0.00213	0.00397	0.00372	0.0047	0.00467	0.00895	0.01068
3191.69	0.00101	0.00129	0.00279	0.00518	0.00427	0.00538	0.00509	0.01034	0.01222
3190.27	0.00113	0.00141	0.00302	0.00564	0.00444	0.00543	0.0053	0.01069	0.01289
3188.84	0.00098	0.00115	0.00263	0.00486	0.00404	0.00483	0.00502	0.00974	0.01194
3187.41	0.00078	0.00085	0.00218	0.00385	0.0036	0.00428	0.0046	0.00872	0.01054
3185.98	0.00078	0.00081	0.00222	0.0037	0.0037	0.00442	0.00456	0.00882	0.01029
3184.56	0.001	0.00109	0.00282	0.00465	0.00441	0.00522	0.00501	0.01014	0.01159
3183.13	0.00128	0.00151	0.00357	0.00598	0.00518	0.0061	0.00563	0.01169	0.0134
3181.7	0.00133	0.00167	0.00369	0.00631	0.00527	0.0063	0.00585	0.01204	0.01392
3180.27	0.0011	0.00137	0.00298	0.00527	0.00457	0.00561	0.00542	0.01083	0.01264
3178.85	0.00083	0.00101	0.0022	0.00414	0.00382	0.00478	0.00478	0.00938	0.01111
3177.42	0.00082	0.00101	0.00212	0.00421	0.00377	0.00472	0.00466	0.0093	0.01114
3175.99	0.00113	0.00144	0.0029	0.00564	0.00453	0.00559	0.00528	0.01088	0.01295
3174.56	0.00148	0.00198	0.00386	0.00723	0.00539	0.00658	0.00613	0.01258	0.01484
3173.14	0.00144	0.00195	0.00383	0.00715	0.00533	0.00654	0.00635	0.01231	0.01467
3171.71	0.00107	0.00141	0.00289	0.00557	0.00445	0.00553	0.00584	0.01035	0.01269
3170.28	0.00084	0.00108	0.00226	0.00446	0.00383	0.00474	0.00535	0.00889	0.01123
3168.85	0.00105	0.00136	0.00271	0.00508	0.00425	0.00506	0.0056	0.00946	0.01203
3167.43	0.00176	0.00229	0.00429	0.00754	0.00566	0.0065	0.00652	0.01193	0.01505
3166	0.00248	0.00319	0.00585	0.01003	0.00697	0.00789	0.00724	0.01441	0.01797
3164.57	0.00241	0.003	0.00571	0.00982	0.00684	0.00779	0.00686	0.01446	0.01774
3163.14	0.00164	0.00197	0.0042	0.0073	0.0055	0.00641	0.00571	0.01225	0.01474
3161.72	0.00105	0.00125	0.00308	0.00541	0.00443	0.0053	0.00488	0.01035	0.01226
3160.29	0.00108	0.00134	0.0033	0.00584	0.00463	0.00559	0.00511	0.01081	0.01265
3158.86	0.00174	0.00228	0.00491	0.00869	0.0061	0.00735	0.00632	0.01378	0.01592
3157.43	0.00251	0.00334	0.00665	0.0118	0.0076	0.00922	0.00756	0.01687	0.01927
3156.01	0.00243	0.00319	0.00642	0.01167	0.00748	0.00913	0.00763	0.01668	0.01898
3154.58	0.00163	0.00201	0.00451	0.00866	0.00592	0.00719	0.00662	0.01351	0.01549
3153.15	0.00104	0.00116	0.00307	0.00625	0.00466	0.00551	0.00573	0.01085	0.01264
3151.73	0.00114	0.00121	0.00322	0.00646	0.00488	0.00552	0.00586	0.01102	0.01299
3150.3	0.00201	0.00229	0.00514	0.00968	0.00685	0.00735	0.00706	0.01427	0.01678
3148.87	0.00319	0.00395	0.00773	0.014	0.00942	0.00971	0.00844	0.01839	0.02145
3147.44	0.00343	0.00441	0.00827	0.01483	0.01008	0.01022	0.00872	0.01928	0.02237
3146.02	0.00252	0.00323	0.00622	0.0113	0.00826	0.00851	0.00772	0.01618	0.01872
3144.59	0.00161	0.00204	0.00418	0.00773	0.00619	0.00668	0.00656	0.01282	0.01468
3143.16	0.00152	0.002	0.00403	0.00726	0.00585	0.00663	0.00647	0.01255	0.01401
3141.73	0.00255	0.00352	0.00641	0.01079	0.00782	0.00907	0.00804	0.01654	0.01792
3140.31	0.00441	0.00606	0.01034	0.01671	0.01099	0.01285	0.01045	0.02274	0.02425
3138.88	0.00516	0.00678	0.01152	0.01866	0.01194	0.01406	0.01124	0.02485	0.02646
3137.45	0.0038	0.00467	0.00831	0.01401	0.00944	0.01114	0.00938	0.02031	0.02179
3136.02	0.00214	0.00247	0.00481	0.00868	0.00654	0.00764	0.00697	0.01464	0.01589
3134.6	0.00159	0.00189	0.00381	0.00704	0.00572	0.00648	0.00605	0.01274	0.01395
3133.17	0.00231	0.00301	0.00562	0.00967	0.00748	0.00809	0.00707	0.0156	0.01716
3131.74	0.00397	0.00545	0.00958	0.01532	0.01087	0.01131	0.00916	0.02132	0.02355
3130.31	0.00483	0.00674	0.01183	0.01841	0.01255	0.01281	0.01013	0.02403	0.0269
3128.89	0.00369	0.00511	0.00941	0.01489	0.0104	0.01068	0.00881	0.0202	0.02325
3127.46	0.00208	0.00283	0.00565	0.00946	0.00707	0.00755	0.00682	0.01447	0.01736
3126.03	0.0015	0.00202	0.00414	0.00726	0.00568	0.00638	0.00611	0.01215	0.01503
3124.6	0.00225	0.00303	0.00571	0.00955	0.00714	0.00818	0.00739	0.01496	0.01821
3123.18	0.00429	0.00587	0.01021	0.01602	0.01105	0.01252	0.0101	0.02205	0.0258
3121.75	0.00592	0.00814	0.01385	0.02135	0.01403	0.01581	0.01181	0.02753	0.03126
3120.32	0.00489	0.00671	0.01166	0.01852	0.01225	0.01394	0.01039	0.02472	0.02776
3118.89	0.00262	0.00351	0.00661	0.01132	0.00796	0.0093	0.0075	0.01724	0.0195
3117.47	0.00144	0.00183	0.00388	0.00718	0.00542	0.00655	0.0059	0.01264	0.01448
3116.04	0.00173	0.00215	0.00445	0.00795	0.00592	0.0072	0.00658	0.01353	0.01547
3114.61	0.00363	0.00466	0.00846	0.01366	0.00944	0.01122	0.00933	0.01969	0.0222
3113.19	0.00617	0.00823	0.01369	0.02097	0.01377	0.01607	0.01222	0.02696	0.02999
3111.76	0.00636	0.00861	0.01396	0.02139	0.014	0.0163	0.01218	0.02731	0.03009
3110.33	0.00401	0.00534	0.00908	0.01465	0.00991	0.01168	0.00941	0.02055	0.02256
3108.9	0.00209	0.00264	0.00511	0.00897	0.00634	0.00757	0.00701	0.0145	0.01599
3107.48	0.00177	0.00212	0.00448	0.00804	0.00573	0.00675	0.00668	0.01344	0.01488
3106.05	0.00305	0.0037	0.00721	0.01206	0.00828	0.00944	0.0086	0.01775	0.01956
3104.62	0.0055	0.00687	0.01222	0.01931	0.01275	0.0143	0.01168	0.02494	0.02751
3103.19	0.00644	0.0083	0.01421	0.02217	0.0146	0.01648	0.01282	0.02739	0.031
3101.77	0.00435	0.00582	0.01011	0.01622	0.0113	0.0131	0.01043	0.02136	0.02544
3100.34	0.00197	0.00277	0.00523	0.00901	0.007	0.00842	0.00724	0.0139	0.01754
3098.91	0.00117	0.00169	0.00347	0.00642	0.00533	0.00654	0.00597	0.01107	0.0142
3097.48	0.00185	0.00256	0.00496	0.00881	0.00677	0.00813	0.00713	0.01378	0.01689
3096.06	0.00407	0.00551	0.00959	0.01582	0.01086	0.01269	0.01008	0.02108	0.02452
3094.63	0.00629	0.00844	0.01402	0.0223	0.01454	0.01676	0.0124	0.02744	0.03106
3093.2	0.00561	0.00746	0.01261	0.02008	0.01344	0.0155	0.0115	0.02553	0.02874
3091.77	0.00309	0.00402	0.00745	0.01224	0.00904	0.01054	0.00852	0.01803	0.0205
3090.35	0.00159	0.00198	0.00427	0.0072	0.00601	0.00707	0.00646	0.01285	0.01478
3088.92	0.00167	0.00203	0.00439	0.00713	0.00601	0.00701	0.00664	0.01296	0.01482
3087.49	0.00338	0.00419	0.00781	0.01196	0.00906	0.0104	0.00912	0.01835	0.02055
3086.06	0.00606	0.00772	0.01298	0.01951	0.01355	0.01538	0.01245	0.02592	0.02858
3084.64	0.00667	0.00861	0.01419	0.02159	0.01477	0.01666	0.01319	0.02767	0.03051
3083.21	0.0043	0.00554	0.00973	0.01539	0.01113	0.0125	0.01038	0.02122	0.0239
3081.78	0.002	0.00249	0.00515	0.00876	0.00697	0.00785	0.00718	0.01402	0.01649
3080.35	0.0012	0.00138	0.00342	0.00619	0.00517	0.00596	0.00577	0.01102	0.01348
3078.93	0.00155	0.00171	0.00413	0.00731	0.00568	0.00682	0.00621	0.01232	0.01504
3077.5	0.00275	0.00316	0.00664	0.01112	0.00776	0.00957	0.00781	0.0165	0.01962
3076.07	0.00378	0.00459	0.00887	0.01432	0.00949	0.01184	0.0091	0.01978	0.02307
3074.65	0.00329	0.00415	0.00804	0.01282	0.00871	0.011	0.00859	0.01818	0.02123
3073.22	0.00195	0.00248	0.00531	0.00857	0.00634	0.00812	0.00688	0.01365	0.01621
3071.79	0.00112	0.0014	0.00351	0.00585	0.00472	0.00603	0.00565	0.01055	0.01277
3070.36	0.00112	0.00137	0.00348	0.00585	0.00473	0.00586	0.00574	0.01058	0.01277
3068.94	0.00194	0.00244	0.00524	0.00846	0.0064	0.00767	0.0072	0.01373	0.0162
3067.51	0.00338	0.00429	0.00805	0.01245	0.00889	0.0105	0.00921	0.01834	0.02115
3066.08	0.004	0.00502	0.00908	0.01387	0.00981	0.01161	0.0099	0.02001	0.02283
3064.65	0.00299	0.00359	0.00695	0.0109	0.00801	0.00968	0.00847	0.01683	0.01914
3063.23	0.00165	0.00184	0.00425	0.0071	0.00561	0.00701	0.0065	0.01249	0.01418
3061.8	0.00102	0.00107	0.00298	0.00524	0.00443	0.00567	0.00545	0.01024	0.01158
3060.37	0.0011	0.00121	0.00321	0.00557	0.00474	0.00602	0.00564	0.01063	0.01202
3058.94	0.00181	0.00218	0.00471	0.00784	0.00629	0.00774	0.00686	0.01318	0.01501
3057.52	0.00272	0.00338	0.0064	0.01048	0.00793	0.0095	0.00816	0.01594	0.01828
3056.09	0.00275	0.00332	0.0062	0.01038	0.00779	0.00926	0.0082	0.01583	0.01823
3054.66	0.00186	0.00211	0.00427	0.00754	0.00602	0.00724	0.007	0.01289	0.01493
3053.23	0.00106	0.00113	0.00265	0.00498	0.00445	0.00544	0.00579	0.01007	0.01177
3051.81	0.00077	0.00082	0.00208	0.00403	0.00389	0.00481	0.00531	0.00896	0.01058
3050.38	0.00088	0.001	0.00235	0.00453	0.00422	0.00515	0.00553	0.00951	0.01131
3048.95	0.00124	0.00149	0.00311	0.00594	0.00504	0.00599	0.00609	0.01106	0.01317
3047.52	0.00149	0.00184	0.00362	0.00696	0.0056	0.00655	0.00642	0.01223	0.01452
3046.1	0.00134	0.00165	0.00329	0.00641	0.00533	0.00628	0.00619	0.01177	0.01391
3044.67	0.00097	0.00116	0.00254	0.00494	0.00452	0.00547	0.00563	0.01019	0.012
3043.24	0.00069	0.00081	0.00204	0.00382	0.0038	0.00478	0.0052	0.0088	0.01043
3041.81	0.00061	0.00072	0.00194	0.00347	0.00347	0.00448	0.00509	0.00829	0.00995
3040.39	0.0007	0.00083	0.00215	0.00375	0.00353	0.00457	0.00525	0.00866	0.01044
3038.96	0.00087	0.00101	0.00247	0.00425	0.0038	0.00481	0.00551	0.00937	0.01123
3037.53	0.00095	0.0011	0.00254	0.00439	0.00392	0.00487	0.00559	0.00954	0.01133
3036.1	0.00086	0.00099	0.00218	0.00392	0.00367	0.00464	0.00535	0.00886	0.01042
3034.68	0.00069	0.00076	0.00165	0.00324	0.00325	0.0043	0.00495	0.00792	0.00917
3033.25	0.00058	0.00057	0.00129	0.00282	0.00297	0.00408	0.00465	0.00739	0.0084
3031.82	0.00057	0.00051	0.00126	0.00284	0.00299	0.00413	0.00465	0.00747	0.00846
3030.4	0.00067	0.00059	0.00155	0.00329	0.00331	0.00442	0.00491	0.00803	0.00928
3028.97	0.0008	0.00077	0.00197	0.00386	0.00371	0.00475	0.00517	0.00866	0.01034
3027.54	0.00083	0.00087	0.00218	0.00406	0.00385	0.00485	0.00513	0.00876	0.01073
3026.11	0.00073	0.00081	0.00203	0.00376	0.00362	0.00465	0.00482	0.00824	0.0102
3024.69	0.00062	0.00072	0.00182	0.00346	0.00335	0.0044	0.0046	0.00776	0.00956
3023.26	0.00069	0.00083	0.00199	0.0039	0.00352	0.00457	0.00485	0.0082	0.01001
3021.83	0.00144	0.00178	0.00363	0.00681	0.0052	0.00635	0.00629	0.01144	0.01366
3020.4	0.00549	0.00701	0.01191	0.0196	0.0125	0.01407	0.01146	0.02427	0.02771
3018.98	0.02243	0.0296	0.04569	0.068	0.03827	0.04051	0.02677	0.06719	0.07317
3017.55	0.06747	0.09302	0.14043	0.20422	0.10235	0.10471	0.0594	0.17546	0.18545
3016.12	0.13001	0.18806	0.28985	0.4364	0.19171	0.19235	0.09887	0.33945	0.35424
3014.69	0.15557	0.23238	0.36778	0.57995	0.23149	0.2295	0.11335	0.42574	0.44406
3013.27	0.1278	0.19272	0.30975	0.50009	0.19515	0.19252	0.09556	0.36468	0.38297
3011.84	0.08705	0.1316	0.21527	0.35208	0.13852	0.13722	0.06915	0.26152	0.27731
3010.41	0.05749	0.08744	0.14712	0.24406	0.09662	0.09699	0.0494	0.18554	0.1987
3008.98	0.03963	0.06076	0.1059	0.17852	0.07079	0.07227	0.03725	0.13868	0.14974
3007.56	0.02859	0.04395	0.07908	0.13556	0.05411	0.05598	0.02952	0.1076	0.11662
3006.13	0.02089	0.03197	0.05864	0.10201	0.04164	0.04343	0.02383	0.0834	0.09023
3004.7	0.01521	0.02316	0.04278	0.07506	0.03184	0.03339	0.01937	0.0641	0.0691
3003.27	0.01126	0.01708	0.0318	0.05587	0.02473	0.02614	0.01612	0.0503	0.05434
3001.85	0.00869	0.01309	0.02486	0.04371	0.02002	0.0214	0.01395	0.0414	0.04525
3000.42	0.00696	0.0104	0.02028	0.03596	0.0169	0.01822	0.01251	0.03554	0.03951
2998.99	0.00558	0.00828	0.01646	0.02966	0.0144	0.0156	0.01127	0.03071	0.03459
2997.56	0.00425	0.00628	0.01255	0.02307	0.01186	0.01293	0.00984	0.02568	0.02899
2996.14	0.00304	0.00441	0.00886	0.01667	0.00931	0.01033	0.00829	0.0206	0.02317
2994.71	0.00215	0.003	0.00618	0.01188	0.00728	0.00825	0.00702	0.01642	0.01847
2993.28	0.00168	0.00225	0.00486	0.00928	0.00612	0.00703	0.00633	0.01392	0.0157
2991.86	0.00168	0.0022	0.00492	0.00896	0.00606	0.00693	0.00638	0.01362	0.01528
2990.43	0.00218	0.00286	0.00621	0.01072	0.00712	0.00802	0.00708	0.01556	0.01717
2989	0.00281	0.00375	0.00768	0.01295	0.00855	0.00943	0.00787	0.01805	0.01964
2987.57	0.00278	0.00372	0.0074	0.0125	0.00874	0.0095	0.00788	0.01795	0.0195
2986.15	0.00203	0.00263	0.0053	0.00908	0.00725	0.0079	0.00699	0.01475	0.01626
2984.72	0.00129	0.00153	0.0033	0.00583	0.0054	0.00613	0.00595	0.0113	0.01274
2983.29	0.00097	0.00106	0.00243	0.0045	0.00431	0.00533	0.0054	0.00968	0.01108
2981.86	0.0011	0.0012	0.00272	0.00519	0.00435	0.00577	0.00557	0.01036	0.01183
2980.44	0.00169	0.00203	0.00423	0.00789	0.00561	0.00737	0.0065	0.01316	0.01498
2979.01	0.00251	0.0032	0.00633	0.01131	0.00746	0.00914	0.00766	0.01652	0.01889
2977.58	0.00276	0.00347	0.00683	0.01188	0.00805	0.00924	0.00799	0.01713	0.0198
2976.15	0.00209	0.00243	0.005	0.00874	0.00661	0.00743	0.00712	0.01418	0.01651
2974.73	0.00128	0.00131	0.00292	0.00538	0.00473	0.00548	0.00594	0.01069	0.01239
2973.3	0.00089	0.00084	0.00195	0.00387	0.00373	0.0046	0.00529	0.00895	0.01019
2971.87	0.00095	0.00096	0.00211	0.00423	0.00388	0.00492	0.00538	0.00933	0.01045
2970.44	0.0015	0.00173	0.00344	0.00653	0.00517	0.00643	0.00622	0.01186	0.01318
2969.02	0.0024	0.00301	0.0057	0.01024	0.00713	0.00854	0.0075	0.01563	0.01738
2967.59	0.00284	0.00362	0.00691	0.01206	0.00807	0.00948	0.00824	0.01745	0.0196
2966.16	0.00222	0.00271	0.00558	0.00968	0.00691	0.00821	0.00764	0.01516	0.01741
2964.73	0.0013	0.0014	0.00338	0.00598	0.00497	0.00617	0.00625	0.01128	0.01329
2963.31	0.00082	0.00075	0.00217	0.00395	0.00385	0.00497	0.00523	0.00891	0.01062
2961.88	0.00093	0.00087	0.00238	0.00422	0.00412	0.0052	0.00525	0.00924	0.01085
2960.45	0.00189	0.00215	0.00463	0.00767	0.00628	0.00736	0.00663	0.01313	0.01497
2959.02	0.00386	0.00503	0.00937	0.01489	0.01018	0.01132	0.00897	0.02024	0.02266
2957.6	0.00514	0.00717	0.01278	0.02017	0.01266	0.01401	0.01031	0.0249	0.02784
2956.17	0.00392	0.0056	0.01026	0.01641	0.01061	0.01211	0.00914	0.02132	0.02417
2954.74	0.00188	0.00264	0.00541	0.00897	0.00666	0.008	0.00689	0.01409	0.01637
2953.32	0.00087	0.00111	0.00274	0.00481	0.00426	0.00537	0.00544	0.00958	0.01143
2951.89	0.00079	0.00093	0.00237	0.00431	0.00391	0.00494	0.00523	0.00894	0.01076
2950.46	0.00152	0.00187	0.00409	0.00722	0.00554	0.00663	0.0063	0.01206	0.01429
2949.03	0.00326	0.00431	0.00829	0.01417	0.00916	0.01028	0.00849	0.01878	0.02173
2947.61	0.00493	0.00667	0.01228	0.02083	0.01245	0.01352	0.01035	0.0248	0.02828
2946.18	0.00446	0.00592	0.01107	0.01916	0.0117	0.01275	0.00984	0.02346	0.02662
2944.75	0.00252	0.00313	0.00637	0.01166	0.00793	0.00894	0.00752	0.01658	0.01891
2943.32	0.00116	0.00131	0.00314	0.0062	0.00495	0.0058	0.00554	0.01094	0.01269
2941.9	0.00079	0.00086	0.00229	0.00455	0.00397	0.00473	0.00488	0.00894	0.01061
2940.47	0.00117	0.00142	0.00337	0.00614	0.00492	0.0057	0.00551	0.01055	0.01259
2939.04	0.00244	0.00329	0.00672	0.01148	0.00781	0.00871	0.00722	0.01576	0.01858
2937.61	0.00401	0.00571	0.01093	0.01836	0.01119	0.0122	0.00891	0.02195	0.02554
2936.19	0.00411	0.00604	0.0114	0.01911	0.01153	0.01264	0.00893	0.02283	0.02647
2934.76	0.00264	0.00395	0.00755	0.01274	0.00847	0.00965	0.00733	0.01754	0.02055
2933.33	0.00134	0.00198	0.00388	0.0068	0.00538	0.00648	0.00576	0.01201	0.01439
2931.9	0.00087	0.00117	0.00239	0.00448	0.00406	0.00499	0.00515	0.00958	0.01163
2930.48	0.00111	0.00135	0.00281	0.00533	0.00454	0.00534	0.00561	0.0105	0.01256
2929.05	0.00226	0.00274	0.00556	0.01003	0.00704	0.00772	0.00724	0.0151	0.01757
2927.62	0.00419	0.00539	0.01056	0.01841	0.01102	0.01154	0.00954	0.02226	0.02544
2926.19	0.00508	0.00688	0.0132	0.02308	0.01296	0.01341	0.01055	0.02581	0.02936
2924.77	0.00372	0.00514	0.00988	0.01786	0.01044	0.01098	0.00901	0.0213	0.02448
2923.34	0.00185	0.00253	0.00508	0.00981	0.00659	0.00715	0.00652	0.01412	0.01664
2921.91	0.00093	0.00125	0.00271	0.00558	0.0045	0.00491	0.00496	0.01003	0.01201
2920.48	0.00087	0.00122	0.00264	0.00526	0.0045	0.00475	0.00477	0.00998	0.01167
2919.06	0.00166	0.00245	0.00475	0.00866	0.00641	0.00666	0.00588	0.01389	0.01562
2917.63	0.00343	0.00504	0.00895	0.01565	0.00969	0.01029	0.00786	0.02068	0.02293
2916.2	0.0048	0.00691	0.01184	0.02064	0.01161	0.01285	0.00921	0.02487	0.0279
2914.77	0.00403	0.00559	0.00981	0.01718	0.00987	0.01147	0.00857	0.02155	0.0248
2913.35	0.00228	0.00291	0.00571	0.00992	0.00657	0.00804	0.00679	0.01484	0.01753
2911.92	0.00121	0.00134	0.00322	0.00547	0.00445	0.00567	0.00548	0.01036	0.01248
2910.49	0.00094	0.00096	0.00265	0.00442	0.00392	0.00502	0.0052	0.00913	0.01116
2909.07	0.00125	0.0014	0.00362	0.00608	0.00473	0.00587	0.00586	0.01067	0.01319
2907.64	0.00209	0.00267	0.0061	0.01042	0.00666	0.00792	0.00718	0.01454	0.01793
2906.21	0.00293	0.004	0.00858	0.01494	0.00854	0.00988	0.00831	0.0184	0.02234
2904.78	0.0028	0.00388	0.00821	0.01466	0.00847	0.00976	0.00817	0.01827	0.02195
2903.36	0.00184	0.00252	0.00543	0.01003	0.00653	0.00769	0.00687	0.01434	0.01728
2901.93	0.00103	0.00137	0.0031	0.00591	0.00462	0.00565	0.00551	0.0105	0.01282
2900.5	0.00074	0.00096	0.00221	0.00424	0.00375	0.00475	0.00486	0.00888	0.01088
2899.07	0.00093	0.00123	0.00263	0.00488	0.00407	0.00517	0.00516	0.00974	0.01176
2897.65	0.00166	0.00232	0.00451	0.0081	0.00565	0.00697	0.00641	0.01312	0.01545
2896.22	0.0027	0.00398	0.00733	0.01305	0.00791	0.00939	0.008	0.0177	0.02043
2894.79	0.00305	0.00467	0.00853	0.01514	0.00887	0.01029	0.00858	0.01956	0.02244
2893.36	0.00229	0.00355	0.00665	0.01173	0.00742	0.00866	0.00761	0.01667	0.01923
2891.94	0.00133	0.00198	0.00399	0.00701	0.00518	0.00628	0.00615	0.01225	0.01422
2890.51	0.00088	0.00113	0.00257	0.0045	0.00387	0.00491	0.00527	0.00962	0.0111
2889.08	0.00089	0.00101	0.00252	0.00435	0.00379	0.0049	0.00521	0.00947	0.01075
2887.65	0.00133	0.00151	0.00371	0.00628	0.00486	0.00608	0.00583	0.01156	0.01296
2886.23	0.00209	0.00254	0.00589	0.00989	0.00672	0.00798	0.00683	0.01503	0.0167
2884.8	0.0026	0.0033	0.00743	0.01254	0.00804	0.00921	0.00748	0.01733	0.01916
2883.37	0.00227	0.00293	0.00653	0.01116	0.00743	0.00852	0.00714	0.01612	0.01789
2881.94	0.00144	0.00189	0.00427	0.0074	0.00559	0.00667	0.0061	0.01272	0.01433
2880.52	0.00086	0.00114	0.00267	0.00472	0.00409	0.0052	0.00519	0.01003	0.01146
2879.09	0.00069	0.00093	0.00223	0.00403	0.00358	0.00473	0.00487	0.00918	0.01052
2877.66	0.00088	0.00118	0.00275	0.00505	0.00403	0.0052	0.0052	0.01012	0.01155
2876.23	0.00134	0.00185	0.00405	0.00744	0.00523	0.00631	0.00598	0.01236	0.01411
2874.81	0.0018	0.00253	0.00535	0.0098	0.00642	0.00735	0.0067	0.01447	0.01662
2873.38	0.0018	0.00249	0.00533	0.00976	0.00646	0.00738	0.00671	0.01443	0.01671
2871.95	0.00133	0.00173	0.00399	0.00728	0.00534	0.00632	0.00599	0.01217	0.01418
2870.53	0.00085	0.00097	0.00262	0.0047	0.0041	0.00507	0.00507	0.00966	0.01126
2869.1	0.00065	0.00061	0.00197	0.00338	0.00346	0.00434	0.00447	0.00832	0.00963
2867.67	0.00071	0.0006	0.00204	0.0034	0.00348	0.0043	0.0044	0.00842	0.00958
2866.24	0.00103	0.0009	0.00273	0.00459	0.00406	0.00491	0.00486	0.0098	0.0109
2864.82	0.00148	0.0014	0.00374	0.00651	0.00493	0.00582	0.00559	0.01176	0.01291
2863.39	0.00172	0.00171	0.00428	0.00771	0.00547	0.00636	0.006	0.01284	0.01419
2861.96	0.0015	0.00149	0.00377	0.00697	0.00515	0.006	0.00573	0.01205	0.01355
2860.53	0.00105	0.001	0.00272	0.00509	0.00426	0.00507	0.00502	0.01017	0.0116
2859.11	0.00071	0.00064	0.00192	0.00359	0.00348	0.00428	0.00442	0.00864	0.00987
2857.68	0.00059	0.00054	0.00169	0.00308	0.00317	0.00404	0.00422	0.00814	0.0093
2856.25	0.00068	0.00069	0.00196	0.00361	0.00342	0.00438	0.00445	0.00871	0.01002
2854.82	0.0009	0.00104	0.00259	0.00493	0.00403	0.00505	0.00495	0.01003	0.01156
2853.4	0.00107	0.00135	0.00315	0.00612	0.0045	0.0055	0.00532	0.01112	0.01276
2851.97	0.00101	0.00132	0.00312	0.00606	0.00434	0.00536	0.0053	0.01099	0.01254
2850.54	0.00079	0.00104	0.00256	0.00498	0.00375	0.00484	0.005	0.00985	0.01122
2849.11	0.00061	0.00078	0.00198	0.00394	0.00322	0.00439	0.00471	0.00874	0.00993
2847.69	0.00055	0.00066	0.00166	0.00345	0.00299	0.00418	0.00457	0.00822	0.0093
2846.26	0.0006	0.00068	0.00165	0.00347	0.00307	0.00425	0.00461	0.00822	0.00934
2844.83	0.00073	0.00081	0.00192	0.00392	0.00342	0.00457	0.00484	0.00862	0.00989
2843.4	0.00088	0.00096	0.00234	0.00448	0.00386	0.00493	0.00512	0.00918	0.01052
2841.98	0.00093	0.00099	0.00255	0.00459	0.00404	0.00496	0.00522	0.00945	0.01066
2840.55	0.00081	0.00085	0.00232	0.00404	0.00381	0.00456	0.00505	0.00911	0.01015
2839.12	0.00061	0.00065	0.00185	0.00328	0.00343	0.00406	0.00477	0.00837	0.00938
2837.69	0.00048	0.00053	0.00153	0.00283	0.00318	0.00377	0.00459	0.00771	0.00885
2836.27	0.00046	0.00051	0.00151	0.00286	0.00318	0.00379	0.00459	0.00749	0.00887
2834.84	0.00052	0.0006	0.00176	0.00328	0.00343	0.0041	0.0048	0.00786	0.00954
2833.41	0.00061	0.00077	0.00213	0.00387	0.00378	0.00456	0.00512	0.0086	0.01058
2831.99	0.00068	0.00093	0.00236	0.00429	0.00396	0.00493	0.00534	0.00922	0.01136
2830.56	0.00069	0.00096	0.00229	0.00424	0.00384	0.005	0.00528	0.00929	0.01134
2829.13	0.00064	0.00084	0.00201	0.00382	0.00354	0.00476	0.00502	0.0089	0.01064
2827.7	0.00057	0.0007	0.00171	0.00336	0.00326	0.00438	0.00477	0.00839	0.00978
2826.28	0.00053	0.0006	0.00153	0.00314	0.0031	0.00407	0.00465	0.00805	0.00924
2824.85	0.00052	0.0006	0.00151	0.00323	0.00307	0.00396	0.00465	0.00811	0.00926
2823.42	0.00056	0.00065	0.00163	0.00351	0.00316	0.00405	0.00467	0.00849	0.00982
2821.99	0.0006	0.00071	0.00177	0.00372	0.00326	0.00423	0.00462	0.00881	0.01047
2820.57	0.00058	0.00069	0.00176	0.00362	0.00329	0.00431	0.00451	0.00866	0.01064
2819.14	0.00054	0.00061	0.00159	0.00329	0.00323	0.00427	0.00442	0.00813	0.01016
2817.71	0.0005	0.00052	0.0014	0.00296	0.00316	0.0042	0.00438	0.00759	0.00949
2816.28	0.00048	0.00048	0.00132	0.00278	0.00313	0.00418	0.00439	0.00731	0.0091
2814.86	0.00049	0.00051	0.00137	0.00276	0.00314	0.00418	0.00446	0.00733	0.00915
2813.43	0.00052	0.00059	0.00148	0.00288	0.00321	0.00421	0.00464	0.00754	0.00953
2812	0.00057	0.0007	0.00158	0.00309	0.00329	0.00428	0.00485	0.00781	0.0099
2810.57	0.00059	0.00073	0.00159	0.00318	0.00325	0.00427	0.00492	0.00793	0.00987
2809.15	0.00055	0.00065	0.00151	0.00305	0.00305	0.00409	0.00471	0.00784	0.00936
2807.72	0.0005	0.00052	0.00142	0.00278	0.00284	0.00381	0.00438	0.00766	0.00872
2806.29	0.0005	0.00047	0.00138	0.0026	0.00277	0.00364	0.00418	0.00759	0.00842
2804.86	0.00054	0.00051	0.0014	0.00258	0.00288	0.00365	0.00419	0.00766	0.00856
2803.44	0.00059	0.00059	0.00145	0.00267	0.00307	0.00376	0.00431	0.00774	0.00893
2802.01	0.00061	0.00064	0.00152	0.00281	0.00322	0.00387	0.00444	0.00779	0.00925
2800.58	0.0006	0.00066	0.0016	0.00299	0.00328	0.00399	0.00457	0.00782	0.00938

## Sheet: Fig. 5c
	CH4 Only 1min	CH4 Only 10min	CH4 Only 30min	CH4+CO2 1min	CH4+CO2 10min	CH4+CO2 30min	CH4 Only 1min	CH4 Only 10min	CH4 Only 30min
Wavenumber （cm-1）	Intensity (a.u.)
2229.62	0.00086	0.00054	0.00071	0.00142	0.00704	0.00845	0.009	0.00161	0.00172
2228.19	0.00092	0.00058	0.00075	0.00142	0.00709	0.00849	0.00902	0.00173	0.0018
2226.76	0.00098	0.00063	0.00079	0.00143	0.0072	0.00863	0.00897	0.00184	0.00183
2225.33	0.00103	0.00071	0.00083	0.00147	0.0073	0.00879	0.00894	0.00191	0.00185
2223.91	0.00105	0.00079	0.00083	0.0015	0.00727	0.00887	0.00896	0.00187	0.00186
2222.48	0.00106	0.00084	0.00081	0.00152	0.0071	0.00888	0.00906	0.00178	0.00191
2221.05	0.00112	0.00087	0.0008	0.00157	0.00692	0.00893	0.00928	0.00174	0.00202
2219.63	0.00122	0.00088	0.00083	0.00164	0.00689	0.00908	0.00957	0.00186	0.00213
2218.2	0.00133	0.00088	0.00089	0.00171	0.007	0.00925	0.0098	0.00209	0.00215
2216.77	0.00138	0.00085	0.00093	0.00171	0.00712	0.00938	0.00988	0.00225	0.00203
2215.34	0.00141	0.0008	0.00094	0.00164	0.00715	0.00947	0.00984	0.00221	0.00188
2213.92	0.00146	0.00078	0.00094	0.00157	0.00713	0.00956	0.00983	0.00207	0.00181
2212.49	0.00156	0.00081	0.00095	0.00152	0.00714	0.00964	0.00991	0.00193	0.00183
2211.06	0.00163	0.00088	0.00098	0.0015	0.00717	0.00968	0.00999	0.00182	0.00187
2209.63	0.00166	0.00094	0.00099	0.00146	0.00716	0.00972	0.01003	0.00174	0.0019
2208.21	0.00168	0.00096	0.00098	0.00142	0.00712	0.0098	0.01009	0.0017	0.00196
2206.78	0.00173	0.00094	0.00097	0.00139	0.00717	0.00992	0.01029	0.00177	0.00207
2205.35	0.00184	0.00094	0.001	0.00139	0.00736	0.01005	0.01062	0.00193	0.0022
2203.92	0.00196	0.00095	0.00106	0.00141	0.00759	0.01011	0.01094	0.00208	0.0023
2202.5	0.00203	0.00096	0.00112	0.00143	0.00775	0.0101	0.01114	0.00214	0.00234
2201.07	0.00204	0.00096	0.00115	0.00146	0.00787	0.01013	0.01123	0.00214	0.00233
2199.64	0.00203	0.00097	0.00114	0.0015	0.00802	0.01023	0.01124	0.00218	0.00228
2198.21	0.00203	0.00098	0.00113	0.00152	0.00818	0.01034	0.01119	0.00226	0.00221
2196.79	0.00204	0.00099	0.00111	0.00151	0.00827	0.01038	0.01112	0.00226	0.00213
2195.36	0.00203	0.00101	0.0011	0.00146	0.00824	0.0104	0.01111	0.00218	0.00204
2193.93	0.00203	0.00104	0.00108	0.00143	0.00817	0.01046	0.01118	0.00206	0.00196
2192.5	0.00204	0.00107	0.00106	0.00141	0.00816	0.01053	0.01136	0.00196	0.00194
2191.08	0.00211	0.00108	0.00107	0.00139	0.00822	0.01057	0.01161	0.00185	0.00199
2189.65	0.00221	0.00109	0.0011	0.00135	0.00832	0.01059	0.01189	0.00175	0.00205
2188.22	0.00231	0.00113	0.00115	0.00132	0.00841	0.0107	0.01212	0.00174	0.00212
2186.79	0.00241	0.00119	0.0012	0.00132	0.00852	0.01091	0.01232	0.00188	0.00223
2185.37	0.00248	0.00123	0.00124	0.00135	0.00864	0.01111	0.01245	0.00211	0.00237
2183.94	0.00249	0.00124	0.00124	0.00139	0.00872	0.01116	0.01247	0.00232	0.00245
2182.51	0.00245	0.00121	0.00122	0.00142	0.00874	0.01113	0.01238	0.00242	0.00246
2181.09	0.00243	0.00118	0.00121	0.00145	0.00872	0.01115	0.01225	0.00243	0.00242
2179.66	0.00243	0.00116	0.00124	0.00147	0.00871	0.01124	0.01214	0.0024	0.00235
2178.23	0.00244	0.00115	0.00127	0.00147	0.00869	0.01132	0.01201	0.00235	0.0023
2176.8	0.00242	0.00115	0.00127	0.00146	0.0086	0.0113	0.01183	0.00227	0.0023
2175.38	0.00237	0.00115	0.00124	0.00145	0.00841	0.01119	0.01168	0.00219	0.00235
2173.95	0.00232	0.00113	0.00121	0.00148	0.00824	0.01107	0.01172	0.00217	0.00239
2172.52	0.00226	0.00109	0.00117	0.00151	0.00817	0.01091	0.0119	0.00222	0.00233
2171.09	0.00217	0.00103	0.00112	0.0015	0.00819	0.01072	0.012	0.00228	0.00215
2169.67	0.0021	0.00098	0.00106	0.00143	0.00824	0.01059	0.01186	0.00224	0.00199
2168.24	0.00206	0.00097	0.00105	0.00137	0.00829	0.01057	0.01151	0.0021	0.00194
2166.81	0.00205	0.00098	0.00108	0.00136	0.00829	0.01054	0.0111	0.00191	0.002
2165.38	0.00205	0.001	0.00112	0.0014	0.00821	0.01038	0.01082	0.00178	0.00209
2163.96	0.00206	0.00101	0.00112	0.00147	0.00805	0.01011	0.01075	0.00175	0.0022
2162.53	0.00206	0.00102	0.00107	0.00152	0.00781	0.00983	0.01073	0.00176	0.0023
2161.1	0.00201	0.001	0.001	0.00149	0.00751	0.00952	0.01058	0.00174	0.00232
2159.67	0.00189	0.00094	0.00093	0.00142	0.00722	0.00921	0.01029	0.00171	0.00223
2158.25	0.00173	0.00086	0.00089	0.0014	0.007	0.00893	0.00998	0.00174	0.00219
2156.82	0.00158	0.00081	0.00091	0.00141	0.00685	0.00869	0.00973	0.00181	0.00224
2155.39	0.00148	0.00081	0.00094	0.0014	0.00665	0.00839	0.00948	0.00182	0.00229
2153.96	0.00138	0.00081	0.00095	0.00135	0.0063	0.00793	0.00914	0.00174	0.00218
2152.54	0.00127	0.00078	0.00091	0.00129	0.00584	0.00738	0.0087	0.00167	0.00198
2151.11	0.00116	0.00074	0.00087	0.00128	0.00539	0.0069	0.00819	0.00173	0.00184
2149.68	0.00107	0.00071	0.00083	0.00133	0.005	0.00655	0.00759	0.00194	0.00184
2148.25	0.00099	0.00069	0.00079	0.00141	0.00464	0.00618	0.00694	0.00215	0.00193
2146.83	0.00086	0.00066	0.00075	0.00149	0.00422	0.00564	0.00628	0.00222	0.00202
2145.4	0.00069	0.00058	0.00068	0.00152	0.00368	0.00492	0.00563	0.0021	0.00202
2143.97	0.00053	0.00046	0.00062	0.00151	0.00315	0.00427	0.00507	0.00188	0.00193
2142.55	0.00046	0.00037	0.0006	0.00149	0.00288	0.00402	0.00486	0.00169	0.00181
2141.12	0.00052	0.00035	0.00062	0.00148	0.00299	0.00429	0.00515	0.00163	0.00177
2139.69	0.00065	0.00037	0.00067	0.00149	0.00338	0.00487	0.00573	0.00173	0.00189
2138.26	0.0008	0.00043	0.0007	0.00151	0.00383	0.00543	0.00624	0.00191	0.00208
2136.84	0.00092	0.0005	0.00071	0.00153	0.00423	0.00588	0.00657	0.00206	0.00222
2135.41	0.00101	0.00056	0.00072	0.00153	0.00456	0.00628	0.00682	0.00212	0.00219
2133.98	0.00106	0.00063	0.00075	0.0015	0.00484	0.00666	0.0071	0.00212	0.00206
2132.55	0.00112	0.0007	0.0008	0.00147	0.00508	0.00702	0.00748	0.0021	0.00195
2131.13	0.00122	0.00076	0.00087	0.00147	0.00529	0.00732	0.00792	0.0021	0.00195
2129.7	0.00137	0.00082	0.00094	0.00151	0.00549	0.00755	0.00835	0.0021	0.00207
2128.27	0.00152	0.00089	0.00098	0.00157	0.00571	0.00772	0.00871	0.0021	0.00221
2126.84	0.00162	0.00096	0.00097	0.0016	0.0059	0.00784	0.00893	0.00207	0.00226
2125.42	0.00165	0.001	0.00096	0.0016	0.00597	0.00789	0.0089	0.002	0.0022
2123.99	0.00162	0.00099	0.00095	0.00157	0.00592	0.00788	0.00869	0.0019	0.00209
2122.56	0.0016	0.00095	0.00095	0.00152	0.0059	0.00786	0.00845	0.00182	0.00201
2121.13	0.00161	0.00092	0.00098	0.00149	0.00596	0.00784	0.00835	0.00183	0.002
2119.71	0.00167	0.00095	0.00106	0.00149	0.00607	0.00789	0.00846	0.00196	0.00203
2118.28	0.00175	0.00102	0.00115	0.00152	0.00616	0.00799	0.00866	0.00209	0.00207
2116.85	0.00182	0.00107	0.0012	0.00154	0.00621	0.00806	0.00875	0.00207	0.00212
2115.42	0.00186	0.00107	0.00119	0.00154	0.00627	0.00809	0.00867	0.00186	0.00214
2114	0.00184	0.00103	0.00113	0.00152	0.00633	0.00809	0.00854	0.00159	0.00208
2112.57	0.00178	0.00101	0.00108	0.00148	0.00638	0.00808	0.00847	0.00146	0.00198
2111.14	0.00173	0.00101	0.00108	0.00146	0.00644	0.00812	0.00856	0.00155	0.00196
2109.71	0.00175	0.00104	0.00111	0.00149	0.00652	0.00822	0.00873	0.0018	0.00204
2108.29	0.0018	0.00107	0.00111	0.00155	0.0065	0.00827	0.00881	0.00199	0.00211
2106.86	0.00184	0.00106	0.00107	0.00159	0.00634	0.00823	0.00875	0.00204	0.0021
2105.43	0.00186	0.00105	0.00103	0.00163	0.00618	0.00815	0.00868	0.00202	0.00207
2104	0.00187	0.00106	0.00103	0.00166	0.00611	0.00807	0.00865	0.00199	0.00209
2102.58	0.00187	0.00107	0.00104	0.00168	0.00614	0.00796	0.00867	0.00192	0.00211
2101.15	0.00185	0.00107	0.00107	0.00169	0.00617	0.00785	0.00868	0.00181	0.00206
2099.72	0.00179	0.00105	0.00109	0.00166	0.00614	0.00773	0.00857	0.00171	0.0019
2098.3	0.00171	0.00101	0.00109	0.00158	0.00603	0.0076	0.00835	0.00166	0.00174
2096.87	0.00166	0.00101	0.00106	0.0015	0.00594	0.00759	0.00815	0.00167	0.00175
2095.44	0.00164	0.00104	0.00104	0.00147	0.0059	0.00769	0.00808	0.00169	0.00194
2094.01	0.00163	0.00105	0.00104	0.00151	0.00587	0.00776	0.00805	0.00171	0.00212
2092.59	0.00161	0.00102	0.00104	0.00158	0.00587	0.00773	0.00799	0.0017	0.00211
2091.16	0.0016	0.00097	0.00106	0.00164	0.00592	0.00766	0.00796	0.0017	0.00196
2089.73	0.00164	0.00094	0.00111	0.00168	0.00601	0.00764	0.008	0.00171	0.0019
2088.3	0.0017	0.00097	0.00117	0.00171	0.00608	0.00772	0.00809	0.00176	0.00203
2086.88	0.00173	0.00103	0.0012	0.00175	0.00609	0.00778	0.00815	0.00185	0.00226
2085.45	0.00169	0.00105	0.00116	0.00176	0.00599	0.0077	0.0081	0.00191	0.00237
2084.02	0.0016	0.00102	0.00107	0.00173	0.00584	0.0075	0.00791	0.00189	0.00229
2082.59	0.00152	0.00094	0.00099	0.00168	0.00572	0.00728	0.00764	0.0018	0.00214
2081.17	0.00147	0.00087	0.00095	0.00166	0.00563	0.00705	0.00743	0.00167	0.00202
2079.74	0.00145	0.00083	0.00094	0.00166	0.00555	0.00686	0.00742	0.00153	0.0019
2078.31	0.00144	0.00084	0.00093	0.00164	0.0055	0.00676	0.00757	0.00141	0.00177
2076.88	0.00143	0.00088	0.00091	0.00158	0.00544	0.00671	0.00766	0.00138	0.00173
2075.46	0.00142	0.00091	0.00091	0.00152	0.00537	0.00667	0.00759	0.00145	0.00182
2074.03	0.00141	0.00091	0.00093	0.00151	0.00531	0.00667	0.00743	0.00152	0.00195
2072.6	0.00137	0.00088	0.00096	0.00152	0.00522	0.00669	0.00727	0.00155	0.00201
2071.17	0.00132	0.00085	0.00097	0.00156	0.00515	0.00669	0.00718	0.00161	0.00203
2069.75	0.00132	0.00085	0.00097	0.00163	0.00519	0.00667	0.00724	0.00175	0.0021
2068.32	0.00134	0.00086	0.00094	0.00169	0.0053	0.00658	0.00733	0.00189	0.00223
2066.89	0.00133	0.00085	0.00092	0.00172	0.00535	0.00649	0.0073	0.00188	0.00231
2065.46	0.00132	0.00083	0.00092	0.00173	0.00532	0.00652	0.00721	0.00172	0.00227
2064.04	0.00133	0.00082	0.00095	0.00173	0.00523	0.00665	0.00714	0.00155	0.00211
2062.61	0.00129	0.00082	0.00096	0.00171	0.0051	0.00671	0.00708	0.00149	0.00196
2061.18	0.00122	0.00081	0.00092	0.00165	0.00505	0.00673	0.00709	0.00154	0.00187
2059.76	0.00113	0.0008	0.00084	0.00156	0.00513	0.00681	0.00721	0.00158	0.0018
2058.33	0.00105	0.00074	0.00073	0.00147	0.00524	0.00691	0.00738	0.00153	0.00166
2056.9	0.001	0.00066	0.00063	0.00136	0.00533	0.00703	0.00754	0.00138	0.00143
2055.47	0.00099	0.00058	0.00059	0.00124	0.00549	0.00723	0.00773	0.00119	0.00123
2054.05	0.001	0.00053	0.0006	0.00113	0.0057	0.00746	0.00786	0.00104	0.00115
2052.62	0.00098	0.00052	0.00062	0.00103	0.00589	0.0076	0.00786	0.00099	0.00118
2051.19	0.00095	0.00052	0.00063	0.0009	0.00595	0.0076	0.00777	0.00101	0.00121
2049.76	0.0009	0.00049	0.00061	0.00077	0.00582	0.00743	0.00754	0.00102	0.00112
2048.34	0.00087	0.00045	0.00056	0.00067	0.00557	0.00715	0.00721	0.00096	0.00092
2046.91	0.00087	0.00042	0.00053	0.00063	0.00539	0.00693	0.00695	0.00091	0.00071
2045.48	0.00089	0.00043	0.00052	0.00061	0.00532	0.00676	0.00684	0.00091	0.00057
2044.05	0.00089	0.00045	0.00053	0.00058	0.00527	0.00662	0.00678	0.0009	0.00048
2042.63	0.00089	0.00047	0.00055	0.00057	0.00527	0.00663	0.00683	0.00087	0.00041
2041.2	0.00092	0.0005	0.00058	0.0006	0.00532	0.00681	0.00698	0.00081	0.00041
2039.77	0.00097	0.00053	0.00062	0.00064	0.0053	0.0069	0.00707	0.00074	0.00047
2038.34	0.001	0.00055	0.00063	0.00065	0.00525	0.00688	0.0071	0.00064	0.00055
2036.92	0.00101	0.00055	0.00062	0.00062	0.00529	0.00687	0.00718	0.0005	0.00061
2035.49	0.00098	0.00054	0.00059	0.00057	0.00535	0.00684	0.00725	0.00029	0.00055
2034.06	0.00093	0.0005	0.00054	0.00052	0.00529	0.00674	0.00725	5e-05	0.00037
2032.63	0.00089	0.00045	0.00049	0.00045	0.00514	0.00663	0.00721	-0.00013	0.00016
2031.21	0.00087	0.0004	0.00046	0.00037	0.0049	0.00649	0.0071	-0.0002	2e-05
2029.78	0.00085	0.00037	0.00045	0.0003	0.00461	0.00628	0.00689	-0.0002	-6e-05
2028.35	0.00083	0.00037	0.00045	0.00026	0.00436	0.00605	0.00666	-0.0002	-0.00017
2026.92	0.00079	0.00037	0.00046	0.00025	0.00417	0.00575	0.00647	-0.0002	-0.00029
2025.5	0.00076	0.00037	0.00048	0.00027	0.00398	0.00542	0.00628	-0.00014	-0.00032
2024.07	0.00073	0.00039	0.00054	0.00032	0.00385	0.00523	0.00619	2e-05	-0.00023
2022.64	0.00071	0.00042	0.0006	0.0004	0.00375	0.00521	0.00615	0.00022	-4e-05
2021.22	0.00069	0.00046	0.00063	0.00047	0.0036	0.00514	0.00601	0.00034	0.00014
2019.79	0.00067	0.00048	0.00062	0.00051	0.00341	0.00495	0.00572	0.00037	0.00029
2018.36	0.00068	0.0005	0.00058	0.00052	0.00322	0.0047	0.00543	0.00038	0.0004
2016.93	0.00069	0.00049	0.00056	0.00056	0.00301	0.00443	0.00518	0.00045	0.00052
2015.51	0.00067	0.00047	0.00056	0.00065	0.0028	0.00415	0.00502	0.00055	0.00068
2014.08	0.00065	0.00047	0.00059	0.00078	0.0027	0.00394	0.00494	0.00067	0.00083
2012.65	0.00063	0.00048	0.00065	0.00092	0.00269	0.0038	0.00484	0.00083	0.00093
2011.22	0.00062	0.00048	0.00069	0.00105	0.00272	0.0037	0.00466	0.00102	0.00099
2009.8	0.00063	0.00048	0.00071	0.00118	0.00276	0.00365	0.00449	0.00118	0.00108
2008.37	0.00066	0.00048	0.00072	0.00129	0.00277	0.00363	0.00437	0.00125	0.00126
2006.94	0.00067	0.00048	0.00071	0.00134	0.00265	0.00356	0.00426	0.00122	0.00146
2005.51	0.00066	0.00047	0.00072	0.00136	0.00248	0.00345	0.00417	0.00117	0.00159
2004.09	0.00067	0.00047	0.00072	0.0014	0.00238	0.00339	0.00416	0.00118	0.0016
2002.66	0.00067	0.00048	0.00073	0.00148	0.00236	0.00335	0.00419	0.00122	0.00151
2001.23	0.00063	0.0005	0.00074	0.00158	0.00235	0.00331	0.0042	0.00122	0.0014
1999.8	0.00057	0.0005	0.00075	0.00164	0.00234	0.00327	0.00415	0.00118	0.00128
1998.38	0.0005	0.00048	0.00077	0.00168	0.00232	0.00326	0.0041	0.00117	0.00121
1996.95	0.00048	0.00046	0.00079	0.00171	0.00232	0.00327	0.00405	0.0012	0.00122
1995.52	0.00052	0.00045	0.00081	0.00176	0.00234	0.00332	0.00405	0.00123	0.00125
1994.09	0.00057	0.00045	0.00081	0.0018	0.00235	0.00334	0.00409	0.0012	0.00124
1992.67	0.00062	0.00045	0.00081	0.00185	0.00237	0.00331	0.00415	0.00117	0.00122
1991.24	0.00064	0.00045	0.00083	0.00194	0.00242	0.00324	0.00422	0.00123	0.0013
1989.81	0.00065	0.00046	0.00088	0.00249	0.00254	0.00322	0.0043	0.00143	0.00153
1988.38	0.00065	0.0005	0.00093	0.00246	0.00269	0.00326	0.00437	0.00172	0.00179
1986.96	0.00064	0.00055	0.00096	0.00241	0.00277	0.00332	0.00436	0.00193	0.00196
1985.53	0.00062	0.00058	0.00097	0.00239	0.00274	0.00335	0.00426	0.00197	0.00203
1984.1	0.0006	0.00058	0.00097	0.00242	0.00265	0.00336	0.00416	0.00186	0.00205
1982.67	0.00061	0.00058	0.00098	0.00251	0.00259	0.00334	0.00411	0.00171	0.00205
1981.25	0.00062	0.00058	0.00099	0.00263	0.00257	0.00329	0.00406	0.0016	0.00201
1979.82	0.00062	0.00058	0.001	0.00278	0.00255	0.00325	0.00401	0.00156	0.00193
1978.39	0.00062	0.00058	0.001	0.00291	0.00251	0.00326	0.00397	0.00158	0.00189
1976.97	0.00061	0.00058	0.00101	0.00296	0.00245	0.00331	0.00395	0.00165	0.00195
1975.54	0.0006	0.0006	0.00102	0.00294	0.00241	0.00334	0.00395	0.00169	0.00208
1974.11	0.0006	0.00061	0.00102	0.0029	0.0024	0.00333	0.00396	0.00168	0.00218
1972.68	0.00059	0.00061	0.00098	0.00286	0.00242	0.0033	0.00395	0.00161	0.00222
1971.26	0.00057	0.00058	0.00095	0.00281	0.00242	0.00328	0.00392	0.00153	0.00217
1969.83	0.00055	0.00056	0.00096	0.00273	0.00245	0.00334	0.00392	0.00148	0.0021
1968.4	0.00056	0.00055	0.00103	0.00264	0.00252	0.00347	0.004	0.00147	0.00209
1966.97	0.00061	0.00059	0.00113	0.00258	0.00261	0.0036	0.00412	0.00153	0.00219
1965.55	0.00067	0.00067	0.00121	0.00255	0.00268	0.0037	0.00421	0.00164	0.00234
1964.12	0.00071	0.00074	0.00127	0.00256	0.00275	0.00374	0.00423	0.0018	0.00244
1962.69	0.00072	0.00075	0.00131	0.00257	0.00279	0.00371	0.00416	0.00195	0.00246
1961.26	0.00071	0.00073	0.00134	0.00257	0.00279	0.00363	0.00406	0.00206	0.00243
1959.84	0.00071	0.0007	0.00134	0.0026	0.00279	0.00354	0.00402	0.00209	0.00241
1958.41	0.00073	0.00071	0.00131	0.00269	0.00281	0.00348	0.00406	0.00209	0.00246
1956.98	0.00075	0.00073	0.00128	0.00282	0.00284	0.00344	0.00414	0.00212	0.00256
1955.55	0.00076	0.00075	0.00128	0.00295	0.00284	0.0034	0.00419	0.00213	0.0026
1954.13	0.00074	0.00075	0.00133	0.00303	0.0028	0.00337	0.00417	0.0021	0.00253
1952.7	0.00073	0.00076	0.00142	0.00304	0.00277	0.00339	0.00413	0.00209	0.00243
1951.27	0.00075	0.00078	0.00153	0.00301	0.00277	0.00346	0.00414	0.00212	0.00241
1949.84	0.00079	0.0008	0.00159	0.00301	0.00276	0.00355	0.00417	0.00215	0.0025
1948.42	0.00079	0.00081	0.00157	0.00306	0.00272	0.00359	0.00423	0.00212	0.0026
1946.99	0.00074	0.00081	0.0015	0.00311	0.0027	0.00357	0.00427	0.00207	0.00263
1945.56	0.00069	0.00081	0.00147	0.0031	0.00274	0.00351	0.00425	0.00204	0.00259
1944.13	0.00068	0.00082	0.0015	0.00305	0.00283	0.0035	0.00416	0.00199	0.00252
1942.71	0.0007	0.00086	0.00157	0.00301	0.00293	0.00358	0.00409	0.00192	0.0025
1941.28	0.00073	0.00091	0.00165	0.00302	0.00297	0.00371	0.0041	0.0019	0.0026
1939.85	0.00076	0.00093	0.00169	0.00302	0.00295	0.00375	0.00412	0.00197	0.00274
1938.43	0.00077	0.00091	0.00167	0.00297	0.00292	0.00369	0.00409	0.00205	0.00281
1937	0.00078	0.0009	0.00161	0.00288	0.00289	0.00361	0.00403	0.0021	0.00277
1935.57	0.00077	0.00089	0.00157	0.00284	0.00286	0.00356	0.00401	0.00215	0.00273
1934.14	0.00075	0.0009	0.00158	0.0029	0.00282	0.00355	0.00406	0.00224	0.00279
1932.72	0.00074	0.00091	0.00164	0.00304	0.00278	0.00356	0.00416	0.00237	0.00294
1931.29	0.00076	0.00095	0.00174	0.00316	0.00276	0.00355	0.00425	0.00248	0.0031
1929.86	0.00077	0.00101	0.00184	0.00321	0.00277	0.00355	0.00429	0.00252	0.00323
1928.43	0.00078	0.00107	0.00191	0.00319	0.0028	0.00359	0.00428	0.00246	0.00331
1927.01	0.00079	0.00109	0.0019	0.00312	0.00282	0.00365	0.00422	0.00228	0.00329
1925.58	0.00081	0.00107	0.00182	0.00306	0.00283	0.00369	0.00413	0.00207	0.00311
1924.15	0.00083	0.00104	0.00172	0.00304	0.00284	0.00369	0.00404	0.00193	0.00285
1922.72	0.00084	0.001	0.00165	0.00306	0.00289	0.00368	0.00402	0.00194	0.00269
1921.3	0.00084	0.00096	0.00162	0.00308	0.00296	0.00367	0.00404	0.00203	0.00269
1919.87	0.00084	0.00095	0.00164	0.00311	0.00302	0.00365	0.00409	0.00208	0.00273
1918.44	0.00084	0.00096	0.00168	0.00315	0.00307	0.00365	0.00414	0.00208	0.00273
1917.01	0.00084	0.00098	0.00176	0.00317	0.00312	0.0037	0.00422	0.00215	0.00278
1915.59	0.00086	0.00101	0.00184	0.00321	0.00314	0.00378	0.00427	0.0023	0.0029
1914.16	0.00085	0.00101	0.00187	0.00327	0.00307	0.00378	0.00422	0.00242	0.00297
1912.73	0.00082	0.00099	0.00188	0.00333	0.00295	0.0037	0.00409	0.00241	0.00296
1911.3	0.00079	0.00099	0.00188	0.00335	0.00288	0.0036	0.00399	0.00231	0.00294
1909.88	0.00077	0.001	0.00188	0.0033	0.00289	0.00354	0.00394	0.00218	0.00297
1908.45	0.00074	0.001	0.00184	0.00324	0.00291	0.00352	0.00393	0.00211	0.00301
1907.02	0.00072	0.001	0.00176	0.00323	0.00287	0.0035	0.00389	0.00214	0.00299
1905.59	0.00072	0.00099	0.00171	0.00324	0.00281	0.00349	0.00383	0.00225	0.00291
1904.17	0.00074	0.00096	0.0017	0.0032	0.00275	0.00346	0.00381	0.00235	0.00282
1902.74	0.00078	0.00092	0.00172	0.00313	0.00272	0.00343	0.00382	0.00238	0.00275
1901.31	0.00082	0.00091	0.00174	0.00308	0.00268	0.00338	0.00383	0.00236	0.00273
1899.89	0.00086	0.00093	0.00174	0.00307	0.00266	0.00334	0.00382	0.00232	0.00275
1898.46	0.00088	0.00098	0.00171	0.00307	0.00268	0.00337	0.00385	0.00229	0.00281
1897.03	0.00087	0.001	0.00167	0.00305	0.00273	0.00347	0.00395	0.00228	0.00289
1895.6	0.00084	0.00098	0.00164	0.00301	0.00276	0.00356	0.00404	0.00227	0.00296
1894.18	0.00081	0.00094	0.00163	0.00299	0.00275	0.00353	0.00405	0.00226	0.00303
1892.75	0.00081	0.00091	0.00163	0.003	0.00273	0.00341	0.00403	0.00227	0.00302
1891.32	0.00081	0.00088	0.00163	0.00302	0.00269	0.00329	0.00402	0.00227	0.00291
1889.89	0.0008	0.00086	0.00163	0.00303	0.00266	0.00324	0.00402	0.00223	0.00276
1888.47	0.00077	0.00084	0.00165	0.00303	0.00265	0.00325	0.00404	0.00217	0.00268
1887.04	0.00074	0.00082	0.00166	0.00305	0.00265	0.0033	0.00404	0.00214	0.00271
1885.61	0.00071	0.00081	0.00167	0.0031	0.00266	0.00335	0.00404	0.00217	0.00278
1884.18	0.0007	0.00082	0.00167	0.00318	0.00266	0.00338	0.00402	0.00225	0.00281
1882.76	0.0007	0.00081	0.00166	0.00322	0.00267	0.0034	0.00401	0.00232	0.00283
1881.33	0.0007	0.0008	0.00162	0.00317	0.00272	0.00341	0.00404	0.00231	0.00288
1879.9	0.00069	0.00079	0.00157	0.00305	0.00281	0.00341	0.00411	0.0022	0.00293
1878.47	0.00066	0.00079	0.00152	0.00292	0.00284	0.00337	0.00413	0.00204	0.00295
1877.05	0.00063	0.00079	0.00146	0.00283	0.00277	0.00331	0.00408	0.00189	0.00291
1875.62	0.00063	0.00078	0.00142	0.00279	0.00268	0.00326	0.00403	0.0018	0.00282
1874.19	0.00065	0.00078	0.00139	0.00279	0.00266	0.00325	0.00405	0.00177	0.00271
1872.76	0.00066	0.00078	0.0014	0.00284	0.0027	0.00329	0.00415	0.00177	0.00256
1871.34	0.00065	0.00075	0.00143	0.00294	0.00275	0.00338	0.00426	0.00174	0.00234
1869.91	0.00064	0.00071	0.00146	0.00305	0.00276	0.0035	0.00435	0.00166	0.00211
1868.48	0.00065	0.00068	0.00146	0.00308	0.00272	0.00358	0.00438	0.00155	0.002
1867.05	0.00064	0.00066	0.00141	0.00302	0.00268	0.00355	0.00435	0.0015	0.00207
1865.63	0.00061	0.00067	0.00136	0.00295	0.00268	0.00349	0.00427	0.00155	0.00222
1864.2	0.00059	0.0007	0.00133	0.00293	0.00274	0.00349	0.00419	0.00166	0.00234
1862.77	0.00058	0.00073	0.0013	0.00298	0.00281	0.00354	0.00412	0.00175	0.0024
1861.34	0.00057	0.00076	0.00125	0.00307	0.00285	0.00356	0.00409	0.00177	0.00241
1859.92	0.00057	0.00077	0.00118	0.00317	0.00284	0.00351	0.00409	0.00174	0.00241
1858.49	0.0006	0.00078	0.00113	0.0032	0.00281	0.00343	0.00414	0.00173	0.00244
1857.06	0.00064	0.00078	0.00114	0.00313	0.0028	0.00341	0.0042	0.00182	0.00253
1855.64	0.00068	0.00076	0.0012	0.00305	0.00278	0.00344	0.00424	0.00198	0.00259
1854.21	0.00068	0.00074	0.00126	0.00303	0.00274	0.00345	0.00426	0.00211	0.00258
1852.78	0.00067	0.00072	0.00128	0.00305	0.0027	0.00341	0.00429	0.0021	0.00249
1851.35	0.00064	0.00069	0.00125	0.00304	0.00271	0.00336	0.0043	0.00193	0.00235
1849.93	0.00062	0.00065	0.00119	0.00297	0.00278	0.00334	0.00426	0.00168	0.00217
1848.5	0.00059	0.00059	0.00112	0.00293	0.00282	0.00334	0.00419	0.00143	0.00199
1847.07	0.00056	0.00053	0.00106	0.00297	0.00279	0.00336	0.00409	0.00121	0.00184
1845.64	0.00055	0.00049	0.00102	0.00302	0.00274	0.00338	0.00401	0.001	0.0017
1844.22	0.00056	0.00049	0.001	0.00299	0.00274	0.00344	0.00404	0.0009	0.00161
1842.79	0.00058	0.00054	0.00101	0.0029	0.0028	0.00353	0.0042	0.00106	0.00168
1841.36	0.00059	0.00062	0.00103	0.00285	0.00281	0.0036	0.00436	0.00141	0.00187
1839.93	0.00059	0.00066	0.00103	0.00288	0.00278	0.00361	0.00441	0.00165	0.00203
1838.51	0.00058	0.00064	0.001	0.00289	0.00275	0.00359	0.00436	0.00163	0.00205
1837.08	0.00057	0.00061	0.00097	0.00283	0.00276	0.00358	0.00433	0.00143	0.002
1835.65	0.0006	0.00058	0.00096	0.00275	0.00278	0.0036	0.00436	0.00129	0.00196
1834.22	0.00065	0.00057	0.00097	0.00275	0.00279	0.00365	0.00444	0.00131	0.00196
1832.8	0.00068	0.00056	0.00099	0.00284	0.00276	0.00366	0.00447	0.00135	0.0019
1831.37	0.00066	0.00053	0.00095	0.00292	0.00267	0.00356	0.00435	0.00125	0.00167
1829.94	0.00061	0.00049	0.00088	0.00293	0.00256	0.00338	0.00411	0.00102	0.00129
1828.51	0.00056	0.00044	0.00082	0.00289	0.00251	0.00324	0.0039	0.00086	0.00095
1827.09	0.00053	0.00043	0.00081	0.00286	0.00256	0.00324	0.00388	0.00087	0.00085
1825.66	0.00052	0.00044	0.00082	0.00287	0.00264	0.00335	0.00401	0.00098	0.001
1824.23	0.00055	0.00045	0.0008	0.00293	0.00266	0.00347	0.00419	0.00114	0.00128
1822.8	0.00059	0.00046	0.00076	0.00296	0.0026	0.0035	0.00434	0.00135	0.00155
1821.38	0.00062	0.00047	0.00073	0.00289	0.00255	0.0035	0.00442	0.00155	0.00172
1819.95	0.00061	0.0005	0.00071	0.00271	0.00261	0.00351	0.00445	0.00166	0.00178
1818.52	0.00056	0.0005	0.00071	0.00255	0.00274	0.00355	0.00444	0.00165	0.00174
1817.1	0.0005	0.00048	0.00073	0.00248	0.0028	0.00354	0.00436	0.00155	0.00164
1815.67	0.00048	0.00045	0.00074	0.0025	0.00272	0.00345	0.00423	0.00144	0.00157
1814.24	0.00048	0.00043	0.00073	0.00257	0.00262	0.00337	0.00412	0.00131	0.00154
1812.81	0.00049	0.00042	0.00071	0.00263	0.00261	0.00337	0.00406	0.00114	0.00152
1811.39	0.00048	0.00043	0.00068	0.00268	0.00267	0.00341	0.00403	0.00096	0.00145
1809.96	0.00049	0.00045	0.00067	0.00271	0.00274	0.00344	0.00403	0.00084	0.00134
1808.53	0.00051	0.00047	0.00068	0.00275	0.00277	0.00346	0.00411	0.00086	0.00129
1807.1	0.00055	0.00049	0.00069	0.00277	0.00274	0.00347	0.00426	0.00095	0.00132
1805.68	0.0006	0.00048	0.00071	0.00275	0.0027	0.00352	0.00438	0.00102	0.00135
1804.25	0.00063	0.00046	0.00071	0.00272	0.00273	0.00359	0.00447	0.00104	0.00127
1802.82	0.00063	0.00044	0.00071	0.0027	0.00283	0.00366	0.0045	0.00098	0.00109
1801.39	0.0006	0.00041	0.0007	0.00304	0.00293	0.00367	0.00445	0.00084	0.00093
1799.97	0.00053	0.00038	0.00066	0.00299	0.00292	0.00357	0.00432	0.00067	0.00087
1798.54	0.00047	0.00036	0.00062	0.00288	0.00281	0.00346	0.0042	0.00056	0.00087
1797.11	0.00045	0.00036	0.00058	0.00279	0.00271	0.0034	0.00416	0.00056	0.00088
1795.68	0.00046	0.00039	0.00055	0.00275	0.00266	0.00339	0.00415	0.00059	0.0009
1794.26	0.00049	0.00042	0.00054	0.00272	0.00264	0.0034	0.00408	0.00049	0.00086
1792.83	0.0005	0.00042	0.00051	0.00268	0.00262	0.00339	0.00395	0.00025	0.00069
1791.4	0.00047	0.00037	0.00048	0.00261	0.00258	0.00337	0.00386	6e-05	0.00044
1789.97	0.00043	0.00033	0.00046	0.00251	0.00254	0.00336	0.00386	0.00017	0.00036
1788.55	0.00043	0.00031	0.00048	0.00243	0.00253	0.00339	0.00393	0.00049	0.00051
1787.12	0.00046	0.00032	0.00053	0.00245	0.00257	0.00347	0.00403	0.0008	0.00079
1785.69	0.00051	0.00035	0.00057	0.00257	0.00267	0.00359	0.00416	0.00096	0.00108
1784.26	0.00054	0.00037	0.00058	0.00269	0.00278	0.00366	0.00427	0.00097	0.00125
1782.84	0.00053	0.00036	0.00054	0.00272	0.00282	0.00361	0.00427	0.00088	0.00119
1781.41	0.00049	0.00033	0.00047	0.00266	0.00274	0.0035	0.00415	0.00077	0.00092
1779.98	0.00045	0.00029	0.00042	0.00259	0.00259	0.00342	0.00401	0.00069	0.00063
1778.56	0.00042	0.00025	0.00042	0.00254	0.00246	0.00339	0.00395	0.00062	0.00052
1777.13	0.00042	0.00024	0.00046	0.00251	0.00242	0.00342	0.00397	0.00053	0.0006
1775.7	0.00045	0.00026	0.00052	0.00253	0.00246	0.00348	0.00398	0.00044	0.00069
1774.27	0.0005	0.0003	0.00057	0.00258	0.00253	0.00353	0.00396	0.00035	0.00063
1772.85	0.00054	0.00035	0.00061	0.00268	0.00259	0.00357	0.00391	0.00028	0.00046
1771.42	0.00056	0.00038	0.00064	0.0028	0.00264	0.00362	0.00392	0.00025	0.00038
1769.99	0.00055	0.00039	0.00065	0.0029	0.00268	0.00372	0.00406	0.00028	0.00052
1768.56	0.00053	0.00038	0.00062	0.00294	0.00272	0.0038	0.00424	0.00037	0.00072
1767.14	0.00052	0.00037	0.00058	0.00293	0.0027	0.00379	0.00436	0.00053	0.00085
1765.71	0.00053	0.00037	0.00057	0.00289	0.00261	0.00368	0.00438	0.00072	0.00089
1764.28	0.00055	0.00038	0.00057	0.00282	0.00249	0.00354	0.00429	0.00083	0.00082
1762.85	0.00055	0.00038	0.00056	0.00271	0.00238	0.0034	0.00412	0.00079	0.00064
1761.43	0.00053	0.00035	0.00052	0.00261	0.00232	0.00326	0.00395	0.00066	0.00045
1760	0.00051	0.0003	0.00048	0.00258	0.00233	0.00317	0.0039	0.00061	0.0004
1758.57	0.00049	0.00028	0.00047	0.00258	0.00238	0.00314	0.00397	0.00066	0.00048
1757.14	0.00048	0.00028	0.00049	0.00258	0.00242	0.00316	0.00409	0.00074	0.00063
1755.72	0.00049	0.0003	0.00052	0.00255	0.00244	0.00321	0.00416	0.00083	0.00077
1754.29	0.00051	0.00033	0.00056	0.00253	0.00247	0.00328	0.00417	0.00087	0.00083
1752.86	0.00052	0.00035	0.0006	0.00256	0.00251	0.00334	0.00412	0.00074	0.0007
1751.43	0.00051	0.00035	0.0006	0.00263	0.00255	0.00336	0.00404	0.00036	0.00037
1750.01	0.00048	0.00033	0.00054	0.00264	0.00252	0.00332	0.00395	-0.00011	4e-05

## Sheet: Fig. 5d
	CH4 Only 1min	CH4 Only 10min	CH4 Only 30min	CH4+CO2 1min	CH4+CO2 10min	CH4+CO2 30min	CH4 Only 1min	CH4 Only 10min	CH4 Only 30min
Wavenumber （cm-1）	Intensity (a.u.)
1600.13	0.00056	0.00049	0.00077	0.0013	0.00325	0.00415	0.00474	0.00563	0.00704
1598.7	0.00059	0.00051	0.00083	0.00136	0.00343	0.00433	0.00496	0.00582	0.00716
1597.27	0.00062	0.00049	0.00085	0.00138	0.0036	0.00453	0.00511	0.00586	0.00724
1595.85	0.00063	0.00047	0.00081	0.00134	0.00372	0.00468	0.00515	0.00579	0.00724
1594.42	0.00062	0.00045	0.00073	0.00127	0.00379	0.00472	0.00514	0.00566	0.00717
1592.99	0.00062	0.00042	0.00067	0.00121	0.00383	0.00469	0.00513	0.00556	0.00704
1591.56	0.00063	0.0004	0.00066	0.00119	0.00388	0.00469	0.00514	0.00557	0.00692
1590.14	0.00065	0.00039	0.00068	0.00123	0.00393	0.00479	0.00516	0.00571	0.00693
1588.71	0.00066	0.0004	0.0007	0.0013	0.00397	0.00497	0.00524	0.0059	0.00707
1587.28	0.00066	0.00042	0.00071	0.00134	0.00402	0.00512	0.0054	0.00605	0.00724
1585.85	0.00065	0.00042	0.00072	0.00134	0.00412	0.00522	0.00563	0.00613	0.00732
1584.43	0.00065	0.00041	0.00075	0.00132	0.0043	0.00532	0.00585	0.00618	0.00734
1583	0.00066	0.00041	0.0008	0.00133	0.00452	0.00548	0.00599	0.00627	0.00746
1581.57	0.00067	0.00042	0.00084	0.00134	0.00467	0.00566	0.00602	0.00634	0.00765
1580.14	0.00066	0.00042	0.00086	0.00134	0.00468	0.00573	0.00595	0.00629	0.00769
1578.72	0.00062	0.0004	0.00083	0.00131	0.00456	0.00565	0.0058	0.00598	0.00738
1577.29	0.00058	0.00037	0.00076	0.00123	0.00444	0.00554	0.00564	0.00551	0.00685
1575.86	0.00057	0.00035	0.00067	0.00117	0.00448	0.00566	0.00563	0.0052	0.00655
1574.44	0.00061	0.00036	0.00062	0.00117	0.00473	0.00601	0.00588	0.00532	0.00674
1573.01	0.00066	0.00039	0.00064	0.0012	0.00496	0.00631	0.00614	0.00565	0.00706
1571.58	0.00069	0.00042	0.00066	0.00118	0.00503	0.00644	0.00625	0.00579	0.00712
1570.15	0.0007	0.00044	0.00069	0.00112	0.00504	0.00647	0.00628	0.00568	0.00693
1568.73	0.00071	0.00046	0.00071	0.00113	0.00516	0.00657	0.00645	0.00556	0.00676
1567.3	0.00073	0.00048	0.00074	0.00122	0.00544	0.00678	0.00681	0.00565	0.00677
1565.87	0.00074	0.00048	0.00073	0.00128	0.00572	0.007	0.00713	0.00585	0.00682
1564.44	0.00074	0.00046	0.0007	0.00126	0.00592	0.00717	0.0073	0.006	0.00679
1563.02	0.00074	0.00043	0.00068	0.00118	0.00604	0.0073	0.00731	0.00598	0.00664
1561.59	0.00074	0.00041	0.00065	0.00105	0.0061	0.00732	0.00719	0.00567	0.00632
1560.16	0.00072	0.00038	0.00057	0.00083	0.00608	0.00716	0.00691	0.0049	0.00568
1558.73	0.00069	0.00035	0.00045	0.00059	0.00601	0.00694	0.00662	0.00398	0.00495
1557.31	0.00069	0.00035	0.0004	0.00054	0.0061	0.0071	0.0067	0.00382	0.00486
1555.88	0.00073	0.00038	0.00046	0.00068	0.00638	0.00755	0.0071	0.00438	0.00537
1554.45	0.00076	0.00042	0.00055	0.00083	0.00678	0.00801	0.00754	0.00501	0.00592
1553.02	0.00078	0.00046	0.00062	0.00094	0.00728	0.00847	0.00799	0.00545	0.00627
1551.6	0.00082	0.00051	0.00066	0.00099	0.00782	0.009	0.00843	0.00564	0.00641
1550.17	0.00087	0.00053	0.00067	0.00101	0.00826	0.00951	0.00876	0.00564	0.00643
1548.74	0.00091	0.00053	0.00063	0.00101	0.00852	0.0099	0.00892	0.00554	0.00641
1547.31	0.0009	0.00053	0.00057	0.001	0.00874	0.01022	0.00906	0.0054	0.00634
1545.89	0.0009	0.00055	0.00054	0.00097	0.0091	0.0107	0.00941	0.00523	0.00615
1544.46	0.00094	0.00061	0.00058	0.00094	0.00962	0.01138	0.00998	0.00504	0.00588
1543.03	0.00101	0.00063	0.00067	0.00092	0.01002	0.01184	0.01034	0.00482	0.00559
1541.6	0.00104	0.00057	0.00067	0.00087	0.00999	0.01162	0.00998	0.00452	0.00529
1540.18	0.00097	0.00049	0.00054	0.00077	0.00973	0.0111	0.00925	0.00423	0.00516
1538.75	0.00089	0.00047	0.00042	0.00073	0.00995	0.01121	0.00923	0.00424	0.00544
1537.32	0.00088	0.00048	0.00039	0.00076	0.0106	0.01186	0.0099	0.00444	0.00581
1535.9	0.0009	0.00046	0.00038	0.00074	0.01112	0.01234	0.01049	0.00447	0.00583
1534.47	0.00087	0.00039	0.00033	0.00065	0.01128	0.01249	0.01069	0.00425	0.00545
1533.04	0.00085	0.00034	0.00027	0.00055	0.0112	0.0126	0.01072	0.00404	0.00502
1531.61	0.00087	0.00034	0.00023	0.00051	0.01126	0.01307	0.01094	0.00409	0.00493
1530.19	0.00091	0.00039	0.00024	0.00052	0.01167	0.01386	0.01131	0.00429	0.0051
1528.76	0.00091	0.00041	0.00025	0.0005	0.01227	0.01463	0.01159	0.00437	0.00517
1527.33	0.00085	0.0004	0.00024	0.00043	0.0128	0.01513	0.01167	0.00422	0.00503
1525.9	0.00081	0.00036	0.00024	0.00035	0.01309	0.0152	0.01165	0.00396	0.00479
1524.48	0.00082	0.00032	0.00024	0.0003	0.01325	0.01494	0.01165	0.00369	0.00459
1523.05	0.00087	0.0003	0.00026	0.00029	0.01355	0.01478	0.0118	0.00343	0.00445
1521.62	0.00092	0.00031	0.00027	0.00028	0.0142	0.01523	0.01227	0.00326	0.00442
1520.19	0.00097	0.00036	0.00026	0.00029	0.01513	0.01642	0.01315	0.00331	0.00455
1518.77	0.00101	0.00041	0.00024	0.0003	0.01612	0.01784	0.0142	0.00351	0.00471
1517.34	0.00102	0.00043	0.00021	0.00032	0.01703	0.01898	0.01518	0.0037	0.00477
1515.91	0.00104	0.00043	0.0002	0.00036	0.01773	0.01972	0.01605	0.00388	0.00479
1514.48	0.00111	0.00044	0.00021	0.00041	0.01815	0.02016	0.01686	0.00411	0.0049
1513.06	0.00121	0.00045	0.00024	0.00046	0.01865	0.02065	0.0177	0.00428	0.00504
1511.63	0.0013	0.00046	0.00024	0.00046	0.01957	0.02149	0.0185	0.00424	0.00503
1510.2	0.00135	0.00046	0.00022	0.00041	0.02084	0.0226	0.01908	0.00394	0.00474
1508.77	0.00141	0.00047	0.00017	0.0003	0.022	0.02346	0.01926	0.00346	0.00423
1507.35	0.00152	0.00051	0.00014	0.00022	0.02238	0.02354	0.01913	0.00306	0.00379
1505.92	0.0016	0.00057	0.00014	0.00023	0.02179	0.02308	0.0191	0.00315	0.00384
1504.49	0.00156	0.00056	0.00018	0.0003	0.02124	0.02296	0.0194	0.00366	0.00427
1503.06	0.00148	0.00052	0.00021	0.00036	0.02128	0.02329	0.01977	0.00408	0.00465
1501.64	0.00143	0.00049	0.00023	0.00039	0.0217	0.02375	0.02007	0.00423	0.00485
1500.21	0.00142	0.00049	0.00024	0.0004	0.02227	0.0242	0.02027	0.0042	0.00494
1498.78	0.00144	0.00051	0.00024	0.00039	0.02284	0.02453	0.02037	0.00406	0.00492
1497.35	0.00142	0.00051	0.00022	0.00036	0.02323	0.0246	0.02046	0.0039	0.00477
1495.93	0.00137	0.00052	0.00019	0.00033	0.02318	0.02449	0.02063	0.00386	0.0046
1494.5	0.00132	0.00053	0.00018	0.00032	0.02278	0.02445	0.02088	0.00394	0.00452
1493.07	0.00131	0.00054	0.00019	0.00032	0.02241	0.02465	0.02109	0.00395	0.00451
1491.65	0.00133	0.00054	0.00019	0.00031	0.02228	0.02509	0.02123	0.00379	0.00444
1490.22	0.00138	0.00052	0.00018	0.00028	0.0224	0.02564	0.0214	0.00352	0.00433
1488.79	0.00148	0.00051	0.00018	0.00028	0.02281	0.02614	0.02173	0.00344	0.00436
1487.36	0.00159	0.00055	0.00019	0.00032	0.02341	0.02646	0.02223	0.00369	0.00466
1485.94	0.00164	0.00061	0.00021	0.00037	0.0239	0.02662	0.0227	0.00407	0.00504
1484.51	0.00162	0.00066	0.00024	0.0004	0.02411	0.02672	0.02293	0.00433	0.00527
1483.08	0.00159	0.00068	0.00025	0.00041	0.02417	0.02684	0.02289	0.00436	0.0053
1481.65	0.00158	0.00066	0.00025	0.0004	0.02422	0.02696	0.02269	0.00425	0.0052
1480.23	0.0016	0.00062	0.00023	0.00039	0.02428	0.027	0.02251	0.00412	0.00509
1478.8	0.00163	0.00058	0.00021	0.0004	0.02441	0.02689	0.02253	0.00404	0.00501
1477.37	0.00167	0.00057	0.00021	0.00042	0.02469	0.02671	0.02271	0.00397	0.00492
1475.94	0.00168	0.00058	0.00021	0.00044	0.02506	0.0266	0.02287	0.00386	0.00477
1474.52	0.00163	0.00059	0.0002	0.00044	0.02533	0.02678	0.02292	0.00371	0.00463
1473.09	0.00156	0.00062	0.00019	0.00041	0.02524	0.02723	0.02293	0.0036	0.0046
1471.66	0.00149	0.00064	0.00018	0.00036	0.02469	0.0275	0.02289	0.00366	0.00474
1470.23	0.00147	0.00061	0.00018	0.00036	0.02396	0.0273	0.02267	0.00387	0.00497
1468.81	0.00145	0.00056	0.00017	0.00037	0.02325	0.02682	0.02228	0.00404	0.00512
1467.38	0.0014	0.00051	0.00017	0.00036	0.02258	0.02627	0.02183	0.00404	0.00507
1465.95	0.00135	0.0005	0.00016	0.00033	0.02206	0.02581	0.02148	0.00392	0.00492
1464.52	0.00135	0.00055	0.00018	0.00034	0.02202	0.02561	0.02144	0.00389	0.00488
1463.1	0.00141	0.00064	0.00023	0.00039	0.02251	0.0257	0.02167	0.00404	0.00503
1461.67	0.0015	0.00071	0.00027	0.00047	0.02307	0.02585	0.02193	0.0042	0.00519
1460.24	0.00155	0.00075	0.00027	0.0005	0.02331	0.02581	0.02198	0.00415	0.00512
1458.81	0.00155	0.00078	0.00025	0.00046	0.02312	0.02545	0.02175	0.00384	0.00479
1457.39	0.00152	0.00077	0.00023	0.00038	0.02253	0.02486	0.02125	0.00344	0.00437
1455.96	0.00149	0.0007	0.00021	0.00034	0.0217	0.02434	0.02069	0.00334	0.00425
1454.53	0.00144	0.00062	0.00019	0.00035	0.02094	0.0239	0.02025	0.00355	0.00448
1453.11	0.00138	0.00058	0.00019	0.00038	0.02044	0.02336	0.01989	0.00382	0.00482
1451.68	0.00136	0.0006	0.00022	0.00041	0.02027	0.02281	0.0196	0.0041	0.00515
1450.25	0.00141	0.00068	0.00028	0.00046	0.0203	0.02242	0.01933	0.0044	0.00543
1448.82	0.00149	0.00077	0.00034	0.0005	0.02022	0.02224	0.01901	0.00465	0.00559
1447.4	0.00151	0.00077	0.00035	0.0005	0.01989	0.02214	0.0187	0.00478	0.00561
1445.97	0.00146	0.0007	0.00032	0.00048	0.01946	0.02204	0.01852	0.00481	0.00561
1444.54	0.00142	0.00063	0.0003	0.00048	0.01915	0.02191	0.01846	0.00483	0.00568
1443.11	0.00142	0.00063	0.0003	0.00052	0.01889	0.02171	0.01843	0.00486	0.0058
1441.69	0.00145	0.00065	0.00031	0.00055	0.01852	0.02134	0.01838	0.00486	0.00584
1440.26	0.00146	0.00068	0.00029	0.00056	0.01812	0.02092	0.01831	0.00478	0.00573
1438.83	0.00146	0.00068	0.00026	0.00054	0.0179	0.02065	0.01821	0.00462	0.0055
1437.4	0.00147	0.00067	0.00025	0.00051	0.01801	0.02059	0.01812	0.00442	0.00528
1435.98	0.00145	0.00067	0.00025	0.0005	0.01833	0.02053	0.01814	0.00434	0.00522
1434.55	0.00141	0.0007	0.00028	0.00052	0.01856	0.02031	0.01825	0.00447	0.00539
1433.12	0.00138	0.00074	0.00032	0.00055	0.01853	0.02001	0.01827	0.00466	0.0056
1431.69	0.00139	0.00075	0.00035	0.00056	0.01825	0.01974	0.01809	0.00478	0.0057
1430.27	0.00143	0.00075	0.00037	0.00056	0.01786	0.01968	0.0178	0.00488	0.0057
1428.84	0.00147	0.00074	0.0004	0.00059	0.01761	0.01994	0.01758	0.00505	0.00575
1427.41	0.00151	0.00074	0.00043	0.00066	0.01769	0.02029	0.01745	0.00521	0.00587
1425.98	0.00156	0.00075	0.00045	0.00072	0.01793	0.02037	0.01733	0.00522	0.00593
1424.56	0.00161	0.00075	0.00043	0.00073	0.01807	0.02013	0.01717	0.00506	0.00584
1423.13	0.00162	0.00073	0.00039	0.0007	0.01795	0.01983	0.01707	0.00485	0.00567
1421.7	0.00159	0.0007	0.00035	0.00066	0.01783	0.01975	0.01711	0.00466	0.00551
1420.27	0.00155	0.00069	0.00033	0.00063	0.01806	0.02001	0.01726	0.0045	0.00539
1418.85	0.00153	0.00071	0.00034	0.0006	0.01855	0.02046	0.01743	0.00437	0.00534
1417.42	0.00154	0.00073	0.00035	0.00058	0.01873	0.02074	0.01753	0.00441	0.00543
1415.99	0.00158	0.00073	0.00037	0.00062	0.01842	0.02072	0.01753	0.00464	0.00568
1414.57	0.00164	0.00072	0.00041	0.00071	0.01809	0.0207	0.01747	0.00494	0.00596
1413.14	0.0017	0.00071	0.00045	0.0008	0.01806	0.02086	0.01736	0.00515	0.00618
1411.71	0.00174	0.00069	0.00047	0.00086	0.01829	0.02108	0.01728	0.00523	0.00631
1410.28	0.00176	0.0007	0.00048	0.00091	0.01854	0.02114	0.01724	0.00524	0.0064
1408.86	0.00178	0.00074	0.0005	0.00097	0.01871	0.02105	0.01721	0.00527	0.00653
1407.43	0.00181	0.00085	0.00057	0.00109	0.01896	0.02101	0.01716	0.00538	0.00672
1406	0.00184	0.00099	0.00069	0.00126	0.0194	0.02116	0.01716	0.00559	0.00692
1404.57	0.00185	0.00109	0.00081	0.00139	0.01974	0.02141	0.01735	0.00584	0.00703
1403.15	0.00182	0.00108	0.00083	0.00141	0.01962	0.02149	0.01763	0.00595	0.00698
1401.72	0.00176	0.00101	0.00077	0.00133	0.01915	0.02133	0.01778	0.0058	0.00676
1400.29	0.00168	0.00094	0.00068	0.00126	0.01889	0.02116	0.01777	0.00546	0.00651
1398.86	0.00165	0.00091	0.00064	0.00126	0.01919	0.02124	0.01781	0.00518	0.00644
1397.44	0.00168	0.00096	0.00069	0.00136	0.02188	0.02154	0.01796	0.00511	0.00663
1396.01	0.00179	0.00108	0.00083	0.00157	0.02151	0.02187	0.01813	0.00532	0.00701
1394.58	0.00199	0.00125	0.00106	0.00189	0.02384	0.02417	0.0193	0.00684	0.00749
1393.15	0.00223	0.0014	0.0013	0.00218	0.02781	0.02636	0.02448	0.00752	0.00794
1391.73	0.0024	0.00148	0.00141	0.00227	0.02848	0.02833	0.02858	0.00899	0.00822
1390.3	0.00246	0.0015	0.00143	0.00224	0.03015	0.03129	0.03155	0.00917	0.00834
1388.87	0.00253	0.00156	0.00146	0.0023	0.03012	0.03156	0.0325	0.00926	0.0085
1387.44	0.00266	0.00169	0.00154	0.00253	0.02836	0.02805	0.02843	0.00845	0.00877
1386.02	0.00282	0.00189	0.00169	0.00292	0.02762	0.02338	0.02334	0.00887	0.00917
1384.59	0.00295	0.00211	0.00195	0.00348	0.02688	0.02349	0.02329	0.00857	0.0097
1383.16	0.00306	0.00231	0.00228	0.0041	0.02424	0.02361	0.02361	0.00933	0.01025
1381.73	0.00319	0.00245	0.00259	0.00463	0.0237	0.02388	0.02388	0.00992	0.01077
1380.31	0.00337	0.00254	0.00284	0.00504	0.02222	0.02422	0.02422	0.01027	0.01123
1378.88	0.00353	0.00261	0.00302	0.0053	0.02259	0.02444	0.02444	0.01039	0.01157
1377.45	0.00367	0.0027	0.00316	0.00551	0.02272	0.02448	0.02448	0.01039	0.01187
1376.02	0.00389	0.00295	0.00344	0.00597	0.02297	0.02465	0.02465	0.01062	0.01246
1374.6	0.00421	0.00333	0.00388	0.00674	0.02353	0.02492	0.02492	0.01124	0.01341
1373.17	0.00441	0.00361	0.00423	0.00739	0.02394	0.02485	0.02485	0.01197	0.01423
1371.74	0.00444	0.00375	0.00447	0.00781	0.02386	0.02463	0.02463	0.01265	0.01481
1370.32	0.00453	0.00403	0.0049	0.00849	0.02366	0.02496	0.02496	0.01351	0.01563
1368.89	0.0048	0.00447	0.00555	0.00953	0.02357	0.02575	0.02575	0.01452	0.01672
1367.46	0.00511	0.00483	0.0061	0.0104	0.02347	0.02615	0.01934	0.01528	0.01754
1366.03	0.00526	0.00498	0.00631	0.01064	0.02329	0.02592	0.01883	0.01555	0.01772
1364.61	0.0053	0.00507	0.00638	0.01053	0.02331	0.02565	0.01852	0.01563	0.01763
1363.18	0.00539	0.00527	0.00664	0.01066	0.02369	0.02584	0.01854	0.01596	0.01793
1361.75	0.0056	0.00556	0.00709	0.01126	0.0241	0.02623	0.01861	0.0167	0.01884
1360.32	0.00583	0.0058	0.00754	0.01215	0.02402	0.02627	0.01849	0.0176	0.02004
1358.9	0.00612	0.00612	0.00818	0.0134	0.02382	0.02623	0.01834	0.01874	0.02147
1357.47	0.00666	0.00676	0.00934	0.01539	0.02423	0.02669	0.01845	0.02044	0.02344
1356.04	0.00735	0.00761	0.01079	0.01779	0.02518	0.02743	0.01871	0.02231	0.02551
1354.61	0.00777	0.00821	0.01167	0.0194	0.02574	0.0276	0.01877	0.02333	0.02666
1353.19	0.00764	0.0082	0.01144	0.01933	0.02506	0.02667	0.0184	0.02296	0.0264
1351.76	0.0071	0.00761	0.0104	0.0179	0.02326	0.02497	0.0176	0.02167	0.02518
1350.33	0.00666	0.00698	0.00953	0.01659	0.02151	0.02349	0.01677	0.02067	0.0242
1348.9	0.00669	0.00686	0.00961	0.01675	0.02097	0.02308	0.01638	0.02098	0.02446
1347.48	0.00692	0.00712	0.01027	0.01779	0.02121	0.02326	0.01635	0.02197	0.02527
1346.05	0.00695	0.00727	0.01055	0.01821	0.02114	0.02306	0.01625	0.0224	0.02534
1344.62	0.00704	0.00755	0.01081	0.01861	0.02116	0.02293	0.01633	0.02293	0.02553
1343.19	0.00753	0.00832	0.01173	0.02016	0.02217	0.02365	0.01692	0.02445	0.027
1341.77	0.00775	0.00876	0.01221	0.02103	0.02316	0.02423	0.01735	0.0251	0.02791
1340.34	0.00704	0.00799	0.01098	0.019	0.02237	0.02333	0.01677	0.023	0.02614
1338.91	0.00602	0.00675	0.00919	0.01594	0.02012	0.02154	0.01546	0.0201	0.02332
1337.48	0.00533	0.00587	0.00804	0.01383	0.01765	0.01975	0.01403	0.01843	0.02146
1336.06	0.00484	0.00528	0.00729	0.01236	0.01549	0.01793	0.01269	0.01757	0.0203
1334.63	0.00455	0.00498	0.00694	0.01164	0.01419	0.01647	0.01178	0.01732	0.01981
1333.2	0.0045	0.00501	0.00705	0.01183	0.01378	0.01565	0.01144	0.0177	0.02013
1331.78	0.00433	0.00482	0.00689	0.01161	0.01322	0.01473	0.0111	0.01758	0.01988
1330.35	0.00386	0.00421	0.00617	0.01031	0.01206	0.01342	0.01046	0.0164	0.01844
1328.92	0.00352	0.00379	0.00568	0.00931	0.01118	0.01257	0.01002	0.01547	0.01729
1327.49	0.00339	0.00372	0.00556	0.00899	0.01079	0.01227	0.00991	0.01515	0.01694
1326.07	0.00309	0.00345	0.00499	0.00805	0.01005	0.01153	0.00957	0.01418	0.01601
1324.64	0.0026	0.00287	0.00398	0.00642	0.00886	0.01018	0.00879	0.01242	0.01425
1323.21	0.00227	0.00242	0.0033	0.00526	0.00801	0.0091	0.00805	0.01107	0.0129
1321.78	0.00214	0.00218	0.00304	0.00478	0.00769	0.00859	0.00759	0.01039	0.01229
1320.36	0.00202	0.00195	0.00282	0.00441	0.00747	0.00828	0.00729	0.0098	0.01186
1318.93	0.00184	0.00173	0.00254	0.00396	0.00713	0.00798	0.00704	0.0092	0.01141
1317.5	0.00166	0.00157	0.00231	0.00359	0.00676	0.0077	0.00685	0.0088	0.01099
1316.07	0.00148	0.00141	0.00209	0.00326	0.00634	0.00738	0.00666	0.0085	0.01043
1314.65	0.00136	0.00127	0.00186	0.00298	0.00588	0.00705	0.00646	0.00822	0.00976
1313.22	0.00133	0.0012	0.00172	0.00288	0.00551	0.00682	0.00629	0.00806	0.00935
1311.79	0.00139	0.00123	0.00174	0.00301	0.00529	0.00666	0.00618	0.00809	0.00944
1310.36	0.00175	0.00165	0.0024	0.00407	0.00581	0.00721	0.00654	0.00926	0.01105
1308.94	0.00369	0.00409	0.00622	0.0098	0.00945	0.01105	0.00892	0.01549	0.0183
1307.51	0.01077	0.01373	0.02132	0.03249	0.02146	0.02343	0.01581	0.03614	0.04094
1306.08	0.02591	0.03589	0.05686	0.08857	0.04523	0.04727	0.02759	0.0796	0.08697
1304.65	0.04008	0.05809	0.09385	0.15221	0.06663	0.06828	0.03685	0.12316	0.13223
1303.23	0.03938	0.05805	0.09431	0.1563	0.06516	0.06686	0.03554	0.12446	0.13347
1301.8	0.02847	0.04201	0.06795	0.11279	0.04837	0.05044	0.02762	0.09401	0.10192
1300.37	0.01889	0.02776	0.04485	0.07431	0.03365	0.03572	0.02064	0.06621	0.07298
1298.94	0.01353	0.01971	0.03204	0.05303	0.0253	0.02706	0.01666	0.05019	0.05614
1297.52	0.01076	0.01547	0.02538	0.04197	0.02089	0.02237	0.01456	0.04164	0.04709
1296.09	0.0092	0.01307	0.02155	0.03572	0.01827	0.01968	0.01326	0.03673	0.04184
1294.66	0.00827	0.01161	0.01913	0.03205	0.01657	0.01804	0.01229	0.03378	0.03854
1293.24	0.00755	0.01044	0.01724	0.0293	0.01529	0.01678	0.01148	0.03158	0.0359
1291.81	0.00676	0.00919	0.01524	0.02624	0.01402	0.0155	0.01074	0.02919	0.03301
1290.38	0.00595	0.008	0.0133	0.02304	0.01279	0.01426	0.0101	0.02672	0.03011
1288.95	0.00533	0.00705	0.01175	0.02033	0.01176	0.0132	0.00952	0.02458	0.02768
1287.53	0.00481	0.00616	0.01029	0.01779	0.01066	0.01203	0.00877	0.02251	0.02535
1286.1	0.00432	0.00526	0.00888	0.01543	0.00941	0.01072	0.0079	0.02056	0.02306
1284.67	0.00405	0.00475	0.00818	0.0143	0.00857	0.00992	0.00734	0.01965	0.0219
1283.24	0.004	0.00468	0.0083	0.01441	0.00836	0.00981	0.00725	0.01974	0.022
1281.82	0.0038	0.00452	0.00824	0.01404	0.00817	0.00962	0.00719	0.01924	0.02169
1280.39	0.00332	0.00402	0.0074	0.01241	0.00756	0.00886	0.00679	0.01753	0.02014
1278.96	0.00293	0.00366	0.00659	0.0111	0.00699	0.0081	0.00637	0.01617	0.01883
1277.53	0.00286	0.00367	0.00634	0.01098	0.00683	0.0078	0.00626	0.01609	0.01877
1276.11	0.00288	0.00367	0.0062	0.01101	0.00673	0.00765	0.00632	0.0164	0.01895
1274.68	0.00277	0.00344	0.00581	0.01035	0.00643	0.00742	0.00631	0.01619	0.01837
1273.25	0.00271	0.00335	0.00571	0.00998	0.00632	0.00749	0.00629	0.01605	0.01791
1271.82	0.00295	0.00376	0.00644	0.01099	0.00682	0.00819	0.0065	0.0169	0.01886
1270.4	0.00338	0.00443	0.00767	0.01285	0.00768	0.00914	0.00688	0.01838	0.02089
1268.97	0.00363	0.00468	0.00834	0.0137	0.0081	0.0095	0.00702	0.01912	0.02213
1267.54	0.00348	0.0043	0.00795	0.01275	0.0077	0.00901	0.00671	0.01853	0.02147
1266.11	0.00314	0.0038	0.00718	0.0113	0.007	0.00822	0.00623	0.01745	0.01993
1264.69	0.00295	0.00364	0.00684	0.01068	0.00667	0.0078	0.00605	0.01702	0.01913
1263.26	0.00305	0.00394	0.00713	0.01121	0.00696	0.00799	0.00633	0.01761	0.01965
1261.83	0.00335	0.00437	0.00768	0.01224	0.00744	0.00848	0.00678	0.01852	0.02076
1260.4	0.00347	0.00434	0.00757	0.01232	0.00732	0.00851	0.00682	0.01824	0.02083
1258.98	0.00314	0.00367	0.0064	0.01074	0.00638	0.00766	0.00625	0.01627	0.01912
1257.55	0.00267	0.00299	0.00518	0.00897	0.00542	0.00665	0.00559	0.01431	0.01722
1256.12	0.0025	0.00285	0.00488	0.00857	0.00517	0.00632	0.00539	0.014	0.01687
1254.69	0.0026	0.00305	0.00525	0.00918	0.00545	0.00657	0.00557	0.01492	0.01769
1253.27	0.00261	0.00298	0.00528	0.00919	0.00548	0.00662	0.00562	0.01524	0.0178
1251.84	0.00245	0.0026	0.0047	0.00826	0.0051	0.00621	0.00538	0.0145	0.01685
1250.41	0.0025	0.00251	0.00452	0.00798	0.00499	0.00606	0.00526	0.0143	0.01659
1248.99	0.00296	0.00306	0.00538	0.00927	0.0056	0.00663	0.00555	0.01568	0.01801
1247.56	0.0035	0.00384	0.00667	0.01107	0.00638	0.00745	0.00598	0.01753	0.01983
1246.13	0.00357	0.00412	0.0071	0.01148	0.00646	0.00762	0.00614	0.01791	0.02018
1244.7	0.00324	0.0038	0.00655	0.0105	0.00591	0.00713	0.006	0.01683	0.01917
1243.28	0.00291	0.00339	0.0059	0.00947	0.00536	0.00657	0.00573	0.01563	0.01805
1241.85	0.00266	0.00305	0.00554	0.00878	0.00502	0.00616	0.00541	0.0148	0.01721
1240.42	0.00244	0.00279	0.00536	0.00835	0.0048	0.00588	0.00512	0.01428	0.01666
1238.99	0.00233	0.00273	0.00544	0.00847	0.00478	0.00582	0.00498	0.0143	0.01672
1237.57	0.00235	0.00285	0.00563	0.00898	0.00487	0.0059	0.00494	0.01469	0.01713
1236.14	0.00225	0.00272	0.00526	0.00861	0.00465	0.00565	0.00472	0.01424	0.01655
1234.71	0.0019	0.00216	0.00415	0.00685	0.00394	0.00491	0.00422	0.01251	0.01452
1233.28	0.00157	0.00164	0.00324	0.00523	0.0033	0.00422	0.00378	0.01091	0.01265
1231.86	0.00153	0.00156	0.0032	0.00502	0.00319	0.00414	0.00374	0.01072	0.01235
1230.43	0.00169	0.00183	0.00377	0.00587	0.00349	0.00449	0.00404	0.0115	0.01318
1229	0.00174	0.00203	0.00408	0.00636	0.00368	0.00465	0.00428	0.01177	0.0136
1227.57	0.00159	0.00196	0.00376	0.00584	0.00355	0.00439	0.00424	0.01113	0.01309
1226.15	0.00151	0.00188	0.00344	0.00531	0.00342	0.00419	0.00414	0.01077	0.01279
1224.72	0.00165	0.00202	0.0036	0.00564	0.00354	0.00441	0.00425	0.01148	0.01352
1223.29	0.00187	0.00225	0.00407	0.00654	0.00379	0.00482	0.00449	0.01265	0.01467
1221.86	0.00194	0.00234	0.00438	0.00713	0.00394	0.00496	0.00463	0.01316	0.0152
1220.44	0.00187	0.00223	0.00434	0.00707	0.00396	0.00481	0.00461	0.01283	0.01504
1219.01	0.00182	0.00205	0.00414	0.00669	0.00391	0.00462	0.00455	0.01228	0.01473
1217.58	0.00182	0.00188	0.00388	0.00617	0.00372	0.00443	0.00447	0.01175	0.01425
1216.15	0.00176	0.00169	0.00353	0.00549	0.00333	0.00416	0.00427	0.01107	0.01334
1214.73	0.00161	0.00156	0.00319	0.00492	0.00295	0.00389	0.00398	0.01042	0.01238
1213.3	0.00151	0.00157	0.00308	0.00487	0.00286	0.0038	0.00376	0.01032	0.01211
1211.87	0.00151	0.00168	0.00316	0.00523	0.00304	0.00388	0.00362	0.0107	0.01252
1210.45	0.0015	0.0017	0.0031	0.00532	0.00314	0.00385	0.00346	0.01078	0.01274
1209.02	0.00137	0.00151	0.00272	0.00473	0.00293	0.00358	0.00324	0.01009	0.01216
1207.59	0.00119	0.00125	0.00227	0.00394	0.00256	0.00325	0.00308	0.00914	0.01122
1206.16	0.00109	0.00108	0.00201	0.00349	0.00232	0.00311	0.00304	0.00862	0.01063
1204.74	0.00111	0.00102	0.00199	0.00344	0.00226	0.00315	0.00311	0.00861	0.01054
1203.31	0.00117	0.00102	0.00209	0.0035	0.00231	0.00325	0.0032	0.00876	0.0107
1201.88	0.00117	0.00104	0.00218	0.00348	0.00234	0.00327	0.00327	0.00874	0.01075
1200.45	0.00109	0.00105	0.00218	0.00332	0.00229	0.00319	0.00331	0.00853	0.01054

## Sheet: Fig. 5e
	CO2 Only 1min	CO2 Only 10min	CO2 Only 30min	CO2+CH4 1min	CO2+CH4 10min	CO2+CH4 30min	CO2 Only 1min	CO2 Only 10min	CO2 Only 30min
Wavenumber （cm-1）	Intensity (a.u.)
3801.2	1e-05	0.00017	0.00049	0.00113	0.00709	0.00741	0.00831	0.0032	0.00319
3799.77	1e-05	0.00022	0.00054	0.00125	0.00722	0.00745	0.0086	0.00319	0.00324
3798.34	5e-05	0.00025	0.00056	0.00136	0.0073	0.00748	0.00878	0.00308	0.00312
3796.92	0.0001	0.00027	0.00056	0.00138	0.00732	0.00755	0.00885	0.00294	0.00294
3795.49	0.0001	0.00029	0.00051	0.00129	0.00714	0.00758	0.00868	0.00277	0.00278
3794.06	6e-05	0.00028	0.00045	0.00116	0.00675	0.00744	0.00825	0.00257	0.00265
3792.63	3e-05	0.00027	0.00042	0.00107	0.00639	0.00721	0.00783	0.00243	0.00258
3791.21	2e-05	0.00026	0.00045	0.00103	0.0063	0.00709	0.00768	0.00243	0.0026
3789.78	4e-05	0.00028	0.00051	0.00103	0.0065	0.00715	0.00779	0.00257	0.00265
3788.35	6e-05	0.00031	0.00054	0.00107	0.00682	0.00729	0.008	0.00274	0.00264
3786.92	7e-05	0.00032	0.00053	0.00113	0.00711	0.0074	0.00819	0.00285	0.00257
3785.5	6e-05	0.0003	0.0005	0.00118	0.00722	0.00744	0.00836	0.00289	0.00253
3784.07	5e-05	0.00026	0.00047	0.0012	0.00713	0.00746	0.00841	0.00288	0.00257
3782.64	5e-05	0.00022	0.00046	0.0012	0.00696	0.00751	0.0083	0.00283	0.00263
3781.21	6e-05	0.00021	0.00044	0.00119	0.00684	0.00759	0.00813	0.00274	0.00266
3779.79	8e-05	0.00021	0.00043	0.00118	0.00679	0.00761	0.008	0.00265	0.00264
3778.36	9e-05	0.00023	0.00043	0.00116	0.00675	0.00749	0.00796	0.0026	0.00258
3776.93	8e-05	0.00024	0.00045	0.00113	0.0067	0.0073	0.008	0.00264	0.00248
3775.5	5e-05	0.00025	0.00047	0.00109	0.00666	0.00714	0.00804	0.00272	0.00243
3774.08	3e-05	0.00024	0.00046	0.00105	0.00662	0.00706	0.00802	0.00278	0.00244
3772.65	2e-05	0.00023	0.00042	0.00102	0.00661	0.0071	0.00799	0.00281	0.00248
3771.22	3e-05	0.00023	0.00038	0.00103	0.00668	0.00736	0.00811	0.00288	0.00256
3769.79	4e-05	0.00025	0.00039	0.00107	0.00676	0.00777	0.00837	0.00297	0.00269
3768.37	5e-05	0.0003	0.00046	0.00112	0.00676	0.00805	0.00859	0.00306	0.00288
3766.94	5e-05	0.00036	0.00061	0.00121	0.00676	0.00804	0.00874	0.00319	0.0031
3765.51	7e-05	0.00044	0.00077	0.00138	0.0069	0.00791	0.00898	0.00346	0.00336
3764.08	0.00012	0.00053	0.00088	0.00159	0.00711	0.00782	0.00926	0.00384	0.00363
3762.66	0.00017	0.00062	0.00091	0.00176	0.00723	0.00778	0.0094	0.00426	0.00395
3761.23	0.00022	0.00074	0.00094	0.00189	0.00723	0.00772	0.00942	0.00468	0.00444
3759.8	0.00025	0.0009	0.00106	0.00201	0.00723	0.00767	0.00954	0.00515	0.00524
3758.38	0.00029	0.00112	0.00132	0.00219	0.00728	0.00769	0.0099	0.00576	0.00639
3756.95	0.00042	0.00142	0.0017	0.00244	0.00741	0.00782	0.01039	0.00664	0.00785
3755.52	0.00067	0.00178	0.00216	0.0028	0.00764	0.00804	0.01093	0.00788	0.00963
3754.09	0.00105	0.0022	0.00269	0.00335	0.0081	0.0084	0.01157	0.0096	0.01187
3752.67	0.00156	0.00272	0.00337	0.00417	0.00882	0.009	0.01249	0.01205	0.01493
3751.24	0.00223	0.00351	0.00436	0.00527	0.00964	0.00987	0.01375	0.01567	0.01943
3749.81	0.00309	0.00469	0.00578	0.00647	0.01019	0.01073	0.01511	0.02072	0.02575
3748.38	0.004	0.00603	0.00736	0.00756	0.01028	0.01124	0.01626	0.02636	0.03293
3746.96	0.00483	0.00736	0.00879	0.00864	0.01031	0.01156	0.01744	0.03168	0.03989
3745.53	0.00581	0.00898	0.01024	0.01002	0.01062	0.01198	0.01909	0.03728	0.04753
3744.1	0.00734	0.01113	0.01207	0.01201	0.01129	0.01254	0.02113	0.0441	0.05691
3742.67	0.00941	0.01324	0.01424	0.01421	0.01204	0.01308	0.02256	0.05139	0.06616
3741.25	0.01126	0.0145	0.01626	0.01576	0.0125	0.0135	0.02288	0.05741	0.07261
3739.82	0.0126	0.01535	0.01797	0.01675	0.01274	0.01389	0.02305	0.06262	0.07765
3738.39	0.01374	0.0164	0.01951	0.01779	0.01304	0.01433	0.02396	0.06825	0.08327
3736.96	0.01474	0.0176	0.02071	0.01904	0.01341	0.01478	0.02578	0.07403	0.08921
3735.54	0.0151	0.01822	0.02091	0.01984	0.01356	0.01491	0.02764	0.07754	0.09315
3734.11	0.0143	0.01751	0.01948	0.01919	0.01316	0.01435	0.02783	0.07586	0.09268
3732.68	0.01287	0.016	0.01717	0.01751	0.01254	0.0134	0.02606	0.07026	0.08846
3731.25	0.01187	0.01498	0.01567	0.01635	0.01231	0.01273	0.02403	0.06541	0.0837
3729.83	0.01153	0.01474	0.01546	0.01622	0.01246	0.01248	0.02294	0.06316	0.0802
3728.4	0.01136	0.01466	0.01574	0.01644	0.0126	0.01233	0.02265	0.06182	0.07739
3726.97	0.01086	0.01414	0.01542	0.01616	0.01248	0.01214	0.02252	0.059	0.07367
3725.54	0.00991	0.01299	0.01405	0.01501	0.01212	0.01192	0.0219	0.05368	0.0677
3724.12	0.00868	0.01143	0.01208	0.01324	0.0116	0.01167	0.02056	0.04675	0.0596
3722.69	0.00738	0.00982	0.01023	0.01136	0.01093	0.01131	0.01886	0.03999	0.05099
3721.26	0.0061	0.00842	0.00876	0.00965	0.01023	0.01081	0.01729	0.03434	0.04335
3719.84	0.00487	0.00727	0.00753	0.00815	0.00969	0.01024	0.01604	0.0296	0.03696
3718.41	0.00382	0.00628	0.0065	0.00692	0.00936	0.00979	0.01505	0.0252	0.03144
3716.98	0.00305	0.00539	0.00568	0.00602	0.00915	0.0096	0.01433	0.02118	0.02672
3715.55	0.00261	0.00468	0.00516	0.00548	0.00898	0.00965	0.01401	0.01832	0.02342
3714.13	0.00254	0.00434	0.00504	0.0054	0.00891	0.0099	0.01434	0.0175	0.02246
3712.7	0.00299	0.0046	0.00553	0.00596	0.00907	0.01036	0.01546	0.01932	0.0247
3711.27	0.00413	0.00561	0.00687	0.00734	0.00961	0.01103	0.0171	0.02409	0.03071
3709.84	0.00574	0.00722	0.00883	0.00922	0.01042	0.01171	0.01833	0.03052	0.03892
3708.42	0.00706	0.0088	0.0105	0.0107	0.01106	0.01206	0.01858	0.03582	0.0455
3706.99	0.00772	0.00988	0.01137	0.01138	0.01128	0.0121	0.01839	0.03897	0.04904
3705.56	0.00792	0.0104	0.01161	0.01147	0.01123	0.01201	0.01833	0.04078	0.05081
3704.13	0.00787	0.01041	0.01144	0.01125	0.01117	0.01188	0.01845	0.04168	0.05181
3702.71	0.0076	0.01004	0.01106	0.01094	0.01121	0.01169	0.0185	0.04156	0.05225
3701.28	0.00724	0.0096	0.01074	0.01081	0.01124	0.01139	0.01832	0.0406	0.05223
3699.85	0.00704	0.00947	0.01067	0.01096	0.01113	0.0111	0.01805	0.0397	0.05226
3698.42	0.00715	0.00969	0.01074	0.01121	0.01093	0.01097	0.01791	0.03939	0.05258
3697	0.00738	0.00988	0.01071	0.01127	0.01067	0.01094	0.01787	0.03927	0.05259
3695.57	0.0075	0.00984	0.0106	0.01101	0.01043	0.011	0.0179	0.03915	0.05195
3694.14	0.00745	0.00972	0.01057	0.01061	0.0104	0.0113	0.01815	0.03946	0.05124
3692.71	0.00728	0.00959	0.01064	0.01027	0.01077	0.01193	0.01869	0.04014	0.05072
3691.29	0.00696	0.00928	0.01053	0.00997	0.01141	0.01261	0.01916	0.0401	0.0495
3689.86	0.00644	0.0086	0.00993	0.00956	0.01179	0.01286	0.01896	0.03816	0.04665
3688.43	0.00589	0.00772	0.00895	0.00906	0.01145	0.01247	0.01799	0.03471	0.04278
3687	0.00553	0.00706	0.0081	0.00862	0.01066	0.0118	0.01689	0.03154	0.03935
3685.58	0.00527	0.00669	0.00762	0.00825	0.01004	0.01123	0.01614	0.02944	0.03651
3684.15	0.00494	0.00641	0.00728	0.00782	0.00974	0.01078	0.01558	0.02781	0.03366
3682.72	0.0045	0.00606	0.00691	0.00733	0.00961	0.01042	0.01506	0.02614	0.03088
3681.3	0.00401	0.00562	0.00649	0.00689	0.00953	0.01018	0.01463	0.02437	0.02863
3679.87	0.00356	0.00512	0.00606	0.00652	0.0095	0.01012	0.01437	0.02259	0.02706
3678.44	0.00319	0.00468	0.00567	0.00627	0.00951	0.01025	0.01434	0.02108	0.02608
3677.01	0.00292	0.00437	0.00534	0.00618	0.00955	0.01058	0.01459	0.02012	0.02545
3675.59	0.00267	0.00408	0.00496	0.00613	0.0096	0.011	0.01494	0.01938	0.02441
3674.16	0.00236	0.0036	0.00447	0.00576	0.00959	0.01113	0.01483	0.01793	0.02187
3672.73	0.00203	0.00305	0.00399	0.0051	0.00946	0.01077	0.01422	0.01582	0.01865
3671.3	0.00175	0.00267	0.00365	0.00455	0.00936	0.01024	0.01371	0.014	0.01629
3669.88	0.00151	0.00246	0.00338	0.00423	0.00933	0.00979	0.01344	0.01267	0.01488
3668.45	0.00131	0.00229	0.00307	0.00402	0.00926	0.00945	0.01307	0.01149	0.01371
3667.02	0.00116	0.00207	0.00274	0.00376	0.00906	0.00923	0.01249	0.01031	0.01238
3665.59	0.00102	0.00185	0.00247	0.00345	0.00882	0.00908	0.01197	0.00925	0.01107
3664.17	0.00089	0.00169	0.00227	0.00312	0.00864	0.0089	0.01158	0.00838	0.00999
3662.74	0.00079	0.00158	0.00209	0.0028	0.00852	0.00861	0.01122	0.00771	0.00918
3661.31	0.00071	0.00149	0.00189	0.00254	0.00841	0.00831	0.01086	0.00724	0.0086
3659.88	0.00065	0.00139	0.0017	0.00237	0.00827	0.0082	0.0106	0.00702	0.00825
3658.46	0.00062	0.00133	0.00161	0.00238	0.0081	0.0084	0.01063	0.0071	0.00816
3657.03	0.00066	0.00134	0.0017	0.00256	0.00799	0.00885	0.01101	0.00747	0.00834
3655.6	0.00077	0.00142	0.00192	0.00282	0.00802	0.00928	0.01152	0.00795	0.0086
3654.17	0.00086	0.00149	0.00209	0.00296	0.00819	0.00939	0.01185	0.00832	0.00876
3652.75	0.00088	0.00152	0.00211	0.00301	0.00844	0.0093	0.01203	0.00861	0.00893
3651.32	0.00087	0.00157	0.00211	0.00313	0.00875	0.00932	0.01249	0.0091	0.0095
3649.89	0.00091	0.00176	0.00227	0.00347	0.00913	0.00958	0.01344	0.01017	0.01093
3648.46	0.00106	0.00216	0.00265	0.00397	0.00937	0.0099	0.01444	0.01186	0.0132
3647.04	0.00126	0.00256	0.00303	0.00428	0.00926	0.00984	0.01455	0.01337	0.01508
3645.61	0.00142	0.00273	0.00319	0.00423	0.00897	0.00945	0.01387	0.01409	0.01572
3644.18	0.00154	0.00278	0.0033	0.00415	0.00882	0.0092	0.01321	0.01449	0.01601
3642.75	0.00171	0.00289	0.00357	0.00427	0.00891	0.00934	0.01298	0.01513	0.0169
3641.33	0.00202	0.00315	0.00404	0.00464	0.00917	0.00975	0.01315	0.01616	0.01862
3639.9	0.00243	0.00349	0.00455	0.00508	0.00945	0.01011	0.01351	0.0174	0.02079
3638.47	0.00285	0.00381	0.00491	0.00542	0.00963	0.0102	0.01386	0.01869	0.02286
3637.05	0.00319	0.00414	0.00518	0.00569	0.00968	0.01011	0.01421	0.02011	0.02465
3635.62	0.00352	0.00463	0.0056	0.00606	0.00966	0.01004	0.01464	0.02193	0.02645
3634.19	0.00383	0.00524	0.00619	0.00661	0.00968	0.01002	0.01513	0.02402	0.02845
3632.76	0.00407	0.00572	0.00668	0.0072	0.00975	0.00996	0.01556	0.02588	0.03036
3631.34	0.00424	0.00597	0.00686	0.00768	0.0099	0.00988	0.01599	0.02723	0.03191
3629.91	0.00443	0.00617	0.00685	0.00807	0.01015	0.00989	0.01653	0.02829	0.03326
3628.48	0.00458	0.00639	0.00675	0.00821	0.01034	0.01001	0.01689	0.02888	0.03419
3627.05	0.00444	0.00631	0.00643	0.00786	0.01024	0.01009	0.01649	0.02811	0.03365
3625.63	0.00405	0.00583	0.00594	0.00723	0.00994	0.01012	0.01559	0.02617	0.03163
3624.2	0.00363	0.00522	0.00546	0.00667	0.00968	0.01024	0.01488	0.02415	0.02922
3622.77	0.00317	0.00459	0.00496	0.00616	0.00941	0.01039	0.01449	0.02221	0.0267
3621.34	0.00263	0.00389	0.00434	0.00561	0.00903	0.01036	0.01425	0.02005	0.02389
3619.92	0.0021	0.00318	0.00367	0.00506	0.0086	0.01011	0.01387	0.01761	0.0209
3618.49	0.00172	0.00266	0.00315	0.00462	0.00833	0.00975	0.01322	0.0152	0.01815
3617.06	0.00148	0.00243	0.00289	0.00431	0.00831	0.00946	0.01258	0.0132	0.01589
3615.63	0.00128	0.0023	0.00274	0.00409	0.00845	0.00932	0.01237	0.01171	0.01402
3614.21	0.00106	0.00215	0.00257	0.00392	0.00862	0.00936	0.01258	0.0107	0.01249
3612.78	0.00093	0.00201	0.00245	0.00383	0.00877	0.0096	0.01284	0.01026	0.01167
3611.35	0.001	0.00199	0.00257	0.00392	0.00889	0.00993	0.01303	0.01065	0.01206
3609.92	0.00133	0.00224	0.00301	0.00427	0.00904	0.01021	0.01342	0.0121	0.01393
3608.5	0.0019	0.00281	0.00371	0.0049	0.00928	0.01036	0.01411	0.01475	0.0171
3607.07	0.0026	0.00364	0.00446	0.00564	0.0096	0.01035	0.01471	0.01825	0.02086
3605.64	0.00325	0.00449	0.0051	0.00628	0.00991	0.01025	0.01487	0.02149	0.02423
3604.21	0.00378	0.00519	0.00567	0.00682	0.01012	0.01022	0.0149	0.02378	0.02698
3602.79	0.00426	0.00579	0.00635	0.00739	0.01021	0.01036	0.01519	0.0255	0.02964
3601.36	0.0047	0.00632	0.00714	0.00799	0.01023	0.01066	0.01579	0.0271	0.03242
3599.93	0.00504	0.00665	0.00778	0.00844	0.01025	0.01099	0.01656	0.02844	0.03466
3598.51	0.00524	0.00672	0.00802	0.00865	0.01036	0.01124	0.01735	0.02926	0.03574
3597.08	0.00534	0.00666	0.00797	0.00875	0.01065	0.01146	0.01809	0.02987	0.03613
3595.65	0.00542	0.00668	0.00798	0.00884	0.01105	0.01174	0.01859	0.03066	0.03675
3594.22	0.00546	0.00678	0.00809	0.00884	0.01135	0.01194	0.01859	0.03121	0.03745
3592.8	0.00533	0.00677	0.008	0.00858	0.01132	0.01184	0.01802	0.03052	0.03708
3591.37	0.00494	0.00648	0.0075	0.00814	0.011	0.01152	0.01719	0.02845	0.03521
3589.94	0.00436	0.00594	0.00682	0.00775	0.01066	0.01136	0.01656	0.02594	0.03263
3588.51	0.00374	0.00536	0.00629	0.00752	0.01044	0.01152	0.01622	0.02377	0.03018
3587.09	0.00325	0.00498	0.00595	0.0073	0.01031	0.01178	0.01582	0.02204	0.02816
3585.66	0.003	0.0048	0.00561	0.00687	0.01014	0.01174	0.01506	0.02053	0.02637
3584.23	0.00292	0.00461	0.00516	0.00626	0.00998	0.01136	0.01431	0.01918	0.02457
3582.8	0.00287	0.0043	0.00468	0.00565	0.00991	0.01087	0.014	0.01806	0.02269
3581.38	0.00269	0.00385	0.00422	0.00511	0.00983	0.01038	0.01395	0.01714	0.02079
3579.95	0.00243	0.00335	0.00381	0.00465	0.00965	0.01001	0.01386	0.01635	0.01909
3578.52	0.00222	0.00302	0.00354	0.0044	0.00956	0.00993	0.01374	0.01572	0.01794
3577.09	0.00214	0.00298	0.00349	0.00438	0.00969	0.01018	0.01371	0.01531	0.01749
3575.67	0.00214	0.0031	0.00357	0.00448	0.00988	0.01043	0.01366	0.01509	0.01745
3574.24	0.00212	0.00317	0.00362	0.00452	0.00984	0.01036	0.01346	0.01494	0.01742
3572.81	0.00204	0.00312	0.00362	0.0045	0.00959	0.01005	0.01332	0.01479	0.01727
3571.38	0.00195	0.00306	0.00359	0.00457	0.00937	0.00982	0.01356	0.01473	0.01712
3569.96	0.00191	0.00309	0.00359	0.00482	0.0094	0.00983	0.01433	0.01499	0.01724
3568.53	0.00197	0.00321	0.00362	0.00525	0.00971	0.01006	0.01551	0.01574	0.01781
3567.1	0.00207	0.00334	0.00371	0.00567	0.01013	0.01035	0.01652	0.0166	0.01854
3565.67	0.0021	0.00334	0.00373	0.00567	0.01024	0.01053	0.01649	0.01666	0.01853
3564.25	0.00198	0.00316	0.00355	0.00518	0.00991	0.01044	0.01536	0.01563	0.01738
3562.82	0.00178	0.00285	0.00326	0.00461	0.0095	0.01015	0.01411	0.01432	0.01582
3561.39	0.00161	0.00253	0.003	0.00425	0.0093	0.00981	0.01338	0.01329	0.01455
3559.97	0.00147	0.00229	0.00283	0.00407	0.00926	0.00954	0.01315	0.0125	0.01372
3558.54	0.00136	0.00215	0.00269	0.00395	0.0092	0.00938	0.01307	0.01179	0.0132
3557.11	0.00128	0.00206	0.00253	0.00381	0.00901	0.00921	0.0129	0.01108	0.01281
3555.68	0.00123	0.002	0.00241	0.00368	0.00878	0.009	0.01264	0.0105	0.01246
3554.26	0.00123	0.00197	0.0024	0.00359	0.00869	0.00891	0.01246	0.01026	0.01219
3552.83	0.00126	0.00199	0.00248	0.00353	0.00877	0.00908	0.01243	0.01036	0.01195
3551.4	0.00124	0.00199	0.00254	0.00346	0.0089	0.00944	0.01244	0.01054	0.01156
3549.97	0.00117	0.00192	0.00249	0.00336	0.00895	0.00973	0.0124	0.01047	0.011
3548.55	0.00106	0.00177	0.00235	0.00328	0.00894	0.00978	0.01239	0.0101	0.01047
3547.12	0.00097	0.00158	0.0022	0.00323	0.00894	0.00967	0.01253	0.00955	0.01008
3545.69	0.00091	0.00143	0.00206	0.0032	0.00888	0.00958	0.01269	0.00886	0.00969
3544.26	0.00082	0.00134	0.00192	0.00312	0.00869	0.00949	0.01253	0.0081	0.00914
3542.84	0.0007	0.00129	0.00179	0.00295	0.00844	0.00923	0.01204	0.00739	0.00852
3541.41	0.0006	0.00127	0.00169	0.00274	0.00825	0.00885	0.01154	0.00691	0.008
3539.98	0.00058	0.00126	0.00167	0.00257	0.00822	0.00858	0.01128	0.00674	0.00769
3538.55	0.00064	0.00128	0.00169	0.00251	0.00836	0.00863	0.01129	0.00681	0.00761
3537.13	0.00072	0.00131	0.00165	0.00255	0.00853	0.00888	0.01148	0.00695	0.00766
3535.7	0.00075	0.00129	0.00154	0.00257	0.00855	0.00904	0.0116	0.00702	0.0076
3534.27	0.00069	0.0012	0.00139	0.00247	0.00841	0.00894	0.01141	0.00692	0.00727
3532.84	0.00057	0.00108	0.00127	0.00229	0.00825	0.00869	0.01099	0.00663	0.00679
3531.42	0.00046	0.00098	0.00119	0.00214	0.00819	0.00852	0.01064	0.00621	0.00646
3529.99	0.00039	0.0009	0.00113	0.00208	0.00828	0.00856	0.01055	0.00581	0.0064
3528.56	0.00036	0.00086	0.00107	0.00214	0.00848	0.00882	0.01076	0.00555	0.00652
3527.13	0.00038	0.00088	0.00102	0.0023	0.00864	0.00917	0.01114	0.00544	0.00658
3525.71	0.00039	0.00092	0.00101	0.0025	0.0086	0.00936	0.01144	0.00541	0.0064
3524.28	0.00036	0.00095	0.00106	0.00262	0.0084	0.00927	0.01141	0.00536	0.00598
3522.85	0.00029	0.00091	0.00113	0.00257	0.00828	0.00906	0.01101	0.00527	0.00552
3521.42	0.00024	0.00083	0.00115	0.00241	0.00832	0.00896	0.01046	0.00511	0.00516
3520	0.00021	0.00075	0.00111	0.00223	0.00837	0.00898	0.01	0.00493	0.00494
3518.57	0.00023	0.00068	0.00104	0.00207	0.00825	0.00898	0.00977	0.00477	0.0048
3517.14	0.00026	0.00061	0.00094	0.00193	0.00798	0.00886	0.00971	0.00463	0.00469
3515.72	0.00027	0.00055	0.00084	0.00179	0.00772	0.00866	0.00978	0.00448	0.00462
3514.29	0.00024	0.0005	0.00077	0.00171	0.00763	0.00843	0.00995	0.00433	0.00458
3512.86	0.00021	0.0005	0.00075	0.00169	0.00768	0.00822	0.01016	0.00426	0.00455
3511.43	0.0002	0.00053	0.00076	0.00172	0.0078	0.00813	0.01037	0.00432	0.00455
3510.01	0.00022	0.00058	0.0008	0.00177	0.00792	0.00826	0.01053	0.00443	0.0046
3508.58	0.00025	0.00061	0.00083	0.00175	0.00801	0.00852	0.01057	0.00442	0.00467
3507.15	0.00027	0.0006	0.00082	0.00167	0.00801	0.00872	0.01048	0.00428	0.00462
3505.72	0.00027	0.0006	0.00076	0.00163	0.00796	0.00873	0.01043	0.00422	0.00446
3504.3	0.00025	0.0006	0.00071	0.00169	0.00798	0.00863	0.01063	0.00435	0.00426
3502.87	0.00023	0.0006	0.00067	0.00181	0.00811	0.00854	0.01097	0.00456	0.00409
3501.44	0.00021	0.0006	0.00066	0.0019	0.00829	0.0085	0.01104	0.00466	0.004
3500.01	0.00022	0.00063	0.00066	0.00192	0.00848	0.00853		0.00462	0.00403

## Sheet: Fig. 5f
	CO2 Only 1min	CO2 Only 10min	CO2 Only 30min	CO2+CH4 1min	CO2+CH4 10min	CO2+CH4 30min	CO2 Only 1min	CO2 Only 10min	CO2 Only 30min
Wavenumber （cm-1）	Intensity (a.u.)
3201.68	0.0001	0.00044	0.00088	0.00201	0.01101	0.01176	0.0117	0.0039	0.00497
3200.26	0.00012	0.0005	0.00092	0.0022	0.01211	0.01287	0.01218	0.00395	0.0049
3198.83	0.00014	0.00054	0.00094	0.00228	0.01267	0.01355	0.01244	0.00404	0.00486
3197.4	0.00015	0.00055	0.00092	0.00218	0.01205	0.01302	0.01215	0.00413	0.00482
3195.98	0.00015	0.00054	0.00092	0.00204	0.01107	0.01207	0.01165	0.00419	0.00478
3194.55	0.00013	0.00057	0.00095	0.00209	0.01095	0.01203	0.01154	0.00418	0.00473
3193.12	0.00012	0.00061	0.00097	0.00237	0.01202	0.01325	0.012	0.00413	0.00472
3191.69	0.00011	0.00063	0.00095	0.0027	0.01345	0.01473	0.0126	0.0041	0.00473
3190.27	0.0001	0.00061	0.00088	0.00276	0.01377	0.01497	0.01266	0.00414	0.0047
3188.84	9e-05	0.00056	0.00082	0.00247	0.01255	0.01369	0.01202	0.00421	0.00461
3187.41	9e-05	0.0005	0.00081	0.0021	0.01115	0.01229	0.01128	0.00428	0.0045
3185.98	0.0001	0.0005	0.00083	0.00198	0.01113	0.01225	0.01113	0.00429	0.00443
3184.56	0.00011	0.00054	0.00086	0.00217	0.01278	0.01378	0.0117	0.00424	0.00444
3183.13	0.00014	0.00062	0.00089	0.00254	0.01487	0.01568	0.01253	0.00418	0.00453
3181.7	0.00017	0.00072	0.00091	0.00279	0.01553	0.0162	0.01293	0.0042	0.0047
3180.27	0.0002	0.00079	0.00094	0.00274	0.01435	0.01499	0.01263	0.0043	0.00489
3178.85	0.0002	0.0008	0.00096	0.00257	0.01299	0.01368	0.0122	0.00439	0.00502
3177.42	0.00019	0.00077	0.00095	0.0026	0.01333	0.01408	0.01243	0.00433	0.00503
3175.99	0.00018	0.00074	0.00094	0.00292	0.0156	0.01638	0.01346	0.00415	0.00498
3174.56	0.00016	0.0007	0.00092	0.00323	0.01785	0.01871	0.0144	0.00399	0.00496
3173.14	0.00013	0.00065	0.00089	0.00316	0.01758	0.0186	0.01423	0.004	0.00496
3171.71	0.0001	0.00057	0.00085	0.0027	0.015	0.01614	0.01304	0.00412	0.00495
3170.28	9e-05	0.00051	0.00081	0.00231	0.01282	0.014	0.01199	0.00419	0.00485
3168.85	9e-05	0.00048	0.00081	0.00237	0.01315	0.01437	0.01205	0.00413	0.0047
3167.43	0.00011	0.00049	0.00085	0.00289	0.01612	0.01733	0.01323	0.00398	0.0046
3166	0.00013	0.00052	0.00089	0.0035	0.01938	0.02041	0.01446	0.00381	0.00463
3164.57	0.00014	0.00055	0.0009	0.00364	0.01955	0.02034	0.01456	0.00367	0.00476
3163.14	0.00013	0.00058	0.00089	0.00326	0.01665	0.01729	0.01351	0.0036	0.00491
3161.72	0.00013	0.00062	0.00091	0.00285	0.01416	0.01469	0.01247	0.00363	0.005
3160.29	0.00014	0.00064	0.00097	0.00291	0.01471	0.01515	0.01255	0.0037	0.00499
3158.86	0.00015	0.00064	0.00102	0.00352	0.01836	0.01888	0.01385	0.00372	0.00489
3157.43	0.00015	0.00063	0.00103	0.00419	0.02214	0.02295	0.01526	0.00368	0.00478
3156.01	0.00014	0.0006	0.00099	0.00418	0.02201	0.02299	0.01546	0.00365	0.00474
3154.58	0.00013	0.00056	0.00095	0.00349	0.01829	0.01891	0.01436	0.00367	0.00478
3153.15	0.00012	0.00055	0.00092	0.00287	0.01505	0.01502	0.01326	0.00373	0.00483
3151.73	0.00012	0.00056	0.00093	0.00291	0.01526	0.01464	0.01343	0.00377	0.0048
3150.3	0.00013	0.0006	0.00095	0.00375	0.01936	0.01842	0.01509	0.00378	0.00472
3148.87	0.00015	0.00065	0.00097	0.00477	0.02454	0.02386	0.01697	0.0038	0.00466
3147.44	0.00017	0.00066	0.00095	0.00488	0.02546	0.02558	0.01713	0.00385	0.00465
3146.02	0.00016	0.00062	0.00091	0.00391	0.0211	0.02194	0.01532	0.00391	0.00467
3144.59	0.00013	0.00056	0.00087	0.00294	0.01642	0.01754	0.01343	0.00394	0.00465
3143.16	0.00011	0.00053	0.00085	0.00282	0.01576	0.01684	0.01332	0.00391	0.00458
3141.73	0.0001	0.00055	0.00087	0.00379	0.02033	0.0212	0.01545	0.00381	0.00445
3140.31	0.00011	0.00056	0.00091	0.00531	0.02745	0.02802	0.01829	0.00369	0.00436
3138.88	0.00013	0.00055	0.00094	0.00586	0.02977	0.03029	0.01902	0.00368	0.00441
3137.45	0.00014	0.00053	0.00096	0.00481	0.02448	0.02532	0.01698	0.0038	0.0046
3136.02	0.00015	0.00052	0.00098	0.00345	0.01798	0.01914	0.01456	0.004	0.0048
3134.6	0.00016	0.00053	0.001	0.003	0.01584	0.01728	0.01394	0.00415	0.00491
3133.17	0.00016	0.00056	0.00102	0.00373	0.01925	0.02104	0.01555	0.00417	0.00488
3131.74	0.00016	0.00057	0.00101	0.00518	0.02618	0.02819	0.01816	0.00403	0.00477
3130.31	0.00015	0.00058	0.00096	0.00598	0.03013	0.03193	0.01932	0.00387	0.0047
3128.89	0.00013	0.00058	0.00091	0.0052	0.02652	0.02793	0.01779	0.00385	0.00472
3127.46	0.00012	0.00059	0.00088	0.00378	0.01991	0.02117	0.01521	0.00396	0.00476
3126.03	0.00012	0.00059	0.00086	0.00306	0.01665	0.01803	0.014	0.00403	0.00468
3124.6	0.00013	0.00059	0.00084	0.00357	0.01922	0.02088	0.01538	0.00392	0.00445
3123.18	0.00015	0.00059	0.00086	0.00522	0.02698	0.02886	0.01883	0.0037	0.00422
3121.75	0.00018	0.00059	0.00091	0.00673	0.03385	0.03537	0.02157	0.00362	0.00423
3120.32	0.0002	0.00061	0.00096	0.0064	0.03202	0.03261	0.02063	0.00382	0.00453
3118.89	0.0002	0.00062	0.00097	0.00473	0.02413	0.02414	0.0171	0.00421	0.00494
3117.47	0.00017	0.00062	0.00096	0.00352	0.01849	0.01862	0.01446	0.00447	0.00517
3116.04	0.00014	0.0006	0.00093	0.00362	0.01886	0.01955	0.01463	0.00434	0.00505
3114.61	0.00011	0.00057	0.00085	0.00501	0.02521	0.02668	0.01748	0.0039	0.00462
3113.19	8e-05	0.00057	0.00077	0.00668	0.03303	0.03499	0.02067	0.00347	0.00418
3111.76	8e-05	0.0006	0.00074	0.00672	0.03342	0.03519	0.0208	0.00332	0.00402
3110.33	8e-05	0.00063	0.00076	0.00504	0.02567	0.02701	0.01769	0.00344	0.00416
3108.9	8e-05	0.00062	0.00078	0.0035	0.01845	0.01951	0.01462	0.00362	0.00434
3107.48	8e-05	0.00056	0.00077	0.00317	0.01685	0.01788	0.01398	0.00366	0.00439
3106.05	9e-05	0.00051	0.00075	0.00416	0.02133	0.0226	0.01616	0.00356	0.00428
3104.62	0.0001	0.00049	0.00076	0.00589	0.02909	0.03087	0.01958	0.00345	0.00413
3103.19	0.00011	0.00049	0.00078	0.00667	0.0321	0.03436	0.0208	0.00348	0.00406
3101.77	0.0001	0.00048	0.00077	0.00549	0.02622	0.02832	0.01819	0.00367	0.00415
3100.34	9e-05	0.00047	0.00072	0.00378	0.01847	0.01993	0.01444	0.00382	0.00433
3098.91	8e-05	0.00047	0.00069	0.00305	0.01547	0.01641	0.01269	0.00379	0.00444
3097.48	8e-05	0.0005	0.00072	0.00369	0.01853	0.01926	0.01397	0.0036	0.00437
3096.06	9e-05	0.00054	0.0008	0.00553	0.02654	0.02734	0.01764	0.00336	0.00417
3094.63	0.0001	0.00058	0.00089	0.00717	0.0335	0.03445	0.02083	0.00323	0.00401
3093.2	0.00011	0.00057	0.00095	0.00666	0.03143	0.03235	0.02012	0.00326	0.00406
3091.77	0.00012	0.00053	0.00095	0.00462	0.02291	0.02371	0.01646	0.00344	0.00427
3090.35	0.00011	0.00052	0.00092	0.00317	0.01666	0.01747	0.0136	0.00364	0.00447
3088.92	0.00011	0.00054	0.00086	0.00316	0.01637	0.01739	0.01358	0.00375	0.00448
3087.49	0.00012	0.00058	0.00081	0.00465	0.02211	0.02345	0.01645	0.0037	0.0043
3086.06	0.00013	0.00059	0.0008	0.00687	0.03046	0.03205	0.0203	0.00356	0.0041
3084.64	0.00014	0.00055	0.00082	0.00754	0.03272	0.03429	0.0214	0.00349	0.00408
3083.21	0.00012	0.00051	0.00084	0.00574	0.02606	0.0274	0.01852	0.00358	0.00425
3081.78	0.0001	0.00049	0.00084	0.00359	0.01829	0.01936	0.01485	0.00369	0.00447
3080.35	9e-05	0.00049	0.00082	0.00262	0.01491	0.01584	0.01314	0.00367	0.00458
3078.93	8e-05	0.00048	0.0008	0.00284	0.01628	0.0172	0.01376	0.00353	0.00455
3077.5	9e-05	0.00048	0.00078	0.00391	0.02102	0.022	0.01582	0.00341	0.00448
3076.07	0.00011	0.00051	0.00079	0.00494	0.02521	0.02615	0.01743	0.00347	0.0045
3074.65	0.00013	0.00056	0.00083	0.00482	0.02421	0.025	0.01692	0.00374	0.00461
3073.22	0.00015	0.0006	0.00088	0.00381	0.01945	0.0201	0.01493	0.00406	0.00476
3071.79	0.00015	0.0006	0.00092	0.00299	0.01578	0.01645	0.01341	0.00419	0.00486
3070.36	0.00014	0.00058	0.00094	0.0029	0.01545	0.01626	0.01343	0.00405	0.00483
3068.94	0.00011	0.00055	0.00091	0.00356	0.01856	0.01941	0.01495	0.00375	0.00465
3067.51	9e-05	0.00053	0.00086	0.00453	0.02329	0.0238	0.01699	0.00351	0.00439
3066.08	8e-05	0.00051	0.00083	0.00483	0.02508	0.02497	0.01758	0.00348	0.00428
3064.65	0.0001	0.00052	0.00083	0.00404	0.02169	0.02129	0.01592	0.00366	0.00445
3063.23	0.00012	0.00055	0.00087	0.00306	0.01687	0.01675	0.01366	0.00389	0.0048
3061.8	0.00013	0.00059	0.00093	0.00265	0.01429	0.01465	0.01252	0.00405	0.00511
3060.37	0.00014	0.00064	0.001	0.00295	0.01479	0.01553	0.013	0.00404	0.00522
3058.94	0.00015	0.00066	0.00104	0.0038	0.01788	0.01877	0.01471	0.00387	0.00508
3057.52	0.00015	0.00066	0.00101	0.00459	0.02126	0.022	0.01628	0.00368	0.00482
3056.09	0.00014	0.00063	0.00091	0.0045	0.02126	0.02172	0.01604	0.00362	0.00465
3054.66	0.00012	0.00058	0.0008	0.0036	0.01772	0.01809	0.01413	0.00368	0.00464
3053.23	0.0001	0.00055	0.00073	0.00274	0.01407	0.01453	0.01227	0.00374	0.00473
3051.81	9e-05	0.00054	0.00073	0.00236	0.01242	0.01306	0.01151	0.0038	0.0048
3050.38	0.00011	0.00055	0.00075	0.00245	0.01295	0.01374	0.01184	0.00388	0.00482
3048.95	0.00013	0.00057	0.0008	0.00281	0.01485	0.01568	0.0127	0.00395	0.00484
3047.52	0.00014	0.00059	0.00085	0.00308	0.01626	0.01702	0.01334	0.00401	0.00487
3046.1	0.00014	0.00061	0.0009	0.00299	0.01563	0.01634	0.01328	0.00408	0.00489
3044.67	0.00013	0.00063	0.00094	0.00266	0.01374	0.01442	0.01275	0.00415	0.00492
3043.24	0.00014	0.00064	0.00097	0.00238	0.01225	0.01286	0.01217	0.00423	0.00499
3041.81	0.00015	0.00065	0.00098	0.00229	0.0118	0.01229	0.01181	0.00427	0.00511
3040.39	0.00015	0.00066	0.00098	0.00239	0.01227	0.01267	0.01175	0.00427	0.00523
3038.96	0.00014	0.00067	0.00098	0.00255	0.01308	0.01344	0.0119	0.00419	0.00526
3037.53	0.00013	0.00067	0.00096	0.00259	0.01332	0.01374	0.01195	0.00407	0.00519
3036.1	0.00012	0.00066	0.00093	0.00242	0.01258	0.01321	0.01172	0.004	0.00508
3034.68	0.00012	0.00065	0.00091	0.00218	0.01145	0.0124	0.0114	0.00401	0.00503
3033.25	0.00012	0.00065	0.0009	0.00203	0.01078	0.01194	0.01129	0.00406	0.00507
3031.82	0.00012	0.00066	0.0009	0.00206	0.01089	0.01206	0.01151	0.00409	0.00513
3030.4	0.00013	0.00066	0.00091	0.00221	0.01162	0.01271	0.01191	0.00405	0.00509
3028.97	0.00013	0.00063	0.0009	0.00238	0.0124	0.01349	0.01225	0.00401	0.00496
3027.54	0.00012	0.00058	0.00089	0.00245	0.01259	0.01367	0.01226	0.00398	0.00489
3026.11	0.0001	0.00052	0.00088	0.00237	0.01212	0.01304	0.01193	0.00396	0.00491
3024.69	8e-05	0.0005	0.00086	0.00224	0.01165	0.01236	0.01156	0.00391	0.00493
3023.26	8e-05	0.00051	0.00082	0.00228	0.01211	0.01278	0.0116	0.00381	0.00487
3021.83	8e-05	0.00056	0.00078	0.00296	0.01568	0.01656	0.01306	0.00367	0.00467
3020.4	9e-05	0.00061	0.00074	0.00588	0.02962	0.03108	0.01861	0.00334	0.00423
3018.98	0.0001	0.00062	0.00074	0.01536	0.07495	0.07751	0.03374	0.00272	0.00345
3017.55	0.00011	0.00061	0.00079	0.03681	0.18898	0.1933	0.06365	0.00198	0.00258
3016.12	0.00012	0.00063	0.00089	0.06382	0.36687	0.37355	0.0991	0.0015	0.00202
3014.69	0.00013	0.00065	0.001	0.07462	0.46818	0.47739	0.11354	0.00146	0.00193
3013.27	0.00015	0.00067	0.00109	0.06345	0.40855	0.41859	0.09975	0.00177	0.00221
3011.84	0.00017	0.00067	0.00113	0.04588	0.29906	0.30744	0.07701	0.00223	0.00268
3010.41	0.00019	0.00068	0.00113	0.03244	0.21604	0.22199	0.05911	0.00262	0.00314
3008.98	0.0002	0.00068	0.00108	0.02401	0.16303	0.16721	0.04758	0.00286	0.00351
3007.56	0.00019	0.00067	0.00102	0.01869	0.12723	0.13048	0.03987	0.00305	0.00378
3006.13	0.00018	0.00066	0.00097	0.0149	0.09987	0.10248	0.03391	0.00327	0.00404
3004.7	0.00016	0.00066	0.00098	0.01196	0.0782	0.08022	0.02897	0.00349	0.00431
3003.27	0.00013	0.00064	0.001	0.00967	0.06194	0.06365	0.02506	0.00362	0.00448
3001.85	0.00011	0.00059	0.00097	0.00797	0.05045	0.05227	0.02219	0.00361	0.0045
3000.42	0.0001	0.00053	0.0009	0.00676	0.04255	0.04449	0.02019	0.00356	0.00447
2998.99	0.00011	0.00051	0.00087	0.00585	0.03664	0.03828	0.0187	0.00358	0.00455
2997.56	0.00012	0.00054	0.00089	0.00507	0.03125	0.03228	0.01736	0.0037	0.00473
2996.14	0.00014	0.00061	0.00095	0.00442	0.02614	0.02679	0.01614	0.00387	0.00494
2994.71	0.00015	0.00069	0.00105	0.004	0.02206	0.02271	0.01518	0.00403	0.00511
2993.28	0.00016	0.00074	0.00112	0.00376	0.01954	0.0203	0.01454	0.00412	0.00523
2991.86	0.00015	0.00073	0.0011	0.00371	0.01898	0.01974	0.01432	0.00411	0.00525
2990.43	0.00014	0.00068	0.00098	0.00392	0.02049	0.02119	0.0146	0.00404	0.00518
2989	0.00012	0.00064	0.00088	0.00422	0.02253	0.0232	0.015	0.00398	0.00509
2987.57	0.00011	0.00063	0.00084	0.00417	0.02216	0.02276	0.01466	0.00398	0.00509
2986.15	0.00011	0.00063	0.00087	0.00365	0.01886	0.01924	0.01348	0.00402	0.00517
2984.72	0.00012	0.00061	0.00095	0.00302	0.01534	0.01552	0.01228	0.00405	0.00523
2983.29	0.00013	0.00057	0.00102	0.00266	0.01375	0.01395	0.01186	0.00403	0.00522
2981.86	0.00013	0.00055	0.00105	0.00275	0.01471	0.0152	0.01248	0.00397	0.00516
2980.44	0.00012	0.00057	0.00104	0.00335	0.01816	0.01915	0.01397	0.0039	0.0051
2979.01	0.00011	0.00062	0.00105	0.00416	0.02227	0.02368	0.01549	0.00388	0.00511
2977.58	0.0001	0.00067	0.00108	0.00447	0.02313	0.0245	0.01578	0.00394	0.00521
2976.15	0.00011	0.00069	0.00112	0.00389	0.01957	0.0206	0.01459	0.00406	0.00535
2974.73	0.00013	0.00068	0.00111	0.003	0.01515	0.01592	0.01301	0.00418	0.00545
2973.3	0.00014	0.00065	0.00108	0.00243	0.01279	0.01354	0.0121	0.00427	0.00546
2971.87	0.00014	0.00062	0.00104	0.00237	0.01305	0.01403	0.01218	0.00427	0.00537
2970.44	0.00013	0.00059	0.001	0.00285	0.01588	0.01728	0.01319	0.00415	0.00523
2969.02	0.00012	0.00058	0.00094	0.00367	0.02018	0.02197	0.01463	0.00397	0.00511
2967.59	0.00012	0.00057	0.00088	0.00414	0.02232	0.02419	0.01535	0.00388	0.00509
2966.16	0.00012	0.00056	0.00084	0.00377	0.01978	0.02148	0.01461	0.00392	0.00522
2964.73	0.00012	0.00055	0.00085	0.003	0.01534	0.01687	0.01316	0.00405	0.00544
2963.31	0.00013	0.00059	0.00094	0.0025	0.01268	0.01409	0.01228	0.00425	0.00568
2961.88	0.00014	0.00067	0.00106	0.00262	0.01327	0.0146	0.0127	0.00442	0.00579
2960.45	0.00016	0.00073	0.00112	0.00354	0.01804	0.01926	0.01472	0.00443	0.00561
2959.02	0.00016	0.00071	0.00107	0.00511	0.02647	0.02745	0.01768	0.00422	0.00518
2957.6	0.00013	0.00065	0.00095	0.00612	0.03217	0.03287	0.01929	0.004	0.00483
2956.17	0.00011	0.0006	0.00087	0.00544	0.0285	0.02906	0.01784	0.00394	0.0048
2954.74	0.00011	0.0006	0.00087	0.00394	0.02024	0.02072	0.01491	0.00405	0.00503
2953.32	0.00012	0.00065	0.00092	0.00297	0.0148	0.01516	0.01292	0.00419	0.00532
2951.89	0.00015	0.0007	0.001	0.00282	0.01393	0.01422	0.01274	0.00424	0.00545
2950.46	0.00017	0.00071	0.00106	0.00347	0.01761	0.01794	0.01433	0.00417	0.0053
2949.03	0.00016	0.00066	0.00107	0.00476	0.02534	0.02574	0.01709	0.00401	0.00497
2947.61	0.00014	0.00058	0.00101	0.0058	0.03203	0.03234	0.01906	0.00392	0.00475
2946.18	0.00013	0.00054	0.00093	0.00549	0.03033	0.03047	0.01831	0.00401	0.00486
2944.75	0.00014	0.00057	0.00088	0.00419	0.02241	0.02264	0.01565	0.00422	0.00521
2943.32	0.00013	0.00063	0.00089	0.0031	0.01584	0.01638	0.01336	0.00439	0.00549
2941.9	0.00012	0.00066	0.00091	0.00273	0.0135	0.01436	0.0125	0.00443	0.00552
2940.47	0.0001	0.00066	0.00094	0.00312	0.01548	0.01664	0.0133	0.00433	0.00536
2939.04	0.00012	0.00066	0.00098	0.00424	0.02174	0.02315	0.01565	0.00415	0.00516
2937.61	0.00016	0.00069	0.00106	0.00547	0.02911	0.03069	0.0183	0.00405	0.00502
2936.19	0.00021	0.00075	0.00113	0.00567	0.03038	0.03187	0.01897	0.00417	0.00506
2934.76	0.00024	0.00081	0.00115	0.0047	0.02447	0.02553	0.01716	0.0045	0.00529
2933.33	0.00024	0.00085	0.00111	0.00361	0.01796	0.01854	0.01476	0.00484	0.0056
2931.9	0.00022	0.00084	0.00107	0.00308	0.01483	0.01519	0.01339	0.00498	0.00583
2930.48	0.00021	0.00079	0.00107	0.00325	0.01573	0.0162	0.01358	0.00486	0.0059
2929.05	0.00022	0.00076	0.0011	0.00426	0.02128	0.02221	0.01549	0.00458	0.00581
2927.62	0.00023	0.00078	0.00115	0.00584	0.03019	0.03173	0.01839	0.00438	0.00564
2926.19	0.00024	0.00085	0.0012	0.00672	0.03494	0.03659	0.02004	0.00442	0.00555
2924.77	0.00023	0.00089	0.00124	0.0059	0.02975	0.03091	0.01884	0.00463	0.00555
2923.34	0.00021	0.00087	0.00123	0.00432	0.02083	0.02157	0.01616	0.00475	0.00554
2921.91	0.00018	0.00079	0.00117	0.00326	0.01539	0.01606	0.01423	0.00469	0.00543
2920.48	0.00015	0.0007	0.00108	0.00309	0.01491	0.01576	0.01399	0.00452	0.00526
2919.06	0.00013	0.00064	0.00101	0.00379	0.01929	0.02042	0.01554	0.00433	0.00508
2917.63	0.00014	0.00063	0.00101	0.00508	0.02724	0.02855	0.01805	0.00418	0.00496
2916.2	0.00015	0.00066	0.00108	0.00593	0.0325	0.03369	0.01937	0.00415	0.00494
2914.77	0.00017	0.00071	0.0012	0.00543	0.02905	0.02992	0.01801	0.00427	0.00512
2913.35	0.00019	0.00076	0.0013	0.00417	0.0212	0.02179	0.0153	0.00445	0.00547
2911.92	0.00019	0.00078	0.00132	0.00322	0.01572	0.01628	0.01332	0.00453	0.00582
2910.49	0.00017	0.00077	0.00129	0.00292	0.0143	0.01508	0.01281	0.00449	0.00596
2909.07	0.00015	0.00074	0.00124	0.00324	0.01652	0.01771	0.0136	0.00436	0.00578
2907.64	0.00012	0.00069	0.00121	0.00401	0.02154	0.02321	0.01518	0.00419	0.00541
2906.21	0.0001	0.00065	0.00116	0.00469	0.026	0.02806	0.0164	0.00404	0.00509
2904.78	0.0001	0.00063	0.00111	0.00458	0.02524	0.02737	0.01609	0.00402	0.00494
2903.36	0.00011	0.00063	0.00105	0.00377	0.02007	0.0219	0.01448	0.00417	0.00495
2901.93	0.00012	0.00062	0.00098	0.00299	0.01534	0.01667	0.0129	0.00434	0.00501
2900.5	0.00013	0.00059	0.00093	0.00268	0.01344	0.01434	0.01226	0.00442	0.00508
2899.07	0.00014	0.00057	0.00091	0.00294	0.01462	0.01528	0.01279	0.00437	0.00515
2897.65	0.00015	0.00058	0.0009	0.00374	0.01882	0.01959	0.01439	0.00427	0.0052
2896.22	0.00014	0.00058	0.00092	0.00471	0.02447	0.02558	0.01637	0.00419	0.00524
2894.79	0.00013	0.00059	0.00096	0.00505	0.02699	0.02815	0.01733	0.00421	0.0053
2893.36	0.00012	0.00061	0.00105	0.00442	0.02375	0.02437	0.01647	0.00432	0.00542
2891.94	0.00012	0.00065	0.00112	0.00343	0.01828	0.01827	0.01463	0.00445	0.00557
2890.51	0.00013	0.00068	0.00116	0.00278	0.01468	0.01442	0.01314	0.00453	0.00567
2889.08	0.00014	0.00069	0.00115	0.00268	0.01412	0.01398	0.01269	0.00455	0.00569
2887.65	0.00017	0.00067	0.00113	0.0031	0.01653	0.01671	0.0134	0.00453	0.00564
2886.23	0.00018	0.00063	0.00107	0.0038	0.02083	0.02133	0.01488	0.00446	0.00554
2884.8	0.00018	0.0006	0.001	0.00423	0.02367	0.02432	0.01603	0.00437	0.00544
2883.37	0.00018	0.0006	0.00096	0.00396	0.02206	0.02271	0.01577	0.00436	0.00542
2881.94	0.00018	0.00065	0.00097	0.00337	0.01778	0.01844	0.01443	0.00445	0.0055
2880.52	0.00019	0.00072	0.00103	0.00303	0.01452	0.01527	0.01328	0.00459	0.00568
2879.09	0.0002	0.00077	0.0011	0.00307	0.01366	0.01462	0.01304	0.00469	0.00581
2877.66	0.00019	0.00076	0.00113	0.00334	0.01503	0.01625	0.01363	0.00467	0.0058
2876.23	0.00017	0.00071	0.00113	0.00366	0.01796	0.0193	0.01457	0.00457	0.00563
2874.81	0.00016	0.00067	0.0011	0.00385	0.02057	0.02182	0.0152	0.00447	0.00544
2873.38	0.00016	0.00067	0.00107	0.00369	0.02049	0.02152	0.01503	0.00447	0.00534
2871.95	0.00016	0.00066	0.00104	0.00321	0.01779	0.01857	0.01421	0.00459	0.00532
2870.53	0.00016	0.00065	0.00104	0.00274	0.0149	0.01548	0.01343	0.00474	0.0054
2869.1	0.00017	0.00065	0.00109	0.00252	0.0135	0.01399	0.01315	0.00484	0.00563
2867.67	0.00019	0.00067	0.00115	0.00259	0.01381	0.01437	0.01332	0.00485	0.00594
2866.24	0.00019	0.00068	0.00117	0.00288	0.01552	0.01624	0.01375	0.00478	0.00614
2864.82	0.00017	0.00066	0.00114	0.00325	0.01779	0.01862	0.01423	0.00467	0.00608
2863.39	0.00014	0.00061	0.00113	0.00345	0.01894	0.01978	0.01443	0.00457	0.00588
2861.96	0.00014	0.00057	0.00115	0.00332	0.01771	0.01857	0.01405	0.00449	0.00575
2860.53	0.00014	0.00057	0.00114	0.00293	0.01505	0.01596	0.01324	0.0044	0.00573
2859.11	0.00013	0.00059	0.0011	0.00257	0.01288	0.01381	0.01249	0.00435	0.00577
2857.68	0.00012	0.00064	0.00105	0.00243	0.01215	0.01309	0.01222	0.0044	0.00581
2856.25	0.00011	0.00069	0.00103	0.00253	0.01289	0.01389	0.01254	0.00454	0.00585
2854.82	0.00012	0.00071	0.00103	0.00277	0.01456	0.0156	0.01318	0.00467	0.00585
2853.4	0.00013	0.00071	0.00104	0.00294	0.01596	0.01692	0.01363	0.00475	0.0058
2851.97	0.00014	0.00071	0.00104	0.00287	0.01589	0.01667	0.0135	0.0048	0.00571
2850.54	0.00015	0.00072	0.00103	0.00264	0.01453	0.01516	0.01292	0.00484	0.00566
2849.11	0.00016	0.00073	0.00105	0.00247	0.0131	0.01366	0.01235	0.00488	0.00572
2847.69	0.00018	0.00073	0.0011	0.00242	0.01237	0.01295	0.01209	0.00489	0.00584
2846.26	0.00019	0.00069	0.00113	0.00245	0.01246	0.01314	0.01221	0.00483	0.00589
2844.83	0.00018	0.00066	0.00112	0.00253	0.01321	0.01403	0.01255	0.00468	0.00585
2843.4	0.00017	0.00065	0.0011	0.00264	0.0141	0.01507	0.01286	0.00453	0.00582
2841.98	0.00017	0.00066	0.00107	0.00272	0.01435	0.0154	0.01291	0.00449	0.00585
2840.55	0.00018	0.00067	0.00105	0.00269	0.01365	0.01464	0.01271	0.00458	0.00592
2839.12	0.00018	0.00067	0.00105	0.00256	0.01261	0.0134	0.01251	0.00475	0.00595
2837.69	0.00018	0.00066	0.00108	0.00245	0.012	0.01257	0.01255	0.00487	0.00596
2836.27	0.00019	0.00067	0.00111	0.00246	0.0121	0.0125	0.01276	0.00489	0.00596
2834.84	0.00019	0.0007	0.00111	0.00261	0.01274	0.01307	0.01303	0.00483	0.00597
2833.41	0.00019	0.00073	0.00109	0.00282	0.01359	0.01394	0.01332	0.00481	0.00598
2831.99	0.00019	0.00076	0.0011	0.00298	0.01417	0.01462	0.01358	0.00489	0.00598
2830.56	0.00019	0.00077	0.00111	0.00299	0.0141	0.01468	0.01356	0.005	0.00595
2829.13	0.00018	0.00075	0.00112	0.00288	0.01343	0.01411	0.01315	0.00502	0.00585
2827.7	0.00017	0.00071	0.00114	0.00273	0.01266	0.01335	0.01263	0.00498	0.00571
2826.28	0.00017	0.00069	0.00116	0.00264	0.01234	0.01293	0.01241	0.00496	0.00565
2824.85	0.00017	0.00069	0.00116	0.00263	0.01265	0.01313	0.01261	0.00498	0.0057
2823.42	0.00017	0.00071	0.00113	0.0027	0.01337	0.01386	0.01303	0.00502	0.00583
2821.99	0.00016	0.00071	0.00111	0.00278	0.01401	0.01462	0.01335	0.00503	0.00596
2820.57	0.00016	0.0007	0.00112	0.00278	0.01405	0.01486	0.01341	0.00503	0.00606
2819.14	0.00016	0.0007	0.00115	0.00268	0.01346	0.0144	0.01322	0.005	0.00614
2817.71	0.00015	0.00069	0.00117	0.00254	0.0127	0.01359	0.013	0.00494	0.0062
2816.28	0.00014	0.0007	0.00117	0.00244	0.01227	0.01293	0.01291	0.00491	0.00627
2814.86	0.00015	0.00074	0.00118	0.00245	0.01228	0.01275	0.01298	0.00492	0.00636
2813.43	0.00016	0.0008	0.00118	0.00256	0.01257	0.01306	0.01318	0.00498	0.00645
2812	0.00017	0.00083	0.00116	0.0027	0.01285	0.01351	0.0134	0.00504	0.00645
2810.57	0.00018	0.00083	0.00115	0.0028	0.01292	0.01365	0.01353	0.00508	0.00634
2809.15	0.00019	0.00081	0.00117	0.00279	0.01269	0.01338	0.01345	0.00508	0.00623
2807.72	0.0002	0.00079	0.0012	0.00271	0.01225	0.01297	0.01314	0.00504	0.00619
2806.29	0.00019	0.00076	0.0012	0.00259	0.01184	0.01268	0.01276	0.00494	0.00619
2804.86	0.00017	0.00072	0.00113	0.00249	0.01166	0.01253	0.0125	0.00481	0.00612
2803.44	0.00015	0.0007	0.00105	0.00243	0.01172	0.01246	0.01242	0.00471	0.00593
2802.01	0.00014	0.0007	0.00101	0.00246	0.01194	0.01248	0.01249	0.00466	0.00574
2800.58	0.00015	0.00072	0.00105	0.00254	0.01219	0.01257	0.01261	0.00464	0.00562

## Sheet: Fig. 5g
	CO2 Only 1min	CO2 Only 10min	CO2 Only 30min	CO2+CH4 1min	CO2+CH4 10min	CO2+CH4 30min	CO2 Only 1min	CO2 Only 10min	CO2 Only 30min
Wavenumber （cm-1）	Intensity (a.u.)
2231.04	0.00651	0.0097	0.01112	0.01653	0.01704	0.01824	0.02967	0.03072	0.03871
2229.62	0.00589	0.00905	0.01031	0.01598	0.01727	0.0184	0.02967	0.02796	0.03501
2228.19	0.00533	0.00855	0.00966	0.0156	0.01748	0.01859	0.02975	0.02562	0.03181
2226.76	0.00484	0.00812	0.00915	0.01526	0.01774	0.0189	0.02999	0.0238	0.02894
2225.33	0.00443	0.00765	0.00877	0.01489	0.01813	0.01943	0.03039	0.02245	0.02629
2223.91	0.00412	0.0071	0.00845	0.01451	0.01861	0.02014	0.03089	0.02136	0.02387
2222.48	0.00387	0.00655	0.0081	0.01418	0.01903	0.02082	0.03144	0.02038	0.02185
2221.05	0.0037	0.00612	0.00769	0.0139	0.01934	0.02132	0.03212	0.01942	0.02024
2219.63	0.0036	0.00585	0.00728	0.01369	0.01971	0.02176	0.03301	0.01853	0.01886
2218.2	0.00356	0.0057	0.00694	0.01363	0.02036	0.02242	0.03406	0.01776	0.01754
2216.77	0.00352	0.0056	0.0067	0.01374	0.02128	0.0233	0.03513	0.01711	0.01633
2215.34	0.00345	0.00549	0.00654	0.01394	0.02226	0.02411	0.03612	0.01653	0.01534
2213.92	0.00336	0.00535	0.00642	0.01411	0.02318	0.02471	0.03707	0.01601	0.01459
2212.49	0.00327	0.00518	0.00631	0.01418	0.02401	0.02515	0.03804	0.01566	0.01396
2211.06	0.00321	0.00506	0.00618	0.01417	0.02473	0.02555	0.03913	0.01555	0.01335
2209.63	0.00313	0.00502	0.00609	0.01417	0.02529	0.02604	0.0404	0.01555	0.01276
2208.21	0.00302	0.005	0.00609	0.01428	0.02572	0.02669	0.04182	0.01546	0.01221
2206.78	0.0029	0.00494	0.00615	0.01444	0.02613	0.02745	0.04321	0.01516	0.01173
2205.35	0.00283	0.00485	0.00617	0.01456	0.02661	0.02821	0.04436	0.01478	0.01126
2203.92	0.0028	0.00473	0.00613	0.01457	0.02715	0.02891	0.04519	0.0145	0.01079
2202.5	0.0028	0.00461	0.00605	0.01453	0.02771	0.02955	0.0459	0.01437	0.01031
2201.07	0.00282	0.0045	0.00598	0.01456	0.02828	0.03017	0.04682	0.01429	0.00988
2199.64	0.00285	0.00448	0.00592	0.01476	0.02888	0.03074	0.04802	0.01418	0.00954
2198.21	0.00288	0.00458	0.00592	0.01509	0.02956	0.03123	0.0493	0.0141	0.00932
2196.79	0.0029	0.00479	0.00601	0.01544	0.03041	0.03177	0.05057	0.01408	0.00919
2195.36	0.00292	0.00499	0.00613	0.0157	0.03137	0.03238	0.05187	0.01409	0.00907
2193.93	0.00296	0.00509	0.00618	0.01587	0.0321	0.03292	0.05307	0.01402	0.00888
2192.5	0.00302	0.00509	0.00611	0.01603	0.03236	0.03329	0.05406	0.01384	0.00865
2191.08	0.00306	0.00508	0.00596	0.01617	0.03229	0.0336	0.05487	0.01363	0.00845
2189.65	0.00304	0.00507	0.00581	0.0162	0.03213	0.03397	0.05545	0.01355	0.00827
2188.22	0.00296	0.00503	0.00572	0.01617	0.03207	0.03439	0.05575	0.01366	0.00809
2186.79	0.00285	0.00491	0.00577	0.01625	0.0323	0.03481	0.05597	0.01391	0.00794
2185.37	0.0028	0.00479	0.00595	0.01652	0.03288	0.03519	0.05632	0.01413	0.00785
2183.94	0.00284	0.00471	0.00616	0.01686	0.03364	0.03554	0.05678	0.01428	0.00783
2182.51	0.00292	0.00471	0.00627	0.01712	0.03422	0.03587	0.05717	0.0144	0.00779
2181.09	0.00293	0.00474	0.00623	0.0172	0.03435	0.03603	0.05721	0.01442	0.00775
2179.66	0.00288	0.00476	0.00607	0.0171	0.03405	0.03594	0.05684	0.01427	0.00775
2178.23	0.00282	0.00477	0.0059	0.01687	0.03359	0.0357	0.05636	0.01399	0.00776
2176.8	0.00282	0.0048	0.00578	0.01658	0.03308	0.03542	0.05591	0.01376	0.00776
2175.38	0.00287	0.00484	0.00571	0.01633	0.03255	0.03504	0.05547	0.01362	0.00772
2173.95	0.00293	0.00486	0.00569	0.01628	0.03225	0.03466	0.05509	0.01349	0.00765
2172.52	0.00293	0.00481	0.0057	0.01643	0.03233	0.03443	0.05484	0.01328	0.00757
2171.09	0.00284	0.00468	0.00572	0.01659	0.03263	0.03435	0.05464	0.01304	0.00753
2169.67	0.00275	0.00452	0.00575	0.01657	0.03291	0.03439	0.0544	0.01292	0.00761
2168.24	0.00275	0.00445	0.00577	0.01639	0.03297	0.0345	0.05403	0.013	0.00779
2166.81	0.0028	0.00446	0.00576	0.01617	0.03275	0.03457	0.05338	0.01318	0.00796
2165.38	0.00284	0.00449	0.00571	0.01599	0.03234	0.03452	0.05259	0.01324	0.00798
2163.96	0.00277	0.00446	0.00558	0.01575	0.03176	0.03423	0.05171	0.01306	0.00786
2162.53	0.00261	0.00435	0.00537	0.01534	0.03092	0.03355	0.05043	0.01269	0.0077
2161.1	0.00244	0.00417	0.00512	0.01486	0.02987	0.03254	0.04863	0.01233	0.00759
2159.67	0.00236	0.00402	0.00491	0.01449	0.02878	0.03137	0.04655	0.01202	0.0076
2158.25	0.00234	0.00394	0.0048	0.01421	0.02769	0.03012	0.04437	0.01169	0.00768
2156.82	0.00228	0.0039	0.00472	0.01384	0.02665	0.02882	0.04224	0.01127	0.00775
2155.39	0.00213	0.00377	0.00456	0.01326	0.02562	0.02755	0.04025	0.01079	0.00776
2153.96	0.00191	0.00352	0.00429	0.01252	0.02439	0.02626	0.03829	0.01033	0.00773
2152.54	0.00168	0.00321	0.004	0.01167	0.02285	0.0248	0.03608	0.00989	0.0077
2151.11	0.00146	0.00294	0.00377	0.01076	0.02121	0.02307	0.03328	0.0095	0.00772
2149.68	0.00126	0.00273	0.00355	0.0098	0.01961	0.02098	0.02984	0.00917	0.00783
2148.25	0.00108	0.00252	0.0033	0.00882	0.01791	0.01857	0.0261	0.00888	0.00799
2146.83	0.0009	0.00224	0.00297	0.00777	0.0157	0.0158	0.02206	0.00851	0.00815
2145.4	0.0007	0.00189	0.00257	0.00655	0.0127	0.01259	0.01748	0.00801	0.00828
2143.97	0.00053	0.00157	0.00222	0.00543	0.00972	0.00971	0.0134	0.00751	0.00837
2142.55	0.00047	0.00144	0.00211	0.00498	0.00836	0.00867	0.01192	0.0073	0.00842
2141.12	0.00054	0.00155	0.00227	0.0055	0.0094	0.0101	0.01391	0.0075	0.00841
2139.69	0.00072	0.00181	0.00259	0.00671	0.01205	0.01313	0.01815	0.00798	0.00839
2138.26	0.00094	0.00213	0.00293	0.00804	0.0149	0.01624	0.02253	0.00858	0.00838
2136.84	0.00117	0.00243	0.00325	0.00912	0.01724	0.0187	0.02602	0.00912	0.00831
2135.41	0.00138	0.00269	0.00354	0.00988	0.01899	0.02055	0.02862	0.0095	0.00814
2133.98	0.00152	0.00287	0.00374	0.01035	0.02021	0.02188	0.03052	0.00975	0.00791
2132.55	0.00161	0.00297	0.00387	0.01071	0.02121	0.02283	0.03209	0.00997	0.00772
2131.13	0.00168	0.00305	0.00399	0.01111	0.0223	0.02357	0.03364	0.01024	0.00765
2129.7	0.00179	0.00314	0.00412	0.01151	0.02333	0.02421	0.03512	0.01049	0.00768
2128.27	0.0019	0.00322	0.0042	0.01179	0.02403	0.02484	0.03643	0.01065	0.00769
2126.84	0.00199	0.00325	0.00421	0.01191	0.02431	0.02542	0.03754	0.01071	0.0076
2125.42	0.00202	0.00322	0.0042	0.01194	0.02438	0.02583	0.03849	0.01074	0.00747
2123.99	0.00205	0.00323	0.00425	0.01204	0.02451	0.02619	0.03949	0.01085	0.00735
2122.56	0.00211	0.0033	0.00433	0.01222	0.02475	0.02664	0.04052	0.01106	0.00726
2121.13	0.00217	0.00341	0.0044	0.01241	0.02502	0.02716	0.04126	0.01125	0.00719
2119.71	0.0022	0.00349	0.00445	0.01261	0.02539	0.02773	0.04166	0.01138	0.00714
2118.28	0.00219	0.00353	0.00452	0.01281	0.02582	0.02827	0.04186	0.01144	0.00713
2116.85	0.00217	0.00352	0.00457	0.01295	0.0261	0.02856	0.04199	0.01148	0.00716
2115.42	0.00216	0.00353	0.00456	0.01299	0.02621	0.02859	0.04234	0.01153	0.00714
2114	0.00212	0.00354	0.00446	0.01291	0.02621	0.02843	0.04283	0.01155	0.00703
2112.57	0.00204	0.00351	0.00431	0.0127	0.02609	0.02814	0.0429	0.01147	0.00688
2111.14	0.00195	0.00343	0.0042	0.01248	0.02597	0.02787	0.04253	0.01134	0.00679
2109.71	0.00192	0.00336	0.00419	0.01238	0.02597	0.0278	0.04221	0.01129	0.00682
2108.29	0.00195	0.00334	0.00423	0.01234	0.02591	0.02775	0.04202	0.01135	0.00695
2106.86	0.002	0.00333	0.00423	0.01228	0.02565	0.02766	0.04181	0.0114	0.00706
2105.43	0.00205	0.00332	0.00419	0.01227	0.0254	0.02764	0.04157	0.01139	0.00711
2104	0.00209	0.00332	0.00417	0.01229	0.02523	0.0276	0.04122	0.01136	0.00714
2102.58	0.00211	0.00335	0.00417	0.01228	0.02506	0.02733	0.04078	0.01132	0.00717
2101.15	0.00211	0.00336	0.00416	0.01218	0.02479	0.0268	0.04038	0.01124	0.00715
2099.72	0.00206	0.00333	0.00407	0.01195	0.02435	0.02608	0.03984	0.01111	0.00703
2098.3	0.00197	0.00327	0.00398	0.01163	0.02385	0.02548	0.0391	0.01098	0.00686
2096.87	0.00191	0.00323	0.00395	0.0114	0.02354	0.02528	0.03853	0.01098	0.00675
2095.44	0.00188	0.00319	0.00397	0.01127	0.0233	0.02526	0.03815	0.01103	0.00669
2094.01	0.00184	0.0031	0.00392	0.01115	0.02296	0.02505	0.03772	0.01096	0.00665
2092.59	0.00181	0.00298	0.00383	0.01103	0.02274	0.02474	0.03737	0.01081	0.00659
2091.16	0.00178	0.00288	0.00376	0.01091	0.02277	0.02447	0.03712	0.01065	0.00656
2089.73	0.00173	0.00281	0.0037	0.01074	0.02288	0.02416	0.03675	0.0105	0.00659
2088.3	0.00166	0.00281	0.00362	0.01059	0.02295	0.02388	0.03643	0.01031	0.00665
2086.88	0.00159	0.00284	0.00354	0.01047	0.02279	0.02363	0.03623	0.01006	0.00669
2085.45	0.00154	0.00286	0.00348	0.0103	0.02227	0.02324	0.03587	0.00983	0.00669
2084.02	0.00152	0.00285	0.00349	0.01016	0.02168	0.02287	0.03539	0.00975	0.0067
2082.59	0.0015	0.00281	0.00356	0.01014	0.02134	0.02265	0.03489	0.00985	0.00675
2081.17	0.00145	0.00276	0.00359	0.01012	0.02103	0.0223	0.03408	0.00994	0.00681
2079.74	0.00136	0.0027	0.00354	0.01001	0.02052	0.02177	0.03304	0.00984	0.00684
2078.31	0.00128	0.00267	0.00345	0.00985	0.01986	0.02134	0.03219	0.00964	0.00679
2076.88	0.00123	0.00262	0.00334	0.00964	0.01915	0.021	0.03149	0.00948	0.0067
2075.46	0.00119	0.00255	0.00326	0.00944	0.01861	0.02067	0.03082	0.00938	0.00661
2074.03	0.00118	0.00249	0.00322	0.0093	0.01844	0.02034	0.03025	0.00931	0.00661
2072.6	0.00115	0.00244	0.0032	0.00917	0.01834	0.01986	0.02944	0.0092	0.0067
2071.17	0.0011	0.00237	0.00317	0.00897	0.01802	0.01924	0.02841	0.00909	0.00686
2069.75	0.00109	0.00236	0.00318	0.00886	0.01775	0.01884	0.02786	0.00913	0.00704
2068.32	0.00113	0.00247	0.00328	0.00895	0.01769	0.01876	0.02793	0.00937	0.00724
2066.89	0.00121	0.00268	0.00348	0.00917	0.01775	0.01884	0.0281	0.00967	0.00747
2065.46	0.0013	0.00292	0.00374	0.00946	0.01796	0.0191	0.02815	0.00988	0.00773
2064.04	0.00139	0.00314	0.00401	0.00971	0.01812	0.01931	0.02784	0.01004	0.00807
2062.61	0.00147	0.0033	0.00422	0.00983	0.0179	0.01912	0.02697	0.01021	0.00853
2061.18	0.00156	0.00347	0.00442	0.00998	0.01753	0.0188	0.02612	0.01048	0.00909
2059.76	0.0017	0.00372	0.00468	0.0103	0.01732	0.01869	0.02578	0.01091	0.00982
2058.33	0.0019	0.00405	0.00499	0.0107	0.0172	0.01864	0.02571	0.01153	0.01075
2056.9	0.00211	0.00441	0.00534	0.01118	0.01723	0.01868	0.02594	0.01225	0.0117
2055.47	0.00229	0.0047	0.00566	0.01171	0.01749	0.01895	0.02651	0.01291	0.01234
2054.05	0.00238	0.00484	0.0058	0.01201	0.01761	0.01912	0.02676	0.0133	0.01253
2052.62	0.00238	0.0048	0.00579	0.01204	0.01756	0.01917	0.02656	0.01345	0.01243
2051.19	0.00238	0.00472	0.00582	0.0121	0.01778	0.0195	0.02668	0.01361	0.01227
2049.76	0.00238	0.00463	0.00594	0.01221	0.01816	0.0199	0.02701	0.0138	0.01223
2048.34	0.00234	0.00453	0.00605	0.01223	0.01831	0.01994	0.02708	0.01388	0.01236
2046.91	0.00229	0.00449	0.00615	0.01229	0.01841	0.01991	0.02715	0.01392	0.01257
2045.48	0.00224	0.0045	0.00626	0.01239	0.01849	0.01995	0.02709	0.01403	0.01278
2044.05	0.00217	0.0045	0.00634	0.01237	0.0183	0.01983	0.02641	0.01419	0.01302
2042.63	0.00211	0.00449	0.00639	0.01226	0.01811	0.01965	0.02563	0.0143	0.01327
2041.2	0.00209	0.0045	0.00642	0.01211	0.01805	0.01938	0.02519	0.01426	0.01347
2039.77	0.00204	0.00451	0.00643	0.01183	0.01789	0.01874	0.02462	0.01407	0.01364
2038.34	0.00198	0.00454	0.00648	0.0116	0.01775	0.01808	0.02398	0.0139	0.01378
2036.92	0.00195	0.00456	0.00652	0.01155	0.01771	0.01777	0.02355	0.01385	0.01387
2035.49	0.0019	0.00446	0.00641	0.01144	0.01728	0.01744	0.02289	0.01387	0.01395
2034.06	0.00181	0.00428	0.00615	0.01117	0.01649	0.01702	0.02205	0.01387	0.01404
2032.63	0.00171	0.00411	0.00588	0.01087	0.01587	0.01681	0.02156	0.01378	0.01399
2031.21	0.00156	0.00391	0.00562	0.01039	0.01527	0.01646	0.02096	0.01344	0.01367
2029.78	0.00138	0.00365	0.00532	0.00971	0.01447	0.01569	0.01994	0.01282	0.01313
2028.35	0.00123	0.00337	0.00497	0.0091	0.01389	0.015	0.01915	0.01218	0.01253
2026.92	0.00111	0.00313	0.00456	0.00863	0.01352	0.0145	0.01858	0.01173	0.0119
2025.5	0.00101	0.0029	0.00411	0.00816	0.0131	0.01399	0.01781	0.01139	0.01126
2024.07	0.00094	0.00271	0.00376	0.0078	0.01296	0.01374	0.01731	0.01108	0.01062
2022.64	0.00089	0.00252	0.00356	0.00755	0.01313	0.01373	0.01722	0.01071	0.01004
2021.22	0.00081	0.00228	0.00339	0.00717	0.01286	0.01337	0.01681	0.01024	0.00951
2019.79	0.00071	0.00201	0.00316	0.00672	0.01207	0.01279	0.01606	0.00976	0.00898
2018.36	0.00062	0.00182	0.00291	0.00641	0.01134	0.01249	0.01548	0.00937	0.00847
2016.93	0.00057	0.00173	0.00268	0.00616	0.01076	0.01228	0.01488	0.00906	0.00812
2015.51	0.00053	0.00169	0.00254	0.00591	0.01029	0.01189	0.01414	0.00879	0.00795
2014.08	0.00051	0.00165	0.00248	0.00571	0.01006	0.01153	0.01365	0.0086	0.00789
2012.65	0.00048	0.00157	0.00244	0.00551	0.00983	0.01109	0.01321	0.00848	0.00784
2011.22	0.00043	0.00145	0.00234	0.00525	0.00936	0.01042	0.0125	0.00836	0.00778
2009.8	0.00039	0.00136	0.00219	0.00503	0.0089	0.00986	0.01187	0.0082	0.0077
2008.37	0.00036	0.00135	0.00206	0.00491	0.0086	0.0096	0.01155	0.00803	0.0076
2006.94	0.00035	0.00139	0.00198	0.0048	0.00832	0.00943	0.01129	0.00793	0.00755
2005.51	0.00038	0.00148	0.00198	0.00473	0.0081	0.00933	0.01117	0.00796	0.0076
2004.09	0.00041	0.00154	0.00206	0.00475	0.00804	0.00934	0.01125	0.00808	0.00769
2002.66	0.00043	0.00155	0.00214	0.00475	0.0079	0.00919	0.01113	0.00815	0.00772
2001.23	0.00041	0.0015	0.00215	0.00468	0.00765	0.0088	0.01067	0.00812	0.00763
1999.8	0.0004	0.00146	0.0021	0.00459	0.00752	0.00845	0.01022	0.00803	0.00748
1998.38	0.0004	0.00145	0.00205	0.00454	0.00755	0.00829	0.00996	0.00794	0.00738
1996.95	0.00042	0.00147	0.00204	0.00457	0.00761	0.0083	0.00986	0.0079	0.0074
1995.52	0.00044	0.0015	0.00208	0.00468	0.00768	0.00845	0.00995	0.00791	0.00749
1994.09	0.00044	0.00152	0.00213	0.00477	0.0077	0.0086	0.01015	0.00795	0.00754
1992.67	0.00041	0.00147	0.00215	0.00472	0.0075	0.00856	0.01017	0.00795	0.00746
1991.24	0.00036	0.00139	0.00212	0.00453	0.00714	0.00829	0.00995	0.00791	0.00729
1989.81	0.00033	0.00133	0.00204	0.00435	0.00689	0.008	0.00971	0.00788	0.00711
1988.38	0.00033	0.00131	0.00197	0.00425	0.00685	0.00785	0.00955	0.00789	0.00698
1986.96	0.00036	0.00131	0.00193	0.0042	0.00687	0.00783	0.00931	0.00791	0.00693
1985.53	0.00038	0.00131	0.00192	0.00419	0.00687	0.00787	0.00903	0.00788	0.00694
1984.1	0.0004	0.00132	0.00192	0.00421	0.00688	0.00791	0.0089	0.00778	0.00697
1982.67	0.00041	0.00131	0.00187	0.00421	0.00686	0.00786	0.0089	0.00761	0.00699
1981.25	0.0004	0.00127	0.00179	0.00415	0.00673	0.00771	0.00879	0.00743	0.00699
1979.82	0.00038	0.00123	0.00172	0.00407	0.00654	0.00757	0.00851	0.0073	0.00697
1978.39	0.00036	0.00122	0.0017	0.00403	0.00642	0.00751	0.00817	0.00725	0.00698
1976.97	0.00035	0.00123	0.00174	0.00405	0.00635	0.00748	0.00792	0.00732	0.00706
1975.54	0.00035	0.00125	0.00182	0.0041	0.00634	0.00755	0.0079	0.00746	0.00716
1974.11	0.00035	0.00128	0.0019	0.00414	0.00641	0.00771	0.00814	0.00757	0.0072
1972.68	0.00035	0.00131	0.00192	0.00412	0.00646	0.00773	0.00838	0.00758	0.00714
1971.26	0.00035	0.00135	0.00189	0.00408	0.00645	0.00753	0.00853	0.00755	0.00701
1969.83	0.00035	0.00138	0.00188	0.00414	0.00649	0.0074	0.00873	0.00761	0.00692
1968.4	0.00037	0.00141	0.00191	0.00429	0.00663	0.00754	0.00899	0.00778	0.00692
1966.97	0.00039	0.00141	0.00195	0.00438	0.00674	0.00771	0.009	0.00792	0.00699
1965.55	0.00038	0.00137	0.00194	0.00431	0.00674	0.00765	0.00873	0.00791	0.00701
1964.12	0.00037	0.00131	0.00188	0.00418	0.00661	0.00733	0.00841	0.0078	0.0069
1962.69	0.00035	0.00124	0.00181	0.00408	0.0064	0.00696	0.00815	0.00766	0.00671
1961.26	0.00035	0.00118	0.00176	0.00402	0.00625	0.00671	0.00797	0.00752	0.0065
1959.84	0.00035	0.00115	0.00175	0.00398	0.00621	0.00665	0.00788	0.00737	0.00635
1958.41	0.00034	0.00114	0.00174	0.00391	0.00623	0.00668	0.00787	0.00721	0.00625
1956.98	0.00033	0.00116	0.00171	0.00385	0.00624	0.00675	0.00789	0.00707	0.0062
1955.55	0.00033	0.00118	0.00167	0.00384	0.00626	0.00687	0.00788	0.007	0.0062
1954.13	0.00035	0.0012	0.00162	0.00386	0.00629	0.007	0.00779	0.00699	0.00623
1952.7	0.00035	0.0012	0.0016	0.00386	0.00624	0.00707	0.00762	0.00704	0.00625
1951.27	0.00034	0.00119	0.00161	0.00384	0.00612	0.00704	0.00751	0.00715	0.00622
1949.84	0.00032	0.00119	0.00165	0.00384	0.00604	0.00693	0.00757	0.00729	0.00616
1948.42	0.00031	0.0012	0.0017	0.00393	0.00609	0.00685	0.00785	0.00742	0.00616
1946.99	0.00032	0.00123	0.00175	0.0041	0.00627	0.00694	0.00828	0.00756	0.00621
1945.56	0.00035	0.00125	0.00181	0.00427	0.00648	0.00718	0.00873	0.00769	0.00627
1944.13	0.0004	0.00126	0.00189	0.00435	0.00667	0.00745	0.00905	0.00782	0.00631
1942.71	0.00044	0.00128	0.00198	0.00435	0.00688	0.00766	0.00916	0.00792	0.00632
1941.28	0.00047	0.00131	0.00204	0.00431	0.00709	0.0078	0.00908	0.00798	0.00635
1939.85	0.00048	0.00135	0.00206	0.00429	0.00724	0.00791	0.00893	0.00801	0.00643
1938.43	0.0005	0.00139	0.00206	0.00431	0.00737	0.00806	0.00887	0.00804	0.00652
1937	0.00054	0.00143	0.00207	0.00434	0.00747	0.00826	0.00892	0.00807	0.00657
1935.57	0.00057	0.00146	0.0021	0.00438	0.00755	0.0085	0.00908	0.00806	0.0066
1934.14	0.00058	0.0015	0.00211	0.00443	0.00764	0.00871	0.00936	0.008	0.00667
1932.72	0.00054	0.00151	0.00209	0.00445	0.00769	0.00871	0.00967	0.00786	0.0067
1931.29	0.00048	0.00146	0.00201	0.00439	0.00761	0.00842	0.00984	0.0077	0.00657
1929.86	0.00042	0.00135	0.00192	0.00429	0.00738	0.008	0.00976	0.00759	0.00631
1928.43	0.00039	0.00124	0.00187	0.00423	0.0071	0.00772	0.00952	0.00756	0.00607
1927.01	0.00039	0.0012	0.00189	0.00421	0.00694	0.00765	0.0093	0.0076	0.00596
1925.58	0.0004	0.00123	0.00197	0.00424	0.00702	0.0078	0.00936	0.00771	0.00593
1924.15	0.00042	0.00131	0.00203	0.00433	0.00728	0.00806	0.00973	0.00789	0.00592
1922.72	0.00043	0.00141	0.00202	0.00444	0.00751	0.00828	0.01012	0.00802	0.00589
1921.3	0.00041	0.00148	0.00194	0.00452	0.0076	0.00835	0.01026	0.008	0.0059
1919.87	0.00039	0.00149	0.00187	0.00456	0.00761	0.00831	0.01028	0.00789	0.00597
1918.44	0.00038	0.00145	0.00184	0.0046	0.00761	0.00825	0.01042	0.00784	0.00607
1917.01	0.00038	0.00141	0.00187	0.00466	0.00762	0.00826	0.01064	0.00784	0.00615
1915.59	0.0004	0.0014	0.00194	0.00471	0.00768	0.00835	0.01067	0.00782	0.00616
1914.16	0.00042	0.00139	0.002	0.00472	0.00775	0.00844	0.01046	0.00775	0.00613
1912.73	0.00044	0.00137	0.00201	0.00466	0.00779	0.00841	0.01019	0.00767	0.00611
1911.3	0.00043	0.00133	0.002	0.0046	0.00776	0.00829	0.01008	0.0076	0.00611
1909.88	0.00041	0.00129	0.00198	0.00455	0.00766	0.00816	0.01013	0.00757	0.00611
1908.45	0.00037	0.00125	0.00195	0.00446	0.0075	0.00802	0.0101	0.00755	0.00608
1907.02	0.00035	0.00123	0.00191	0.00431	0.00738	0.00791	0.00985	0.00753	0.006
1905.59	0.00034	0.00123	0.00189	0.00417	0.00743	0.00794	0.00957	0.00757	0.00595
1904.17	0.00035	0.00126	0.0019	0.00415	0.00763	0.00814	0.00946	0.00768	0.00599
1902.74	0.00038	0.00129	0.00192	0.00421	0.00784	0.00833	0.0095	0.00777	0.00608
1901.31	0.00039	0.00129	0.00193	0.00428	0.00789	0.0083	0.00951	0.0077	0.00613
1899.89	0.0004	0.00127	0.0019	0.00433	0.00779	0.00805	0.00947	0.0075	0.00609
1898.46	0.00039	0.00123	0.00189	0.00439	0.00772	0.00785	0.00951	0.00733	0.006
1897.03	0.00037	0.00122	0.00192	0.00447	0.00772	0.00786	0.00969	0.00728	0.00592
1895.6	0.00035	0.00122	0.00196	0.0045	0.00768	0.00799	0.00988	0.00733	0.0059
1894.18	0.00034	0.00123	0.00197	0.00444	0.00751	0.00801	0.0099	0.00736	0.0059
1892.75	0.00032	0.00121	0.00193	0.00429	0.0073	0.00789	0.00974	0.00733	0.00587
1891.32	0.00031	0.00116	0.00188	0.00412	0.00718	0.00771	0.00952	0.00728	0.00582
1889.89	0.00031	0.00111	0.00186	0.00403	0.00715	0.00759	0.00939	0.00726	0.0058
1888.47	0.00033	0.00112	0.00188	0.00405	0.00714	0.00764	0.00936	0.00732	0.00582
1887.04	0.00036	0.00117	0.00191	0.00415	0.00711	0.00784	0.00938	0.00741	0.00581
1885.61	0.00037	0.00122	0.0019	0.00424	0.0071	0.00807	0.00944	0.00749	0.00576
1884.18	0.00036	0.00124	0.00186	0.00428	0.00711	0.00821	0.00956	0.00753	0.00569
1882.76	0.00034	0.00124	0.00179	0.00427	0.00707	0.00818	0.00963	0.00749	0.00562
1881.33	0.00031	0.00121	0.0017	0.0042	0.00689	0.008	0.00957	0.00736	0.00551
1879.9	0.00028	0.00115	0.00163	0.00412	0.00669	0.00776	0.0094	0.00723	0.00537
1878.47	0.00027	0.00111	0.00161	0.00404	0.00663	0.00758	0.00922	0.00716	0.00532
1877.05	0.00028	0.00109	0.00164	0.004	0.00669	0.00753	0.00904	0.00717	0.00542
1875.62	0.00029	0.00109	0.00169	0.00401	0.00679	0.00759	0.00885	0.00716	0.00559
1874.19	0.00029	0.00109	0.00171	0.00406	0.00685	0.00767	0.00867	0.0071	0.00571
1872.76	0.00029	0.00106	0.00172	0.00412	0.00691	0.00769	0.00864	0.00703	0.00574
1871.34	0.00028	0.00106	0.00175	0.00422	0.0071	0.00774	0.00897	0.0071	0.00578
1869.91	0.00029	0.00109	0.00179	0.00435	0.00744	0.00794	0.00964	0.00735	0.00592
1868.48	0.0003	0.00116	0.00181	0.00445	0.0077	0.00819	0.0102	0.00763	0.00607
1867.05	0.00029	0.00121	0.00178	0.00441	0.00764	0.00826	0.01016	0.00768	0.00611
1865.63	0.00026	0.00123	0.00173	0.00426	0.00733	0.00805	0.00964	0.00745	0.00598
1864.2	0.00025	0.00121	0.0017	0.00414	0.00703	0.00775	0.00923	0.00716	0.0058
1862.77	0.00027	0.00118	0.00171	0.0041	0.00692	0.00754	0.00919	0.00702	0.00568
1861.34	0.0003	0.00113	0.00173	0.00409	0.00698	0.00742	0.00936	0.00705	0.00566
1859.92	0.00032	0.00108	0.00173	0.00408	0.00709	0.0073	0.00937	0.00712	0.00569
1858.49	0.00032	0.00105	0.00172	0.00407	0.00711	0.00719	0.00913	0.00713	0.00571
1857.06	0.0003	0.00105	0.00175	0.00407	0.00703	0.00721	0.00885	0.0071	0.0057
1855.64	0.0003	0.00108	0.00181	0.00408	0.00694	0.00742	0.00876	0.00707	0.00571
1854.21	0.00028	0.00112	0.00185	0.00406	0.00685	0.00763	0.00881	0.00703	0.00573
1852.78	0.00026	0.00113	0.00181	0.00402	0.00674	0.00768	0.00883	0.00693	0.0057
1851.35	0.00025	0.00111	0.00174	0.004	0.00666	0.00764	0.0088	0.00683	0.00562
1849.93	0.00024	0.0011	0.0017	0.00403	0.00666	0.0077	0.00883	0.0068	0.00552
1848.5	0.00024	0.00112	0.00172	0.00414	0.00676	0.00791	0.00908	0.00686	0.00549
1847.07	0.00024	0.00115	0.00178	0.0043	0.00696	0.00817	0.00951	0.00702	0.00554
1845.64	0.00023	0.00118	0.00183	0.00444	0.00721	0.00833	0.00992	0.0072	0.00561
1844.22	0.00022	0.00116	0.0018	0.00445	0.00735	0.00824	0.00999	0.00724	0.00556
1842.79	0.00021	0.00109	0.00169	0.00427	0.00717	0.00788	0.00956	0.00706	0.00541
1841.36	0.00021	0.00102	0.00158	0.00402	0.00684	0.00751	0.00892	0.00676	0.00532
1839.93	0.00021	0.00098	0.00151	0.00384	0.00659	0.00734	0.00845	0.00655	0.00537
1838.51	0.00022	0.00095	0.0015	0.00376	0.00647	0.00734	0.00823	0.00647	0.00547
1837.08	0.00022	0.00093	0.00151	0.00378	0.00643	0.00738	0.0082	0.00647	0.0055
1835.65	0.00022	0.00092	0.00154	0.00384	0.00643	0.00741	0.00832	0.00647	0.00543
1834.22	0.00023	0.00092	0.00157	0.00394	0.00651	0.00753	0.00855	0.00648	0.00537
1832.8	0.00023	0.00095	0.00162	0.00404	0.00662	0.00778	0.00884	0.00656	0.00541
1831.37	0.00024	0.00097	0.00165	0.00415	0.00668	0.00802	0.00913	0.00673	0.00558
1829.94	0.00022	0.00097	0.00163	0.00418	0.00661	0.00801	0.00928	0.00689	0.00573
1828.51	0.0002	0.00094	0.00157	0.0041	0.00647	0.00773	0.00925	0.00692	0.00575
1827.09	0.00018	0.00092	0.00152	0.00399	0.0064	0.00747	0.00921	0.00684	0.00567
1825.66	0.00019	0.00093	0.00152	0.00397	0.00646	0.0075	0.00925	0.00677	0.0056
1824.23	0.00021	0.00096	0.00155	0.00402	0.00655	0.00768	0.00921	0.00667	0.00553
1822.8	0.00023	0.00098	0.00157	0.00401	0.0065	0.00768	0.00895	0.00647	0.00542
1821.38	0.00023	0.00096	0.00155	0.00387	0.00634	0.00739	0.00856	0.00624	0.0053
1819.95	0.00023	0.00093	0.00151	0.00374	0.00624	0.00702	0.0083	0.00609	0.00521
1818.52	0.00022	0.00091	0.00146	0.00371	0.00628	0.0068	0.00828	0.00608	0.00513
1817.1	0.0002	0.0009	0.00143	0.00373	0.00636	0.00678	0.0084	0.00616	0.00506
1815.67	0.0002	0.00092	0.00142	0.00373	0.00638	0.00689	0.00854	0.00627	0.00501
1814.24	0.00021	0.00096	0.00144	0.0037	0.00639	0.00705	0.00869	0.00641	0.00501
1812.81	0.00022	0.00098	0.00147	0.00371	0.00646	0.00725	0.00891	0.00658	0.00509
1811.39	0.00022	0.00097	0.00148	0.00377	0.0065	0.0074	0.00909	0.00674	0.00524
1809.96	0.00022	0.00092	0.00149	0.00382	0.00639	0.0074	0.00906	0.00677	0.00542
1808.53	0.00022	0.00087	0.00147	0.00379	0.00617	0.0072	0.00873	0.00664	0.00551
1807.1	0.0002	0.00084	0.00143	0.00369	0.00598	0.00693	0.00827	0.00644	0.00546
1805.68	0.0002	0.00085	0.00138	0.0036	0.00591	0.00674	0.00801	0.00633	0.00532
1804.25	0.0002	0.00088	0.00136	0.00363	0.00599	0.00677	0.00822	0.00644	0.00518
1802.82	0.00021	0.00091	0.00139	0.00379	0.0062	0.00702	0.00888	0.00669	0.00515
1801.39	0.00022	0.00092	0.00141	0.00394	0.00638	0.00729	0.00958	0.00686	0.00519
1799.97	0.00019	0.00087	0.00138	0.0039	0.0064	0.00735	0.00986	0.00677	0.0052
1798.54	0.00016	0.00081	0.0013	0.0037	0.00624	0.00721	0.00963	0.0065	0.00509
1797.11	0.00013	0.00075	0.00123	0.00351	0.00607	0.00701	0.00918	0.00628	0.00491
1795.68	0.00012	0.00073	0.00121	0.00342	0.00603	0.0069	0.00878	0.00622	0.00483
1794.26	0.00012	0.00074	0.00124	0.00344	0.00619	0.00696	0.00862	0.00633	0.0049
1792.83	0.00014	0.00075	0.00128	0.00352	0.00645	0.00718	0.00878	0.00654	0.0051
1791.4	0.00016	0.00078	0.00128	0.0036	0.00661	0.00742	0.00894	0.00668	0.00524
1789.97	0.00017	0.00078	0.00125	0.00358	0.00656	0.00745	0.00871	0.0066	0.00519
1788.55	0.00018	0.00076	0.00124	0.00349	0.00645	0.00735	0.00829	0.00646	0.00504
1787.12	0.00019	0.00075	0.00128	0.00343	0.00647	0.00729	0.00817	0.00642	0.00495
1785.69	0.0002	0.00075	0.00131	0.00343	0.00656	0.00731	0.00846	0.00647	0.00494
1784.26	0.00021	0.00074	0.0013	0.00343	0.00654	0.00733	0.00885	0.00648	0.00495
1782.84	0.00022	0.00073	0.00126	0.00339	0.00632	0.0073	0.00904	0.00643	0.00493
1781.41	0.00021	0.00071	0.00124	0.00336	0.00601	0.00726	0.00899	0.00639	0.00487
1779.98	0.00019	0.00071	0.00122	0.00336	0.00577	0.00717	0.00876	0.00634	0.00479
1778.56	0.00015	0.00071	0.00118	0.00334	0.00563	0.00696	0.00841	0.0062	0.00469
1777.13	0.00012	0.00071	0.00113	0.00328	0.00563	0.00674	0.00816	0.00603	0.00462
1775.7	0.00011	0.0007	0.00112	0.00325	0.00578	0.00668	0.00825	0.00599	0.00463
1774.27	0.00011	0.00069	0.00115	0.00328	0.00605	0.00689	0.00872	0.0062	0.00477
1772.85	0.00014	0.0007	0.00122	0.00339	0.00636	0.00726	0.00936	0.00658	0.00504
1771.42	0.00017	0.00073	0.00126	0.0035	0.00653	0.00753	0.00978	0.00688	0.00528
1769.99	0.00019	0.00076	0.00125	0.00356	0.00647	0.00753	0.0098	0.00692	0.00528
1768.56	0.00018	0.00076	0.00122	0.00352	0.00625	0.00726	0.0095	0.00675	0.00509
1767.14	0.00015	0.00073	0.00117	0.00339	0.00597	0.00691	0.00894	0.00652	0.00487
1765.71	0.00014	0.00069	0.00113	0.00323	0.00572	0.00666	0.00836	0.00637	0.00477
1764.28	0.00014	0.00067	0.0011	0.00316	0.00559	0.00666	0.00815	0.0064	0.00485
1762.85	0.00016	0.00066	0.00109	0.00322	0.00563	0.00687	0.00844	0.00663	0.00503
1761.43	0.0002	0.00065	0.00111	0.00335	0.00577	0.00711	0.00885	0.00684	0.00515
1760	0.00022	0.00065	0.00114	0.00343	0.00591	0.00721	0.00899	0.00687	0.00509
1758.57	0.00022	0.00066	0.00116	0.00342	0.006	0.00722	0.00891	0.00675	0.00499
1757.14	0.0002	0.0007	0.00117	0.00334	0.00607	0.00722	0.00881	0.00659	0.00498
1755.72	0.00019	0.00073	0.00116	0.00324	0.00608	0.00718	0.00874	0.00644	0.00503
1754.29	0.00017	0.00073	0.00113	0.00321	0.00611	0.00719	0.00884	0.00641	0.00509
1752.86	0.00016	0.0007	0.00113	0.00332	0.0063	0.0074	0.00936	0.00658	0.00519
1751.43	0.00017	0.00067	0.00116	0.00358	0.00668	0.00781	0.01024	0.0069	0.00538
1750.01	0.00019	0.00068	0.00119	0.00388	0.00714	0.0082	0.01085	0.00717	0.00556

## Sheet: Fig. 5h
	CO2 Only 1min	CO2 Only 10min	CO2 Only 30min	CO2+CH4 1min	CO2+CH4 10min	CO2+CH4 30min	CO2 Only 1min	CO2 Only 10min	CO2 Only 30min
Wavenumber （cm-1）	Intensity (a.u.)
1600.13	0.00163	0.00122	0.00072	0.00372	0.01598	0.01674	0.01968	0.00987	0.00793
1598.7	0.00166	0.00124	0.00074	0.00379	0.01596	0.01665	0.01972	0.00993	0.008
1597.27	0.00169	0.00125	0.00076	0.00386	0.01596	0.01651	0.01982	0.01005	0.00811
1595.85	0.00172	0.00125	0.0008	0.00391	0.01601	0.01648	0.01995	0.01023	0.0083
1594.42	0.00176	0.0013	0.00084	0.00397	0.01611	0.01673	0.02014	0.01047	0.00853
1592.99	0.00185	0.0014	0.00089	0.00407	0.01629	0.01716	0.02041	0.01079	0.00875
1591.56	0.00198	0.00154	0.00096	0.0042	0.01658	0.01754	0.02074	0.01115	0.00893
1590.14	0.00213	0.00166	0.00105	0.00433	0.01696	0.01783	0.0211	0.01152	0.00914
1588.71	0.00226	0.00172	0.00114	0.00446	0.01728	0.01807	0.02149	0.01184	0.00942
1587.28	0.00237	0.00174	0.00121	0.0046	0.01745	0.01829	0.0219	0.01208	0.00977
1585.85	0.00242	0.00175	0.00127	0.00474	0.01752	0.01848	0.02227	0.01228	0.01009
1584.43	0.00245	0.0018	0.00134	0.00489	0.01754	0.01864	0.02254	0.01248	0.01029
1583	0.00248	0.00192	0.00146	0.00502	0.01758	0.01879	0.02275	0.01276	0.01036
1581.57	0.0025	0.00207	0.00157	0.0051	0.01767	0.01889	0.02304	0.01316	0.01043
1580.14	0.00252	0.00221	0.00164	0.00516	0.01787	0.01903	0.02353	0.01366	0.01066
1578.72	0.00256	0.0023	0.0017	0.00526	0.01825	0.01936	0.02431	0.01432	0.01117
1577.29	0.00268	0.00239	0.00183	0.0055	0.01879	0.01994	0.02522	0.01519	0.01192
1575.86	0.00283	0.00248	0.00206	0.00582	0.01926	0.02056	0.02577	0.01608	0.01259
1574.44	0.00291	0.00254	0.00227	0.00603	0.01936	0.02087	0.02571	0.01668	0.01285
1573.01	0.00294	0.00259	0.00239	0.00611	0.01927	0.02098	0.02564	0.01708	0.01294
1571.58	0.00303	0.00271	0.00248	0.00624	0.01939	0.02124	0.0261	0.01768	0.01324
1570.15	0.00328	0.00289	0.00262	0.00653	0.01989	0.02169	0.02701	0.01852	0.01374
1568.73	0.00361	0.00302	0.00279	0.00683	0.0205	0.022	0.02775	0.01919	0.01409
1567.3	0.00379	0.00301	0.00292	0.00695	0.02076	0.02196	0.02789	0.01941	0.01406
1565.87	0.00375	0.00294	0.00298	0.00694	0.02066	0.02185	0.02783	0.01949	0.01389
1564.44	0.00362	0.00295	0.00306	0.00694	0.0205	0.02203	0.02805	0.01982	0.01391
1563.02	0.0036	0.00306	0.00321	0.00707	0.02055	0.02261	0.02879	0.02059	0.0143
1561.59	0.00378	0.00324	0.00343	0.00747	0.02095	0.02355	0.03029	0.02195	0.01518
1560.16	0.00423	0.00351	0.00378	0.00832	0.02175	0.02485	0.03289	0.02433	0.01666
1558.73	0.00487	0.00393	0.00426	0.00954	0.02282	0.02612	0.03599	0.02747	0.01837
1557.31	0.00524	0.00429	0.00467	0.01016	0.02351	0.02618	0.03701	0.02897	0.01904
1555.88	0.00516	0.00442	0.00484	0.00997	0.02375	0.02536	0.03596	0.02837	0.01873
1554.45	0.00501	0.00449	0.00496	0.00971	0.02391	0.0247	0.03475	0.02759	0.01835
1553.02	0.00499	0.00458	0.00514	0.00969	0.02406	0.02458	0.03403	0.02743	0.01817
1551.6	0.00516	0.00468	0.00539	0.00991	0.02421	0.02502	0.03399	0.02793	0.01822
1550.17	0.00544	0.00479	0.00569	0.01021	0.02447	0.0257	0.03454	0.02876	0.0185
1548.74	0.0057	0.0049	0.00599	0.01045	0.0249	0.02623	0.03531	0.02965	0.01886
1547.31	0.00586	0.00505	0.00622	0.01068	0.02539	0.02653	0.0362	0.03062	0.01924
1545.89	0.00597	0.00525	0.00633	0.011	0.0258	0.02684	0.03744	0.03198	0.01971
1544.46	0.00607	0.00551	0.00633	0.01143	0.02618	0.02738	0.03906	0.03385	0.02041
1543.03	0.00617	0.00583	0.00635	0.01188	0.02678	0.0281	0.04072	0.03602	0.02148
1541.6	0.0064	0.00624	0.00658	0.01244	0.02775	0.0289	0.0421	0.03823	0.02309
1540.18	0.00686	0.00671	0.00724	0.01318	0.02869	0.02967	0.04291	0.04	0.02498
1538.75	0.00733	0.00703	0.00824	0.01365	0.02877	0.03012	0.04272	0.04043	0.02603
1537.32	0.00756	0.00712	0.0091	0.01364	0.02822	0.0302	0.04218	0.0401	0.02602
1535.9	0.00771	0.00722	0.00968	0.01355	0.02778	0.03023	0.04229	0.04029	0.02591
1534.47	0.00794	0.00746	0.01015	0.01363	0.02765	0.03045	0.04321	0.04131	0.02615
1533.04	0.00823	0.00783	0.01062	0.01385	0.02776	0.03079	0.04434	0.04263	0.02663
1531.61	0.00844	0.00815	0.01104	0.01398	0.028	0.03097	0.04497	0.04358	0.02711
1530.19	0.00858	0.0083	0.01133	0.01397	0.0284	0.03086	0.0453	0.04437	0.02754
1528.76	0.00874	0.00833	0.01155	0.01401	0.02898	0.03071	0.04589	0.04567	0.02798
1527.33	0.00902	0.00843	0.01192	0.01425	0.02962	0.03081	0.04678	0.04766	0.02842
1525.9	0.00939	0.00869	0.01257	0.0147	0.03011	0.03129	0.04766	0.04991	0.02892
1524.48	0.00974	0.00906	0.01338	0.01531	0.03043	0.03205	0.04865	0.05195	0.02974
1523.05	0.01004	0.00946	0.01412	0.01609	0.03073	0.03292	0.05031	0.05383	0.03108
1521.62	0.01037	0.00994	0.01471	0.01699	0.03108	0.0339	0.05272	0.05554	0.03276
1520.19	0.01078	0.01049	0.01519	0.0178	0.03157	0.03495	0.05497	0.05673	0.03409
1518.77	0.01128	0.01097	0.01569	0.01837	0.03233	0.03596	0.05646	0.05756	0.03474
1517.34	0.01186	0.01132	0.01631	0.01879	0.03326	0.03673	0.05755	0.05859	0.03502
1515.91	0.01236	0.01154	0.017	0.01898	0.03404	0.037	0.05829	0.05983	0.03524
1514.48	0.01257	0.0117	0.01758	0.01886	0.03446	0.03684	0.0585	0.06088	0.03537
1513.06	0.01253	0.0119	0.01794	0.01872	0.03467	0.03676	0.05867	0.06162	0.03534
1511.63	0.01246	0.01223	0.0181	0.01898	0.03493	0.03723	0.05969	0.06239	0.03525
1510.2	0.01253	0.0127	0.01813	0.01987	0.03539	0.03836	0.06205	0.06373	0.03534
1508.77	0.01274	0.01325	0.01799	0.02122	0.03592	0.03993	0.06545	0.06602	0.03585
1507.35	0.01294	0.01363	0.01775	0.02226	0.03623	0.04132	0.06805	0.0684	0.03695
1505.92	0.01297	0.01354	0.01781	0.02196	0.03622	0.04156	0.06697	0.06816	0.03816
1504.49	0.01287	0.01322	0.01823	0.02099	0.0362	0.04093	0.06357	0.06547	0.03867
1503.06	0.01278	0.01305	0.01864	0.02046	0.03627	0.04044	0.06115	0.06348	0.03875
1501.64	0.0128	0.01311	0.01896	0.02044	0.03641	0.04032	0.06018	0.06324	0.03899
1500.21	0.01299	0.01332	0.01933	0.02076	0.03679	0.04043	0.06026	0.06453	0.03963
1498.78	0.01336	0.01365	0.01981	0.02129	0.03762	0.0407	0.06113	0.06657	0.04058
1497.35	0.0138	0.014	0.02032	0.02176	0.03876	0.04106	0.06241	0.06811	0.04137
1495.93	0.01413	0.01415	0.02067	0.02178	0.03958	0.04134	0.06333	0.06825	0.04159
1494.5	0.01419	0.01399	0.02072	0.02138	0.0397	0.04151	0.06353	0.0674	0.04142
1493.07	0.01404	0.01366	0.02056	0.02107	0.0395	0.04183	0.06368	0.06664	0.0413
1491.65	0.01384	0.01338	0.02032	0.02116	0.03947	0.04256	0.06452	0.06663	0.04136
1490.22	0.01373	0.01329	0.02006	0.02156	0.03969	0.04372	0.06599	0.06746	0.04149
1488.79	0.01374	0.01341	0.01995	0.02178	0.03987	0.04488	0.06709	0.06838	0.04145
1487.36	0.01379	0.01359	0.02011	0.02155	0.03983	0.04541	0.06711	0.06827	0.04119
1485.94	0.01374	0.01369	0.02039	0.02112	0.03973	0.04515	0.06652	0.06711	0.04092
1484.51	0.01359	0.01372	0.0206	0.02079	0.03983	0.04452	0.06593	0.06588	0.04081
1483.08	0.01352	0.01374	0.02073	0.0207	0.04016	0.04396	0.0657	0.06536	0.04091
1481.65	0.01359	0.01372	0.02088	0.02089	0.04054	0.0437	0.06604	0.06579	0.04109
1480.23	0.01374	0.01364	0.02105	0.02122	0.04085	0.04376	0.06694	0.06678	0.04121
1478.8	0.01375	0.01352	0.02114	0.02151	0.0412	0.04407	0.06807	0.06773	0.04122
1477.37	0.01358	0.01342	0.02105	0.02167	0.04171	0.04448	0.06907	0.0684	0.04126
1475.94	0.01337	0.01344	0.02078	0.02177	0.04243	0.04494	0.06994	0.06907	0.04154
1474.52	0.01331	0.01357	0.02051	0.02197	0.04333	0.04555	0.07089	0.07016	0.04216
1473.09	0.01345	0.01364	0.02041	0.02215	0.04397	0.04615	0.07147	0.07114	0.04257
1471.66	0.01352	0.01345	0.02043	0.02192	0.04375	0.04619	0.0707	0.07063	0.04196
1470.23	0.01335	0.01314	0.02035	0.02129	0.04295	0.04563	0.06903	0.0688	0.04063
1468.81	0.01312	0.01298	0.02016	0.02074	0.04245	0.04514	0.06796	0.06723	0.03963
1467.38	0.01299	0.01295	0.01995	0.02052	0.04249	0.04508	0.06795	0.06663	0.03933
1465.95	0.01295	0.01294	0.01975	0.02055	0.04274	0.04528	0.06844	0.06655	0.03945
1464.52	0.01286	0.01283	0.01949	0.02054	0.04276	0.0452	0.06846	0.0662	0.03949
1463.1	0.01263	0.01266	0.01913	0.02027	0.0425	0.04462	0.06777	0.06528	0.03917
1461.67	0.01234	0.01249	0.01881	0.01994	0.04237	0.04402	0.06731	0.06455	0.03888
1460.24	0.01214	0.0124	0.01862	0.01993	0.04265	0.04397	0.06801	0.06477	0.03896
1458.81	0.01209	0.01236	0.01846	0.02029	0.04322	0.0446	0.06984	0.06585	0.03924
1457.39	0.01206	0.01227	0.01802	0.02064	0.04344	0.04538	0.07122	0.0664	0.03901
1455.96	0.01189	0.0121	0.0174	0.02047	0.04277	0.04546	0.07013	0.06495	0.03799
1454.53	0.01171	0.01193	0.01713	0.02	0.04188	0.04493	0.06785	0.06289	0.03703
1453.11	0.0117	0.01176	0.01719	0.01967	0.04141	0.04441	0.06634	0.06173	0.03655
1451.68	0.01173	0.01152	0.01723	0.01943	0.04121	0.04398	0.06559	0.06112	0.03623
1450.25	0.01166	0.01118	0.01708	0.01914	0.04088	0.04347	0.06502	0.06046	0.03586
1448.82	0.01145	0.01084	0.0168	0.01879	0.04012	0.04283	0.06418	0.0597	0.0354
1447.4	0.01124	0.01062	0.01653	0.01844	0.03905	0.04208	0.06287	0.05913	0.03494
1445.97	0.01107	0.01054	0.01625	0.01807	0.03796	0.04125	0.06136	0.05871	0.03446
1444.54	0.01088	0.01049	0.01583	0.01764	0.03708	0.04044	0.06017	0.05806	0.03386
1443.11	0.01064	0.01037	0.01532	0.01721	0.03657	0.03992	0.05956	0.05705	0.03319
1441.69	0.01047	0.01025	0.01491	0.01694	0.03649	0.03984	0.05947	0.05605	0.03284
1440.26	0.0105	0.01022	0.0147	0.01688	0.03668	0.04007	0.05975	0.05566	0.03305
1438.83	0.01062	0.01028	0.01454	0.01697	0.03685	0.04015	0.06022	0.05605	0.03351
1437.4	0.01059	0.01029	0.01426	0.01705	0.03675	0.0397	0.06036	0.05649	0.03356
1435.98	0.0103	0.01009	0.01389	0.01697	0.03636	0.03884	0.05953	0.0557	0.03287
1434.55	0.00993	0.00976	0.01361	0.01682	0.036	0.03821	0.05809	0.05378	0.03215
1433.12	0.00973	0.00957	0.01342	0.01681	0.03586	0.03803	0.05708	0.05226	0.03202
1431.69	0.0097	0.00957	0.01331	0.01692	0.03584	0.03802	0.05671	0.05176	0.03226
1430.27	0.00972	0.00963	0.01327	0.01695	0.03584	0.03802	0.05647	0.05176	0.03235
1428.84	0.00966	0.00957	0.01327	0.01677	0.03577	0.03813	0.05583	0.05157	0.03197
1427.41	0.00949	0.00935	0.01321	0.01651	0.0356	0.03839	0.05489	0.05124	0.03138
1425.98	0.0093	0.00916	0.01313	0.01642	0.03539	0.03873	0.05429	0.05117	0.03097
1424.56	0.00923	0.00914	0.01317	0.01657	0.03522	0.03894	0.05433	0.05128	0.03091
1423.13	0.00937	0.00934	0.01338	0.01685	0.03517	0.03888	0.0548	0.05133	0.03121
1421.7	0.00973	0.00961	0.01369	0.01713	0.03538	0.03873	0.05547	0.05152	0.03179
1420.27	0.01013	0.00982	0.01396	0.01735	0.03591	0.03875	0.05635	0.05225	0.03234
1418.85	0.01029	0.00987	0.01406	0.01736	0.0364	0.0388	0.05705	0.05302	0.03232
1417.42	0.01008	0.00974	0.01397	0.01691	0.03617	0.03847	0.05665	0.05257	0.03149
1415.99	0.00975	0.00951	0.01379	0.01619	0.03531	0.03784	0.05507	0.05098	0.03049
1414.57	0.00948	0.00927	0.01364	0.0156	0.03449	0.03727	0.05327	0.04945	0.02987
1413.14	0.00927	0.00909	0.01352	0.01529	0.03409	0.03687	0.05197	0.04855	0.02954
1411.71	0.0091	0.00899	0.01341	0.01516	0.03406	0.03659	0.05144	0.04812	0.02922
1410.28	0.00902	0.00892	0.0133	0.01508	0.0342	0.03644	0.05158	0.04789	0.02888
1408.86	0.00906	0.00883	0.01318	0.01501	0.03446	0.03652	0.05204	0.0478	0.02869
1407.43	0.0091	0.00873	0.01304	0.01507	0.03486	0.03686	0.05257	0.0479	0.02869
1406	0.00904	0.00869	0.01288	0.01527	0.03516	0.03719	0.05296	0.04811	0.02878
1404.57	0.00885	0.00872	0.01274	0.01537	0.03496	0.03722	0.05294	0.04818	0.02885
1403.15	0.00862	0.00873	0.0127	0.01523	0.03444	0.03698	0.05262	0.048	0.02888
1401.72	0.00846	0.00865	0.01273	0.01507	0.03423	0.03682	0.05248	0.04778	0.02891
1400.29	0.00847	0.0085	0.01277	0.0152	0.03459	0.03697	0.05286	0.04772	0.02889
1398.86	0.00861	0.00836	0.01272	0.01563	0.03522	0.03737	0.05358	0.04775	0.02873
1397.44	0.00872	0.00824	0.01255	0.01576	0.03554	0.04074	0.05412	0.04768	0.02839
1396.01	0.00859	0.00803	0.0122	0.01699	0.03832	0.04291	0.05494	0.04733	0.02788
1394.58	0.00819	0.00769	0.01171	0.01719	0.04094	0.04597	0.05481	0.04637	0.02717
1393.15	0.00777	0.00737	0.01131	0.01725	0.04348	0.04799	0.05601	0.04491	0.02626
1391.73	0.00756	0.00724	0.01124	0.0174	0.04674	0.05093	0.05734	0.0437	0.02538
1390.3	0.00756	0.00731	0.01143	0.01728	0.05299	0.05308	0.05786	0.04327	0.02473
1388.87	0.00763	0.0074	0.01166	0.01645	0.04957	0.05065	0.05382	0.04331	0.02436
1387.44	0.00761	0.00733	0.01167	0.0145	0.0465	0.04926	0.05042	0.04288	0.02416
1386.02	0.00741	0.00708	0.01139	0.01404	0.04301	0.04745	0.04939	0.04142	0.02381
1384.59	0.0071	0.00674	0.01091	0.01338	0.04006	0.04341	0.04853	0.03945	0.02308
1383.16	0.00677	0.00639	0.01033	0.01285	0.03683	0.03942	0.04742	0.03771	0.02206
1381.73	0.0065	0.00609	0.00979	0.01264	0.03662	0.03954	0.04649	0.03647	0.02107
1380.31	0.00631	0.0059	0.00939	0.01278	0.03674	0.03984	0.0458	0.03565	0.02031
1378.88	0.00616	0.00585	0.00909	0.01303	0.0371	0.04024	0.04521	0.03509	0.01982
1377.45	0.00595	0.0059	0.00876	0.01309	0.0376	0.04063	0.04483	0.03464	0.01953
1376.02	0.00564	0.00597	0.00841	0.01298	0.03862	0.04122	0.04503	0.03414	0.0193
1374.6	0.00536	0.00594	0.00814	0.01288	0.04009	0.04184	0.04571	0.03353	0.01905
1373.17	0.00521	0.00573	0.00797	0.01274	0.04085	0.04181	0.046	0.0327	0.0187
1371.74	0.00512	0.00535	0.00781	0.01243	0.0407	0.04158	0.04559	0.03166	0.01822
1370.32	0.00499	0.00496	0.00765	0.01214	0.04098	0.04241	0.04517	0.03067	0.01773
1368.89	0.00485	0.00467	0.00754	0.01209	0.04222	0.04431	0.04518	0.02994	0.01738
1367.46	0.00472	0.00452	0.00744	0.01221	0.04349	0.04599	0.04534	0.02941	0.01716
1366.03	0.00461	0.00446	0.00719	0.01227	0.04397	0.04661	0.0454	0.02887	0.01687
1364.61	0.00452	0.00441	0.00683	0.01225	0.04398	0.04672	0.04559	0.02835	0.01639
1363.18	0.00443	0.00432	0.00655	0.01231	0.04435	0.04731	0.0461	0.02791	0.01584
1361.75	0.00431	0.00418	0.00645	0.01246	0.04531	0.04847	0.04645	0.02739	0.01541
1360.32	0.00413	0.00401	0.00639	0.01251	0.04642	0.04952	0.0461	0.02654	0.01507
1358.9	0.00392	0.00382	0.00621	0.0125	0.04783	0.05063	0.04546	0.02554	0.01469
1357.47	0.00371	0.00358	0.00592	0.0126	0.05009	0.05256	0.04526	0.02465	0.01426
1356.04	0.00352	0.00331	0.00561	0.01277	0.05264	0.05488	0.04545	0.02396	0.01384
1354.61	0.00337	0.00309	0.00536	0.01275	0.0539	0.05621	0.04533	0.02334	0.01346
1353.19	0.00331	0.00298	0.00515	0.0124	0.05298	0.05577	0.04443	0.02274	0.01311
1351.76	0.00327	0.00297	0.00493	0.01182	0.05054	0.05388	0.04294	0.02221	0.01282
1350.33	0.00317	0.00296	0.00466	0.01133	0.04849	0.05209	0.04157	0.02175	0.01259
1348.9	0.00303	0.00286	0.00438	0.01118	0.04844	0.05201	0.04099	0.02126	0.01233
1347.48	0.0029	0.00271	0.00416	0.0112	0.04943	0.05295	0.04097	0.02061	0.01205
1346.05	0.0028	0.00258	0.00402	0.01106	0.04962	0.05296	0.04089	0.01984	0.01181
1344.62	0.0027	0.00249	0.00389	0.01098	0.0501	0.05294	0.04113	0.01905	0.01157
1343.19	0.00259	0.00239	0.00371	0.01132	0.05243	0.05462	0.04224	0.01843	0.01122
1341.77	0.00253	0.0023	0.00347	0.01175	0.05399	0.05594	0.04336	0.01818	0.01076
1340.34	0.00253	0.00226	0.00326	0.01168	0.0517	0.05395	0.04318	0.0182	0.01037
1338.91	0.00253	0.00229	0.00311	0.01112	0.04759	0.05012	0.04176	0.01811	0.01024
1337.48	0.00248	0.00235	0.00298	0.01032	0.04436	0.04668	0.03985	0.01763	0.01033
1336.06	0.00238	0.00232	0.00283	0.00938	0.04175	0.04364	0.0378	0.01685	0.01036
1334.63	0.00229	0.0022	0.00263	0.00863	0.04007	0.04175	0.03617	0.01601	0.01012
1333.2	0.0022	0.00203	0.00243	0.00823	0.03968	0.04141	0.03514	0.01526	0.0097
1331.78	0.00208	0.00189	0.00226	0.00789	0.03865	0.04046	0.034	0.01469	0.0093
1330.35	0.00192	0.00177	0.00213	0.00739	0.03605	0.03784	0.03247	0.01428	0.00898
1328.92	0.00178	0.00165	0.00201	0.00703	0.03396	0.03579	0.03135	0.01388	0.0087
1327.49	0.00171	0.00154	0.00191	0.00685	0.0331	0.03515	0.03089	0.01346	0.0085
1326.07	0.00172	0.00148	0.00184	0.00649	0.03154	0.03387	0.0303	0.01311	0.00846
1324.64	0.00175	0.00146	0.00177	0.00588	0.02884	0.03132	0.02929	0.01287	0.00853
1323.21	0.00175	0.00144	0.00166	0.00538	0.02664	0.02909	0.02842	0.01265	0.00853
1321.78	0.00169	0.00139	0.00153	0.00508	0.02532	0.02767	0.02792	0.01244	0.00839
1320.36	0.00162	0.00133	0.00137	0.00484	0.02389	0.02618	0.02737	0.01223	0.00817
1318.93	0.00155	0.00126	0.00119	0.00463	0.02214	0.02452	0.0266	0.01195	0.00791
1317.5	0.00149	0.00119	0.00104	0.00449	0.02076	0.02325	0.02578	0.01155	0.00763
1316.07	0.00146	0.00115	0.00097	0.00439	0.02005	0.02242	0.02511	0.01109	0.00738
1314.65	0.00143	0.00113	0.00097	0.00431	0.01987	0.02186	0.02459	0.01071	0.00717
1313.22	0.00141	0.00112	0.00096	0.00421	0.01998	0.02155	0.02405	0.01036	0.00699
1311.79	0.00136	0.00109	0.0009	0.00411	0.02015	0.02152	0.02339	0.00995	0.00681
1310.36	0.0013	0.00106	0.00081	0.00435	0.022	0.02341	0.02352	0.00946	0.00659
1308.94	0.00122	0.00102	0.00075	0.00605	0.03138	0.03305	0.0269	0.00887	0.00625
1307.51	0.00116	0.00097	0.00071	0.01099	0.05962	0.06162	0.0361	0.00806	0.00571
1306.08	0.00112	0.0009	0.00065	0.01928	0.11415	0.1164	0.0499	0.00716	0.00511
1304.65	0.00108	0.0008	0.00057	0.02546	0.1654	0.16841	0.05967	0.00647	0.00473
1303.23	0.001	0.00072	0.00049	0.02409	0.16446	0.16875	0.05796	0.00619	0.00465
1301.8	0.00091	0.00067	0.00043	0.0184	0.12692	0.1314	0.04911	0.00619	0.00476
1300.37	0.00086	0.00067	0.00039	0.01364	0.09363	0.09739	0.04098	0.00629	0.0049
1298.94	0.00087	0.00068	0.00038	0.01095	0.07453	0.07764	0.03608	0.00639	0.00505
1297.52	0.00088	0.00068	0.00037	0.00945	0.06401	0.06679	0.03332	0.00645	0.00519
1296.09	0.00086	0.00066	0.00034	0.00841	0.05734	0.05991	0.03145	0.00645	0.00528
1294.66	0.00082	0.00061	0.00031	0.00767	0.05285	0.0551	0.02999	0.0064	0.00526
1293.24	0.00081	0.00058	0.00028	0.00714	0.04938	0.05128	0.02877	0.00634	0.00517
1291.81	0.00082	0.00056	0.00027	0.00671	0.04584	0.04754	0.02771	0.00632	0.0051
1290.38	0.00083	0.00055	0.00026	0.00634	0.04226	0.04396	0.02697	0.00633	0.00513
1288.95	0.00081	0.00056	0.00026	0.00606	0.03916	0.041	0.02655	0.00629	0.00522
1287.53	0.00076	0.00057	0.00024	0.00575	0.03632	0.03829	0.02593	0.00617	0.00532
1286.1	0.00074	0.00057	0.00021	0.00538	0.03388	0.03591	0.02492	0.00605	0.00536
1284.67	0.00076	0.00055	0.0002	0.00516	0.03305	0.03508	0.02414	0.00609	0.00532
1283.24	0.0008	0.00053	0.00021	0.00513	0.03369	0.03565	0.02389	0.00625	0.00523
1281.82	0.00081	0.00049	0.0002	0.005	0.03344	0.03526	0.02348	0.0063	0.00511
1280.39	0.00077	0.00043	0.00017	0.00461	0.0313	0.03304	0.02248	0.00614	0.005
1278.96	0.00073	0.0004	0.00015	0.00427	0.02924	0.0311	0.02155	0.0059	0.00494
1277.53	0.0007	0.00038	0.00013	0.00417	0.02856	0.0306	0.02122	0.00571	0.00492
1276.11	0.00067	0.00037	0.00013	0.00411	0.02815	0.03015	0.02112	0.00557	0.00487
1274.68	0.00064	0.00036	0.00011	0.00397	0.0272	0.02893	0.0209	0.00545	0.00478
1273.25	0.00063	0.00036	0.0001	0.00391	0.02683	0.02839	0.02093	0.00541	0.00469
1271.82	0.00064	0.00037	0.0001	0.00411	0.02809	0.02978	0.02153	0.00546	0.00462
1270.4	0.00063	0.00038	8e-05	0.0044	0.03005	0.03208	0.02222	0.00549	0.00451
1268.97	0.00059	0.00035	5e-05	0.00445	0.03072	0.033	0.02224	0.00538	0.00436
1267.54	0.00054	0.0003	3e-05	0.00422	0.02963	0.0318	0.02155	0.00512	0.00422
1266.11	0.00052	0.00027	2e-05	0.00393	0.02823	0.02991	0.02085	0.00485	0.00417
1264.69	0.00052	0.00024	1e-05	0.00379	0.02784	0.029	0.02066	0.00472	0.00422
1263.26	0.00054	0.00023	2e-05	0.0038	0.0286	0.02964	0.02094	0.0047	0.00428
1261.83	0.00056	0.00023	2e-05	0.00383	0.02954	0.03098	0.02128	0.00471	0.00427
1260.4	0.00055	0.00024	2e-05	0.00371	0.02897	0.03094	0.02109	0.00467	0.00418
1258.98	0.00052	0.00025	2e-05	0.00341	0.0264	0.02851	0.02019	0.00462	0.00411
1257.55	0.00048	0.00025	2e-05	0.00313	0.02381	0.02569	0.01926	0.00455	0.0041
1256.12	0.00045	0.00026	1e-05	0.003	0.02319	0.02481	0.01897	0.00445	0.00413
1254.69	0.0004	0.00025	1e-05	0.00292	0.02395	0.02539	0.01911	0.00429	0.0041
1253.27	0.00035	0.00022	0	0.00276	0.02396	0.0252	0.01892	0.00417	0.00403
1251.84	0.00034	0.00019	0	0.0026	0.02285	0.0239	0.01836	0.00414	0.00399
1250.41	0.00037	0.00019	0	0.00268	0.02257	0.02364	0.01821	0.00415	0.00395
1248.99	0.0004	0.00018	0	0.003	0.02427	0.02551	0.01886	0.00409	0.00386
1247.56	0.00038	0.00016	0	0.00327	0.02645	0.02784	0.01962	0.004	0.00368
1246.13	0.00033	0.00013	0	0.00321	0.02681	0.02827	0.01963	0.00397	0.00354
1244.7	0.0003	0.00012	0	0.00295	0.0255	0.02699	0.01906	0.00404	0.00353
1243.28	0.00031	0.00013	0	0.00279	0.02429	0.02577	0.01865	0.00416	0.00371
1241.85	0.00035	0.00017	1e-05	0.00277	0.0238	0.02518	0.01861	0.00425	0.00395
1240.42	0.0004	0.00021	1e-05	0.00282	0.02378	0.025	0.01874	0.00429	0.00407
1238.99	0.00043	0.00024	1e-05	0.00292	0.02433	0.02545	0.01898	0.00426	0.00399
1237.57	0.00043	0.00023	0	0.00303	0.02502	0.0262	0.01922	0.00417	0.00379
1236.14	0.00041	0.0002	0	0.00292	0.02417	0.02555	0.01891	0.00403	0.00363
1234.71	0.00038	0.00016	0	0.00254	0.02125	0.02282	0.01786	0.00387	0.00357
1233.28	0.00035	0.00013	0	0.00217	0.01848	0.02017	0.01677	0.00376	0.00357
1231.86	0.00034	0.00011	1e-05	0.00209	0.01791	0.01968	0.01649	0.00373	0.00357
1230.43	0.00035	0.00012	0	0.00225	0.01913	0.02084	0.01698	0.00375	0.00355
1229	0.00036	0.00014	0	0.00238	0.01992	0.02135	0.01737	0.00378	0.00353
1227.57	0.00035	0.00015	0	0.00229	0.01916	0.02029	0.01709	0.00377	0.0035
1226.15	0.00033	0.00013	0	0.00212	0.01822	0.01923	0.01654	0.0037	0.00343
1224.72	0.00031	0.00011	0	0.0021	0.01856	0.01952	0.01637	0.00357	0.00335
1223.29	0.0003	0.00011	0	0.00221	0.0199	0.02062	0.01659	0.00346	0.00328
1221.86	0.00029	0.00011	1e-05	0.00229	0.02083	0.02119	0.01679	0.00336	0.00324
1220.44	0.00028	0.00011	1e-05	0.00226	0.02063	0.02083	0.01671	0.00326	0.00321
1219.01	0.00027	9e-05	2e-05	0.00215	0.01972	0.02008	0.01638	0.00318	0.00318
1217.58	0.00026	8e-05	2e-05	0.00201	0.01857	0.01923	0.01592	0.00316	0.00317
1216.15	0.00026	7e-05	2e-05	0.00188	0.01734	0.01829	0.0155	0.00324	0.00318
1214.73	0.00028	8e-05	2e-05	0.0018	0.01644	0.01757	0.01537	0.00335	0.00322
1213.3	0.00032	9e-05	1e-05	0.0018	0.01638	0.01762	0.01564	0.00341	0.00328
1211.87	0.00034	0.0001	1e-05	0.00186	0.01697	0.01827	0.01602	0.00341	0.0033
1210.45	0.00036	0.0001	1e-05	0.00189	0.01716	0.01851	0.01602	0.0034	0.00327
1209.02	0.00037	0.00011	0	0.00181	0.01641	0.01762	0.01557	0.00342	0.00324
1207.59	0.00035	0.00011	0	0.00166	0.01532	0.01622	0.01508	0.00347	0.00325
1206.16	0.00032	0.00012	0	0.00156	0.01468	0.01534	0.01486	0.0035	0.00327
1204.74	0.00028	0.00011	0	0.00153	0.0146	0.01529	0.01479	0.00348	0.00325
1203.31	0.00025	0.0001	1e-05	0.00155	0.01477	0.01566	0.01465	0.00336	0.0032
1201.88	0.00023	0.0001	1e-05	0.00156	0.01483	0.01588	0.01441	0.00318	0.00319
1200.45	0.00023	0.0001	1e-05	0.00152	0.01465	0.01574	0.01428	0.00303	0.00328

## Sheet: Fig. 5i
	Energy (eV)	Energy (eV)
1	0	0
3	0	0
6	-0.03	-0.03
8	-0.03	-0.03
11	1.09	1.09
13	1.09	1.09
16	-0.52	-0.52
18	-0.52	-0.52
21	0.91	0.91
23	0.91	0.91
26	-0.59	-0.59
28	-0.59	-0.59
31	0.44	0.97
33	0.44	0.97
36	-0.56	-0.62
38	-0.56	-0.62
41	0.07
43	0.07
46	-1.06
48	-1.06
51	-0.33
53	-0.33
56	-1.45
58	-1.45
